# Supplementary material for: Crystal structure and Hirshfeld surface analysis of 6-((E)-2-{4-[2-(4-chloro­phen­yl)-2-oxoeth­oxy]phen­yl}ethen­yl)-4,5-di­hydro­pyridazin-3(2H)-one
Source: Acta Crystallogr E Crystallogr Commun. 2022 Jan 1;78(Pt 1):8–11. doi: 10.1107/S205698902101238X (PMC8739192; doi:10.1107/S205698902101238X)
Supplement: Supplementary file 1 [file e-78-00008-sup1.cif]

##############################################################################
#                                                                            #
# This CIF contains the data in a paper accepted for publication in          #
# Acta Crystallographica Section E. It conforms to the requirements of       #
# Notes for Authors for Acta Crystallographica Section E, and has been       #
# peer reviewed under the auspices of the IUCr Commission on Journals.       #
#                                                                            #
# Full details of the Crystallographic Information File format               #
# are given in the paper "The Crystallographic Information File (CIF):       #
# a New Standard Archive File for Crystallography" by S. R. Hall, F. H.      #
# Allen and I. D. Brown [Acta Cryst. (1991), A47, 655-685].                  #
#                                                                            #
# The current version of the core CIF dictionary is obtainable from          #
# ftp://ftp.iucr.org/pub/cif_core.dic.                                       #
#                                                                            #
# Software is freely available for graphical display of the structure(s)     #
# in this CIF. For information consult the CIF software page                 #
# http://www.iucr.org/resources/cif/software.                                #
#                                                                            #
# This file may be used for bona fide research purposes within the           #
# scientific community so long as proper attribution is given to the journal # 
# article from which it was obtained.                                        #
#                                                                            #
##############################################################################
data_I
_audit_creation_method     'SHELXL-2018/3'
_journal_date_recd_electronic     2021-11-02
_journal_date_accepted     2021-11-22
_journal_name_full     'Acta Crystallographica, Section E'
_journal_year     2022
_journal_volume     78
_journal_issue      1
_journal_page_first     0
_journal_page_last     0
_journal_paper_category     GO
_journal_paper_doi     10.1107/S205698902101238X
_journal_coeditor_code     YK2160
_publ_contact_author_name     'Abdulmalik Abudunia'
_publ_contact_author_address
;
Department of Pharmacology, Faculty of Clinical Pharmacy, University of Medical
and Applied Sciences,
Yemen
;
_publ_contact_author_email
                     'abdulmalikabudunia@gmail.com,emineberrin.cinar@omu.edu.tr'
_publ_contact_author_fax     '+967(1)464483'
_publ_contact_author_phone     '+967(1)464483'
_publ_section_title
;\
Crystal structure and Hirshfeld surface analysis of
6-((<i>E</i>)-2-{4-[2-(4-chlorophenyl)-2-oxoethoxy]phenyl}ethenyl)-4,5-\
dihydropyridazin-3(2<i>H</i>)-one
;
_publ_section_title_footnote     .
loop_
    _publ_author_name
    _publ_author_footnote
    _publ_author_address
    'Daoui, Said' .
;
Laboratory of Applied Chemistry and Environment (LCAE), Faculty of Sciences,
Mohammed I University, 60000 Oujda,
Morocco
;
    'Muwafaq, Israa' .
;
Department of Physics, Faculty of Arts and Sciences,
Ondokuz May\?is University,
Samsun, 55200
Turkey
;
    '\,C\?inar, Emine Berrin' .
;
Department of Physics, Faculty of Arts and Sciences,
Ondokuz May\?is University,
Samsun, 55200
Turkey
;
    'Abudunia, Abdulmalik' .
;
Department of Pharmacology, Faculty of Clinical Pharmacy,
University of Medical and Applied Sciences,
Yemen
;
    'Dege, Necmi' .
;
Department of Physics, Faculty of Arts and Sciences,
Ondokuz May\?is University,
Samsun, 55200
Turkey
;
    'Benchat, Noureddine' .
;
Laboratory of Applied Chemistry and Environment (LCAE), Faculty of Sciences,
Mohammed I University, 60000 Oujda,
Morocco
;
    'Karrouchi, Khalid' .
;
Laboratory of Analytical Chemistry and Bromatology,
Faculty of Medicine and Pharmacy,
Mohammed V University in Rabat
Morocco
;
_publ_section_synopsis
;
The pyridazine ring in the molecule of the title compound adopts a screw-boat
conformation. The whole molecule is flattened, the dihedral angles subtended
by the least-suares plane of the central aromatic ring with those of the
terminal benzene and pyridazine rings being 15.18(19) and 11.23(19)\%,
respectively. In the crystal, the molecules are linked by pairs of
N---H...O bonds into  centrosymmetric dimers and by C---H...\p
contacts into columns.
;
_chemical_name_systematic
;\
6-((<i>E</i>)-2-{4-[2-(4-Chlorophenyl)-2-oxoethoxy]phenyl}ethenyl)-\
4,5-dihydropyridazin-3(2<i>H</i>)-one
;
_chemical_name_common     ?
_chemical_formula_moiety     'C20 H17 Cl N2 O3'
_chemical_formula_sum     'C20 H17 Cl N2 O3'
_chemical_formula_iupac     'C20 H17 Cl N2 O3'
_chemical_formula_weight     368.80
_chemical_melting_point     ?
_space_group_crystal_system     orthorhombic
_space_group_name_H-M_alt     'P b c a'
_space_group_name_Hall     '-P 2ac 2ab'
loop_
    _space_group_symop_operation_xyz
    'x, y, z'
    '-x+1/2, -y, z+1/2'
    '-x, y+1/2, -z+1/2'
    'x+1/2, -y+1/2, -z'
    '-x, -y, -z'
    'x-1/2, y, -z-1/2'
    'x, -y-1/2, z-1/2'
    '-x-1/2, y-1/2, z'
_cell_length_a     7.3514(4)
_cell_length_b     11.5539(7)
_cell_length_c     41.397(3)
_cell_angle_alpha     90
_cell_angle_beta     90
_cell_angle_gamma     90
_cell_volume     3516.2(4)
_cell_formula_units_Z     8
_cell_measurement_reflns_used     13252
_cell_measurement_theta_min     0.98
_cell_measurement_theta_max     25.06
_cell_measurement_temperature     296(2)
_exptl_crystal_description     'needle'
_exptl_crystal_colour     'colorless'
_exptl_crystal_size_max     0.450
_exptl_crystal_size_mid     0.197
_exptl_crystal_size_min     0.050
_exptl_crystal_density_diffrn     1.393
_exptl_crystal_density_meas     ?
_exptl_crystal_density_method     ?
_exptl_crystal_F_000     1536
_exptl_absorpt_coefficient_mu     0.240
_exptl_absorpt_correction_type     integration
_exptl_absorpt_process_details
;
(X-RED32; Stoe & Cie, 2002)
;
_exptl_absorpt_correction_T_min     0.9254
_exptl_absorpt_correction_T_max     0.9938
_diffrn_ambient_temperature     296(2)
_diffrn_source     'sealed X-ray tube, 12 x 0.4 mm long-fine focus'
_diffrn_source_power     2.25
_diffrn_source_voltage     50
_diffrn_source_current     45
_diffrn_radiation_type     'Mo K\a'
_diffrn_radiation_wavelength     0.71073
_diffrn_radiation_monochromator     'plane graphite'
_diffrn_measurement_device_type     'STOE IPDS 2'
_diffrn_measurement_device     '2-circle goniometer'
_diffrn_measurement_method     'rotation method'
_diffrn_detector     'image plate (34 cm diameter)'
_diffrn_detector_area_resol_mean     6.67
_diffrn_reflns_number     19519
_diffrn_reflns_av_R_equivalents     0.1129
_diffrn_reflns_av_unetI/netI     0.0648
_diffrn_reflns_theta_min     1.968
_diffrn_reflns_theta_max     24.527
_diffrn_reflns_theta_full     24.527
_diffrn_measured_fraction_theta_max     0.995
_diffrn_measured_fraction_theta_full     0.995
_diffrn_reflns_limit_h_min     -8
_diffrn_reflns_limit_h_max     8
_diffrn_reflns_limit_k_min     -13
_diffrn_reflns_limit_k_max     13
_diffrn_reflns_limit_l_min     -48
_diffrn_reflns_limit_l_max     48
_refine_special_details     ?
_reflns_number_total     2913
_reflns_number_gt     1682
_reflns_threshold_expression     'I > 2\s(I)'
_refine_ls_structure_factor_coef     Fsqd
_refine_ls_matrix_type     full
_refine_ls_R_factor_all     0.1208
_refine_ls_R_factor_gt     0.0602
_refine_ls_wR_factor_gt     0.1066
_refine_ls_wR_factor_ref     0.1276
_refine_ls_goodness_of_fit_ref     0.993
_refine_ls_restrained_S_all     0.993
_refine_ls_number_reflns     2913
_refine_ls_number_parameters     235
_refine_ls_number_restraints     0
_refine_ls_hydrogen_treatment     constr
_refine_ls_weighting_scheme     calc
_refine_ls_weighting_details
                      'w=1/[\s^2^(Fo^2^)+(0.0518P)^2^] where P=(Fo^2^+2Fc^2^)/3'
_atom_sites_solution_hydrogens     geom
_atom_sites_solution_primary     direct
_atom_sites_solution_secondary     difmap
_refine_ls_shift/su_max     0.000
_refine_ls_shift/su_mean     0.000
_refine_diff_density_max     0.337
_refine_diff_density_min     -0.222
_refine_ls_extinction_method     none
_refine_ls_extinction_coef     .
loop_
    _atom_type_symbol
    _atom_type_description
    _atom_type_scat_dispersion_real
    _atom_type_scat_dispersion_imag
    _atom_type_scat_source
    'C' 'C' 0.0033 0.0016
                         'International Tables Vol C Tables 4.2.6.8 and 6.1.1.4'
    'H' 'H' 0.0000 0.0000
                         'International Tables Vol C Tables 4.2.6.8 and 6.1.1.4'
    'Cl' 'Cl' 0.1484 0.1585
                         'International Tables Vol C Tables 4.2.6.8 and 6.1.1.4'
    'N' 'N' 0.0061 0.0033
                         'International Tables Vol C Tables 4.2.6.8 and 6.1.1.4'
    'O' 'O' 0.0106 0.0060
                         'International Tables Vol C Tables 4.2.6.8 and 6.1.1.4'
_computing_data_collection
;
X-AREA (Stoe & Cie, 2002)
;
_computing_cell_refinement
;
X-AREA (Stoe & Cie, 2002)
;
_computing_data_reduction
;
X-RED32 (Stoe & Cie, 2002)
;
_computing_structure_solution
;
<i>SHELXT2018/3</i> (Sheldrick, 2015a)
;
_computing_structure_refinement
;
<i>SHELXL2018/3</i> (Sheldrick, 2015b)
;
_computing_molecular_graphics
;
<i>OLEX2</i> (Dolomanov <i>et al.</i>,  2009)
and Mercury (Macrae <i>et al.</i>,  2020)
;
_computing_publication_material
;
WinGX (Farrugia, 2012), <i>SHELXL2018/3</i> (Sheldrick, 2015b),
PLATON (Spek, 2020) and publCIF (Westrip, 2010)
;
loop_
    _atom_site_type_symbol
    _atom_site_label
    _atom_site_fract_x
    _atom_site_fract_y
    _atom_site_fract_z
    _atom_site_U_iso_or_equiv
    _atom_site_adp_type
    _atom_site_calc_flag
    _atom_site_occupancy
    _atom_site_disorder_assembly
    _atom_site_disorder_group
    Cl Cl1 0.40565(17) 0.91913(10) 0.94188(2) 0.0775(4) Uani d 1 . .
    O O2 0.3849(3) 0.58839(19) 0.76710(5) 0.0548(6) Uani d 1 . .
    O O1 0.3725(4) 0.5145(2) 0.82642(5) 0.0652(7) Uani d 1 . .
    O O3 0.4691(5) 0.8576(2) 0.48754(6) 0.0901(11) Uani d 1 . .
    N N1 0.4362(5) 0.9053(3) 0.57229(6) 0.0583(9) Uani d 1 . .
    N N2 0.4339(5) 0.9186(3) 0.53853(6) 0.0627(9) Uani d 1 . .
    H H2 0.420683 0.987853 0.531280 0.075 Uiso calc 1 . .
    C C9 0.3861(5) 0.6229(3) 0.73520(7) 0.0446(8) Uani d 1 . .
    C C12 0.3776(5) 0.6716(3) 0.66888(7) 0.0450(8) Uani d 1 . .
    C C7 0.3875(5) 0.6191(3) 0.82384(7) 0.0459(8) Uani d 1 . .
    C C14 0.4262(5) 0.7332(3) 0.72432(7) 0.0460(9) Uani d 1 . .
    H H14 0.455198 0.791510 0.738937 0.055 Uiso calc 1 . .
    C C15 0.3713(5) 0.6918(3) 0.63384(7) 0.0485(9) Uani d 1 . .
    H H15 0.336983 0.628939 0.621208 0.058 Uiso calc 1 . .
    C C8 0.4077(5) 0.6746(3) 0.79090(7) 0.0463(8) Uani d 1 . .
    H H8A 0.316866 0.734746 0.788149 0.056 Uiso calc 1 . .
    H H8B 0.527120 0.709594 0.788902 0.056 Uiso calc 1 . .
    C C10 0.3420(5) 0.5366(3) 0.71335(8) 0.0493(9) Uani d 1 . .
    H H10 0.315275 0.462357 0.720621 0.059 Uiso calc 1 . .
    C C6 0.3939(5) 0.6959(3) 0.85261(7) 0.0442(8) Uani d 1 . .
    C C13 0.4229(4) 0.7563(3) 0.69135(8) 0.0480(9) Uani d 1 . .
    H H13 0.451610 0.830326 0.684145 0.058 Uiso calc 1 . .
    C C11 0.3378(5) 0.5613(3) 0.68064(8) 0.0495(9) Uani d 1 . .
    H H11 0.307759 0.502891 0.666138 0.059 Uiso calc 1 . .
    C C17 0.4022(5) 0.8025(3) 0.58300(7) 0.0480(9) Uani d 1 . .
    C C16 0.4088(5) 0.7891(3) 0.61803(8) 0.0513(9) Uani d 1 . .
    H H16 0.441662 0.853378 0.630205 0.062 Uiso calc 1 . .
    C C5 0.3951(5) 0.6460(3) 0.88335(7) 0.0505(9) Uani d 1 . .
    H H5 0.395053 0.565786 0.885305 0.061 Uiso calc 1 . .
    C C1 0.3956(5) 0.8158(3) 0.85007(8) 0.0507(9) Uani d 1 . .
    H H1 0.393722 0.850303 0.829780 0.061 Uiso calc 1 . .
    C C4 0.3965(5) 0.7130(3) 0.91071(8) 0.0546(10) Uani d 1 . .
    H H4 0.394802 0.678837 0.931046 0.066 Uiso calc 1 . .
    C C3 0.4005(5) 0.8324(3) 0.90763(8) 0.0542(9) Uani d 1 . .
    C C2 0.4002(5) 0.8843(3) 0.87751(8) 0.0560(10) Uani d 1 . .
    H H2A 0.403021 0.964539 0.875701 0.067 Uiso calc 1 . .
    C C18 0.3570(6) 0.7050(3) 0.56077(8) 0.0638(11) Uani d 1 . .
    H H18A 0.388487 0.632317 0.571073 0.077 Uiso calc 1 . .
    H H18B 0.227071 0.704664 0.556707 0.077 Uiso calc 1 . .
    C C20 0.4501(6) 0.8347(4) 0.51664(9) 0.0667(12) Uani d 1 . .
    C C19 0.4555(7) 0.7143(3) 0.52951(9) 0.0770(14) Uani d 1 . .
    H H19A 0.400668 0.662153 0.513941 0.092 Uiso calc 1 . .
    H H19B 0.581099 0.690928 0.532538 0.092 Uiso calc 1 . .
loop_
    _atom_site_aniso_label
    _atom_site_aniso_U_11
    _atom_site_aniso_U_22
    _atom_site_aniso_U_33
    _atom_site_aniso_U_12
    _atom_site_aniso_U_13
    _atom_site_aniso_U_23
    Cl1 0.1050(9) 0.0789(7) 0.0487(5) -0.0053(7) -0.0003(6) -0.0147(5)
    O2 0.0842(18) 0.0491(13) 0.0311(12) -0.0041(14) -0.0035(13) 0.0037(11)
    O1 0.102(2) 0.0493(16) 0.0440(14) -0.0081(15) 0.0098(15) 0.0043(12)
    O3 0.168(3) 0.0733(19) 0.0293(15) -0.019(2) 0.0040(16) 0.0027(13)
    N1 0.089(3) 0.058(2) 0.0279(14) -0.0069(18) 0.0018(15) 0.0022(14)
    N2 0.101(3) 0.0548(18) 0.0319(15) -0.0002(18) -0.0013(16) 0.0067(15)
    C9 0.051(2) 0.052(2) 0.0315(17) -0.0038(18) 0.0023(17) 0.0030(16)
    C12 0.050(2) 0.051(2) 0.0340(17) -0.0002(18) 0.0026(16) -0.0011(16)
    C7 0.051(2) 0.050(2) 0.0368(18) -0.0005(18) 0.0030(18) 0.0056(15)
    C14 0.054(2) 0.048(2) 0.0361(18) -0.0049(18) -0.0008(16) 0.0006(16)
    C15 0.057(2) 0.056(2) 0.0321(17) -0.0005(19) 0.0012(18) -0.0004(16)
    C8 0.056(2) 0.048(2) 0.0347(17) -0.0009(19) 0.0018(17) 0.0015(16)
    C10 0.066(3) 0.0399(19) 0.0417(19) -0.0040(17) 0.0017(17) 0.0058(16)
    C6 0.049(2) 0.049(2) 0.0346(17) 0.0001(18) 0.0049(17) 0.0051(15)
    C13 0.054(2) 0.048(2) 0.0414(19) -0.0020(19) 0.0011(17) 0.0063(16)
    C11 0.064(2) 0.049(2) 0.0351(18) -0.0017(18) 0.0034(16) -0.0031(17)
    C17 0.057(2) 0.053(2) 0.0349(17) 0.0009(19) -0.0002(18) -0.0021(16)
    C16 0.060(2) 0.059(2) 0.0347(18) -0.004(2) 0.0018(19) -0.0018(16)
    C5 0.063(2) 0.047(2) 0.0409(19) -0.0010(19) -0.0006(19) 0.0083(16)
    C1 0.070(3) 0.047(2) 0.0348(18) 0.005(2) 0.0027(19) 0.0076(16)
    C4 0.069(3) 0.058(2) 0.0367(19) -0.003(2) -0.0005(19) 0.0076(16)
    C3 0.060(2) 0.063(2) 0.0389(19) 0.002(2) 0.0005(19) -0.0031(18)
    C2 0.071(3) 0.047(2) 0.050(2) 0.001(2) 0.002(2) 0.0007(18)
    C18 0.097(3) 0.057(2) 0.037(2) -0.008(2) 0.004(2) -0.0009(18)
    C20 0.102(4) 0.065(3) 0.034(2) -0.011(2) 0.002(2) 0.001(2)
    C19 0.126(4) 0.062(3) 0.043(2) -0.006(3) 0.011(2) -0.001(2)
_geom_special_details
;
 All esds (except the esd in the dihedral angle between two l.s. planes)
 are estimated using the full covariance matrix.  The cell esds are taken
 into account individually in the estimation of esds in distances, angles
 and torsion angles; correlations between esds in cell parameters are only
 used when they are defined by crystal symmetry.  An approximate (isotropic)
 treatment of cell esds is used for estimating esds involving l.s. planes.
;
loop_
    _geom_bond_atom_site_label_1
    _geom_bond_atom_site_label_2
    _geom_bond_site_symmetry_2
    _geom_bond_distance
    _geom_bond_publ_flag
    C20 O3 . 1.241(4) y
    N2 C20 . 1.333(5) y
    N1 N2 . 1.406(4) y
    N1 C17 . 1.292(4) y
    C16 C17 . 1.459(4) y
    C15 C16 . 1.329(5) y
    C12 C15 . 1.470(4) y
    C7 O1 . 1.219(4) y
    Cl1 C3 . 1.737(3) ?
    O2 C9 . 1.379(4) ?
    O2 C8 . 1.411(4) ?
    N2 H2 . 0.8600 ?
    C9 C14 . 1.384(4) ?
    C9 C10 . 1.385(4) ?
    C12 C13 . 1.391(4) ?
    C12 C11 . 1.395(5) ?
    C7 C6 . 1.486(4) ?
    C7 C8 . 1.514(4) ?
    C14 C13 . 1.391(4) ?
    C14 H14 . 0.9300 ?
    C15 H15 . 0.9300 ?
    C8 H8A . 0.9700 ?
    C8 H8B . 0.9700 ?
    C10 C11 . 1.384(5) ?
    C10 H10 . 0.9300 ?
    C6 C1 . 1.389(5) ?
    C6 C5 . 1.397(4) ?
    C13 H13 . 0.9300 ?
    C11 H11 . 0.9300 ?
    C17 C18 . 1.492(5) ?
    C16 H16 . 0.9300 ?
    C5 C4 . 1.373(5) ?
    C5 H5 . 0.9300 ?
    C1 C2 . 1.385(5) ?
    C1 H1 . 0.9300 ?
    C4 C3 . 1.386(5) ?
    C4 H4 . 0.9300 ?
    C3 C2 . 1.383(5) ?
    C2 H2A . 0.9300 ?
    C18 C19 . 1.487(5) ?
    C18 H18A . 0.9700 ?
    C18 H18B . 0.9700 ?
    C20 C19 . 1.490(5) ?
    C19 H19A . 0.9700 ?
    C19 H19B . 0.9700 ?
loop_
    _geom_angle_atom_site_label_1
    _geom_angle_atom_site_label_2
    _geom_angle_atom_site_label_3
    _geom_angle_site_symmetry_1
    _geom_angle_site_symmetry_3
    _geom_angle
    _geom_angle_publ_flag
    C9 O2 C8 . . 117.6(2) ?
    C17 N1 N2 . . 116.0(3) ?
    C20 N2 N1 . . 126.5(3) ?
    C20 N2 H2 . . 116.7 ?
    N1 N2 H2 . . 116.7 ?
    O2 C9 C14 . . 125.4(3) ?
    O2 C9 C10 . . 114.6(3) ?
    C14 C9 C10 . . 120.0(3) ?
    C13 C12 C11 . . 117.4(3) ?
    C13 C12 C15 . . 123.8(3) ?
    C11 C12 C15 . . 118.9(3) ?
    O1 C7 C6 . . 121.7(3) ?
    O1 C7 C8 . . 120.5(3) ?
    C6 C7 C8 . . 117.8(3) ?
    C9 C14 C13 . . 119.5(3) ?
    C9 C14 H14 . . 120.3 ?
    C13 C14 H14 . . 120.3 ?
    C16 C15 C12 . . 127.9(3) ?
    C16 C15 H15 . . 116.1 ?
    C12 C15 H15 . . 116.1 ?
    O2 C8 C7 . . 108.5(3) ?
    O2 C8 H8A . . 110.0 ?
    C7 C8 H8A . . 110.0 ?
    O2 C8 H8B . . 110.0 ?
    C7 C8 H8B . . 110.0 ?
    H8A C8 H8B . . 108.4 ?
    C11 C10 C9 . . 119.7(3) ?
    C11 C10 H10 . . 120.1 ?
    C9 C10 H10 . . 120.1 ?
    C1 C6 C5 . . 118.7(3) ?
    C1 C6 C7 . . 122.4(3) ?
    C5 C6 C7 . . 118.9(3) ?
    C12 C13 C14 . . 121.7(3) ?
    C12 C13 H13 . . 119.1 ?
    C14 C13 H13 . . 119.1 ?
    C10 C11 C12 . . 121.7(3) ?
    C10 C11 H11 . . 119.2 ?
    C12 C11 H11 . . 119.2 ?
    N1 C17 C16 . . 115.6(3) ?
    N1 C17 C18 . . 121.7(3) ?
    C16 C17 C18 . . 122.7(3) ?
    C15 C16 C17 . . 124.9(3) ?
    C15 C16 H16 . . 117.5 ?
    C17 C16 H16 . . 117.5 ?
    C4 C5 C6 . . 121.2(3) ?
    C4 C5 H5 . . 119.4 ?
    C6 C5 H5 . . 119.4 ?
    C2 C1 C6 . . 120.5(3) ?
    C2 C1 H1 . . 119.7 ?
    C6 C1 H1 . . 119.7 ?
    C5 C4 C3 . . 119.1(3) ?
    C5 C4 H4 . . 120.5 ?
    C3 C4 H4 . . 120.5 ?
    C2 C3 C4 . . 121.0(3) ?
    C2 C3 Cl1 . . 119.1(3) ?
    C4 C3 Cl1 . . 120.0(3) ?
    C3 C2 C1 . . 119.4(3) ?
    C3 C2 H2A . . 120.3 ?
    C1 C2 H2A . . 120.3 ?
    C19 C18 C17 . . 112.0(3) ?
    C19 C18 H18A . . 109.2 ?
    C17 C18 H18A . . 109.2 ?
    C19 C18 H18B . . 109.2 ?
    C17 C18 H18B . . 109.2 ?
    H18A C18 H18B . . 107.9 ?
    O3 C20 N2 . . 121.0(4) ?
    O3 C20 C19 . . 122.9(4) ?
    N2 C20 C19 . . 116.0(3) ?
    C18 C19 C20 . . 111.4(3) ?
    C18 C19 H19A . . 109.3 ?
    C20 C19 H19A . . 109.3 ?
    C18 C19 H19B . . 109.3 ?
    C20 C19 H19B . . 109.3 ?
    H19A C19 H19B . . 108.0 ?
loop_
    _geom_torsion_atom_site_label_1
    _geom_torsion_atom_site_label_2
    _geom_torsion_atom_site_label_3
    _geom_torsion_atom_site_label_4
    _geom_torsion_site_symmetry_1
    _geom_torsion_site_symmetry_2
    _geom_torsion_site_symmetry_3
    _geom_torsion_site_symmetry_4
    _geom_torsion
    _geom_torsion_publ_flag
    C17 N1 N2 C20 . . . . -19.7(6) ?
    C8 O2 C9 C14 . . . . 7.0(5) ?
    C8 O2 C9 C10 . . . . -172.8(3) ?
    O2 C9 C14 C13 . . . . 179.9(3) ?
    C10 C9 C14 C13 . . . . -0.4(5) ?
    C13 C12 C15 C16 . . . . 1.2(6) ?
    C11 C12 C15 C16 . . . . -178.2(4) ?
    C9 O2 C8 C7 . . . . 175.7(3) ?
    O1 C7 C8 O2 . . . . 6.4(5) ?
    C6 C7 C8 O2 . . . . -175.9(3) ?
    O2 C9 C10 C11 . . . . 179.6(3) ?
    C14 C9 C10 C11 . . . . -0.1(5) ?
    O1 C7 C6 C1 . . . . -174.5(4) ?
    C8 C7 C6 C1 . . . . 7.8(5) ?
    O1 C7 C6 C5 . . . . 4.4(6) ?
    C8 C7 C6 C5 . . . . -173.3(3) ?
    C11 C12 C13 C14 . . . . -0.9(5) ?
    C15 C12 C13 C14 . . . . 179.7(3) ?
    C9 C14 C13 C12 . . . . 0.9(5) ?
    C9 C10 C11 C12 . . . . 0.2(6) ?
    C13 C12 C11 C10 . . . . 0.3(5) ?
    C15 C12 C11 C10 . . . . 179.8(3) ?
    N2 N1 C17 C16 . . . . 178.7(3) ?
    N2 N1 C17 C18 . . . . -2.0(5) ?
    C12 C15 C16 C17 . . . . 179.1(4) ?
    N1 C17 C16 C15 . . . . 177.3(4) ?
    C18 C17 C16 C15 . . . . -1.9(6) ?
    C1 C6 C5 C4 . . . . 0.5(6) ?
    C7 C6 C5 C4 . . . . -178.4(3) ?
    C5 C6 C1 C2 . . . . 0.6(6) ?
    C7 C6 C1 C2 . . . . 179.5(3) ?
    C6 C5 C4 C3 . . . . -1.3(6) ?
    C5 C4 C3 C2 . . . . 1.0(6) ?
    C5 C4 C3 Cl1 . . . . -179.1(3) ?
    C4 C3 C2 C1 . . . . 0.1(6) ?
    Cl1 C3 C2 C1 . . . . -179.8(3) ?
    C6 C1 C2 C3 . . . . -0.9(6) ?
    N1 C17 C18 C19 . . . . 33.8(6) ?
    C16 C17 C18 C19 . . . . -147.0(4) ?
    N1 N2 C20 O3 . . . . -170.9(4) ?
    N1 N2 C20 C19 . . . . 5.5(6) ?
    C17 C18 C19 C20 . . . . -44.6(5) ?
    O3 C20 C19 C18 . . . . -156.4(4) ?
    N2 C20 C19 C18 . . . . 27.3(6) ?
loop_
    _geom_hbond_atom_site_label_D
    _geom_hbond_atom_site_label_H
    _geom_hbond_atom_site_label_A
    _geom_hbond_site_symmetry_A
    _geom_hbond_distance_DH
    _geom_hbond_distance_HA
    _geom_hbond_distance_DA
    _geom_hbond_angle_DHA
    _geom_hbond_publ_flag
    N2 H2 O3 5_676 0.86 2.11 2.891(4) 150.8 yes
    C4 H4 O3 7_576 0.93 2.44 3.327(4) 159.8 yes
    C13 H13 O1 3_656 0.93 2.53 3.421(4) 161.0 yes
    C18 H18A Cl1 3_646 0.97 2.94 3.737(3) 140.2 yes
    C8 H8B Cg3 6_557 0.97 2.73 3.514(3) 138.0 yes
_shelx_space_group_comment
;
The symmetry employed for this Thanks Ray
All the best,
Gillian refinement is uniquely defined
by the following loop, which should always be used as a source of
symmetry information in preference to the above space-group names.
They are only intended as comments.
;
_shelx_estimated_absorpt_T_min     ?
_shelx_estimated_absorpt_T_max     ?
_shelx_hkl_file
;
  -2   0   0 2203.55   12.65   0
   2   0   0 2040.13   12.59   0
   4   0   0 1882.66    8.78   0
  -4   0   0 1887.67    8.86   0
  -6   0   0  170.26    3.18   0
   6   0   0  152.04    3.17   0
  -8   0   0    4.98    2.43   0
   8   0   0    5.46    2.48   0
  -2  -1   0 8893.58   27.40   0
  -2   1   0 9999.99   25.61   0
   2  -1   0 9265.05   25.15   0
   2   1   0 8441.92   27.48   0
   4  -1   0  590.09    5.27   0
  -4   1   0  611.50    5.11   0
   4   1   0  556.02    5.10   0
  -4  -1   0  598.06    5.34   0
  -6  -1   0   61.07    2.49   0
   6  -1   0   57.39    2.62   0
   6   1   0   58.12    2.48   0
  -6   1   0   69.55    2.70   0
   8  -1   0   11.68    2.69   0
  -8   1   0   13.43    2.58   0
  -8  -1   0   22.28    2.80   0
  -8  -1   0   12.82    2.69   0
   0   2   0 1148.72   12.44   0
   0  -2   0 1126.53   12.83   0
  -2   2   0  269.79    4.69   0
  -2  -2   0  282.86    6.23   0
   2  -2   0  247.46    4.19   0
  -2  -2   0  244.01    5.00   0
  -4   2   0   18.19    2.22   0
  -4  -2   0   16.40    2.17   0
  -4  -2   0   20.56    2.65   0
   4  -2   0   18.15    2.16   0
  -6   2   0   35.61    2.42   0
  -6  -2   0   38.00    2.66   0
  -6  -2   0   27.12    2.26   0
   6  -2   0   32.21    2.36   0
  -8   2   0    0.86    2.42   0
  -8  -2   0    1.50    2.55   0
   8  -2   0   -1.03    2.42   0
  -8  -2   0    1.10    2.62   0
   2  -3   0  435.50    5.08   0
  -2  -3   0  499.40    7.12   0
   2   3   0  479.31    7.13   0
  -2   3   0  453.94    4.95   0
  -4  -3   0    7.63    2.52   0
   4  -3   0    5.78    1.43   0
  -4  -3   0    4.48    2.14   0
  -4   3   0    3.91    1.49   0
  -6  -3   0    5.52    2.48   0
  -6   3   0    4.52    1.49   0
  -6  -3   0    4.33    2.20   0
   6  -3   0    4.81    2.10   0
   8  -3   0   -0.90    2.56   0
  -8  -3   0    1.41    2.45   0
  -8   3   0    3.49    2.38   0
  -8  -3   0    4.02    2.95   0
   0  -4   0  311.21    5.21   0
   0   4   0  300.74    5.33   0
   2  -4   0   91.98    3.02   0
  -2   4   0  101.22    3.11   0
   2   4   0  110.31    4.62   0
  -2  -4   0  109.63    4.31   0
  -4  -4   0   18.03    2.16   0
  -4   4   0   19.46    1.62   0
  -4  -4   0   20.02    2.85   0
   4  -4   0   15.41    2.21   0
  -6  -4   0    6.82    2.61   0
  -6   4   0    7.25    2.21   0
   6  -4   0    5.84    2.16   0
  -6  -4   0    6.15    2.17   0
  -8   4   0    2.85    2.51   0
  -8  -4   0    0.37    2.77   0
   8  -4   0   -0.92    1.77   0
  -8  -4   0    2.97    3.11   0
  -2   5   0    2.07    1.70   0
   2   5   0    3.08    3.04   0
   2  -5   0    3.62    2.14   0
  -2  -5   0    4.70    3.19   0
  -4   5   0    0.48    2.17   0
  -4  -5   0    2.76    1.98   0
  -4  -5   0    4.91    2.92   0
   4  -5   0    2.58    1.50   0
  -6   5   0    8.08    2.31   0
   6  -5   0    4.03    1.57   0
  -6  -5   0    6.73    2.72   0
  -6  -5   0    4.10    2.30   0
   0   6   0    1.38    2.92   0
   0  -6   0    2.80    2.25   0
  -2  -6   0    4.33    3.01   0
  -2   6   0    3.87    1.70   0
   2  -6   0    2.87    2.07   0
   2   6   0    6.02    3.10   0
   4  -6   0    1.24    1.43   0
  -4  -6   0    1.60    3.01   0
  -4  -6   0    1.34    1.95   0
  -4   6   0    1.37    1.51   0
  -6  -6   0    4.03    3.56   0
  -6  -6   0    3.25    2.25   0
   6  -6   0    5.74    2.28   0
  -6   6   0    4.41    2.30   0
  -2  -7   0    9.90    2.65   0
  -2   7   0   13.56    2.41   0
   2  -7   0   12.54    2.19   0
   2   7   0   15.77    3.00   0
   4  -7   0   13.42    2.30   0
  -4   7   0   10.55    1.69   0
  -4  -7   0   14.02    3.18   0
  -6   7   0    5.02    2.40   0
  -6  -7   0    8.60    3.69   0
  -6  -7   0    4.50    2.40   0
   6  -7   0    1.34    2.31   0
   0   8   0   69.58    3.35   0
   0  -8   0   64.07    2.67   0
  -2  -8   0    1.07    2.56   0
  -2   8   0    2.15    2.43   0
   2   8   0   -2.69    3.10   0
   2  -8   0    0.21    2.06   0
  -4  -8   0   15.82    3.03   0
  -4   8   0   14.81    1.72   0
   4  -8   0   12.81    1.62   0
   4   8   0   15.23    2.66   0
  -6   8   0   -0.11    2.51   0
  -6  -8   0    0.67    2.42   0
   6  -8   0    0.96    2.43   0
  -6  -8   0   -0.23    2.93   0
  -2   9   0   57.94    2.93   0
   2  -9   0   51.73    2.47   0
   2   9   0   58.35    3.73   0
  -2  -9   0   51.75    3.02   0
   4   9   0   11.47    3.42   0
   4  -9   0   10.33    2.31   0
  -4   9   0    9.79    2.44   0
  -4  -9   0    9.54    3.50   0
  -6  -9   0    0.39    2.59   0
  -6   9   0    5.46    2.64   0
  -6  -9   0    2.22    3.01   0
   6  -9   0    1.12    1.78   0
   0 -10   0   39.02    2.45   0
   0  10   0   36.82    3.13   0
  -2  10   0    3.35    1.83   0
   2  10   0    4.09    2.95   0
   2 -10   0    2.66    2.28   0
  -2 -10   0    5.18    2.38   0
   4 -10   0    9.98    2.37   0
   4  10   0   15.54    2.78   0
  -4  10   0   15.58    2.56   0
  -4 -10   0   16.09    2.84   0
  -2  11   0    1.16    2.78   0
   2 -11   0    2.34    2.34   0
   2  11   0    8.62    3.18   0
  -2 -11   0    3.58    2.66   0
   4 -11   0   -1.54    2.53   0
  -4  11   0    3.73    2.69   0
   4  11   0    0.41    3.39   0
  -4 -11   0    2.58    3.24   0
   0  12   0    6.82    2.93   0
   0 -12   0    1.79    2.39   0
  -2 -12   0    6.51    2.56   0
   2  12   0    6.07    3.04   0
   2 -12   0    2.66    2.40   0
  -2  12   0    3.15    1.92   0
   2 -13   0    1.75    2.57   0
  -2 -13   0    1.56    2.77   0
  -1   1   1   43.96    3.96   0
  -1  -1  -1   47.85    4.92   0
   1   1  -1   52.28    4.74   0
  -1  -1  -1   43.63    4.39   0
   1  -1   1   43.20    4.12   0
  -1   1  -1   46.74    3.27   0
   1  -1  -1   42.21    4.02   0
  -1  -1   1   49.94    4.87   0
   2  -1   1  604.41    6.89   0
  -2  -1  -1  593.15    7.51   0
   2   1   1  584.64    7.57   0
  -2  -1   1  578.11    7.17   0
  -2   1   1  627.66    6.98   0
   2  -1  -1  582.00    6.82   0
   2   1  -1  580.75    7.23   0
  -2   1  -1  630.60    6.97   0
  -3   1  -1   76.21    2.91   0
  -3  -1   1   71.24    2.79   0
  -3   1   1   77.55    2.83   0
  -3  -1  -1   75.70    2.98   0
   3  -1   1   76.48    2.88   0
   3   1  -1   70.44    2.84   0
   3  -1  -1   69.86    2.81   0
   3   1   1   71.51    2.90   0
  -4   1   1   34.80    2.48   0
  -4  -1  -1   32.83    2.24   0
  -4  -1   1   33.46    2.35   0
  -4   1  -1   35.45    2.38   0
   4  -1   1   33.07    2.34   0
   4   1  -1   32.84    2.35   0
   4   1   1   32.30    2.29   0
   4  -1  -1   33.96    2.43   0
   5  -1  -1    2.49    2.01   0
   5   1  -1    0.37    1.52   0
  -5   1   1    1.57    1.93   0
  -5  -1   1    1.78    2.05   0
   5  -1   1    2.15    2.04   0
  -5  -1  -1    1.93    2.05   0
   5   1   1    3.20    2.04   0
  -5   1  -1    2.72    1.98   0
   6   1  -1   16.90    1.68   0
   6  -1   1   22.10    2.29   0
  -6   1   1   24.62    2.37   0
  -6  -1   1   22.25    2.31   0
  -6   1  -1   23.46    1.82   0
   6  -1  -1   20.04    1.80   0
   6   1   1   19.65    2.35   0
  -6  -1  -1   20.34    2.28   0
   7   1   1   -1.50    2.19   0
  -7   1   1    0.32    2.19   0
   7  -1  -1    1.56    2.12   0
  -7   1  -1    1.76    2.25   0
  -7  -1   1    1.95    2.38   0
  -7  -1  -1    2.13    2.33   0
   7  -1   1    0.32    2.34   0
  -8   1  -1    1.72    2.47   0
   8  -1  -1    0.51    2.46   0
  -8  -1   1    2.37    2.39   0
  -8  -1   1    1.66    2.58   0
  -8  -1  -1    0.45    2.43   0
   8  -1   1    1.77    2.48   0
  -8   1   1   -0.50    1.78   0
   0   2  -1  794.31   10.31   0
   0  -2  -1  779.54   11.18   0
   0  -2   1  762.01   10.24   0
   0   2   1  812.36   11.10   0
  -1   2  -1   22.69    2.64   0
  -1  -2  -1   22.95    4.92   0
   1   2   1   24.96    4.67   0
  -1   2   1   22.18    3.36   0
  -1  -2   1   24.18    5.22   0
   1   2  -1   24.73    5.04   0
   1  -2  -1   19.95    3.35   0
   1  -2   1   22.33    3.51   0
  -2  -2   1   27.76    3.60   0
  -2   2  -1   28.52    2.86   0
   2  -2   1   24.76    2.78   0
  -2  -2  -1   28.94    3.54   0
   2  -2  -1   25.69    2.77   0
  -2  -2  -1   24.83    2.73   0
  -2   2   1   26.01    2.86   0
  -2  -2   1   25.66    2.62   0
  -3  -2  -1    8.07    2.24   0
   3  -2   1    7.15    2.31   0
   3  -2  -1    8.91    2.25   0
  -3   2   1   10.99    2.28   0
  -3  -2  -1   11.37    2.72   0
  -3  -2   1   10.43    2.66   0
  -3   2  -1   10.43    2.28   0
  -3  -2   1   11.18    2.22   0
   4  -2   1  109.62    2.91   0
  -4   2   1  119.46    2.90   0
  -4  -2   1  142.35    3.51   0
  -4   2  -1  121.17    2.96   0
  -4  -2  -1  115.77    3.00   0
   4  -2  -1  121.55    2.89   0
  -4  -2   1  117.34    2.98   0
  -5   2  -1   23.23    2.16   0
  -5  -2   1   22.90    2.22   0
  -5  -2   1   21.69    2.67   0
   5  -2  -1   21.92    2.13   0
  -5  -2  -1   19.72    2.17   0
   5  -2   1   19.73    2.15   0
  -5   2   1   21.66    2.15   0
  -6   2  -1   -0.33    2.06   0
   6  -2  -1    0.79    2.11   0
  -6   2   1    1.31    2.10   0
  -6  -2   1    2.77    2.52   0
  -6  -2   1    2.60    1.99   0
  -6  -2  -1    2.49    2.44   0
   6  -2   1   -0.24    1.48   0
  -6  -2  -1    3.29    2.09   0
   7  -2   1    0.23    2.26   0
   7  -2  -1    1.65    2.20   0
  -7   2  -1    1.22    2.23   0
  -7  -2  -1   -0.40    2.29   0
  -7  -2   1    1.00    1.84   0
  -7  -2  -1    2.97    2.55   0
  -7   2   1    1.57    1.52   0
  -7  -2   1    3.30    2.25   0
  -8  -2  -1    3.49    2.67   0
   8  -2  -1   -0.26    2.44   0
  -8  -2   1    4.07    2.72   0
  -8  -2   1    3.43    2.46   0
   8  -2   1    1.12    1.72   0
  -8   2   1    2.64    2.42   0
  -8  -2  -1    2.12    2.43   0
  -8   2  -1    4.19    2.39   0
  -1  -3   1   66.78    4.81   0
  -1  -3  -1   67.30    4.81   0
   1  -3  -1   62.02    3.24   0
   1   3   1   71.40    5.05   0
   1   3  -1   71.59    4.80   0
  -1   3  -1   67.30    3.60   0
   1  -3   1   65.20    3.50   0
  -1   3   1   65.10    3.41   0
  -2   3   1   10.16    2.41   0
  -2   3  -1   10.84    1.74   0
  -2  -3   1   12.89    3.36   0
   2  -3  -1   13.28    2.40   0
   2   3  -1   11.61    2.90   0
   2  -3   1   12.19    2.34   0
   2   3   1   12.72    3.09   0
  -2  -3  -1   13.34    4.15   0
  -3  -3  -1   34.35    2.53   0
   3  -3   1   35.78    1.95   0
  -3   3  -1   37.82    1.86   0
  -3  -3   1   36.60    2.47   0
   3  -3  -1   37.70    2.42   0
  -3  -3   1   41.65    3.29   0
  -3  -3  -1   39.12    3.81   0
  -3   3   1   38.72    2.42   0
  -4  -3   1    6.14    2.10   0
  -4  -3  -1    6.70    2.38   0
  -4  -3  -1    8.01    2.62   0
  -4  -3   1    6.94    2.59   0
  -4   3  -1    4.53    1.53   0
   4  -3   1    5.56    1.47   0
   4  -3  -1    5.68    2.02   0
  -4   3   1    5.65    1.49   0
   5  -3   1    0.33    1.39   0
   5  -3  -1    1.10    1.44   0
  -5  -3  -1    0.17    2.05   0
  -5   3  -1    1.11    1.97   0
  -5  -3   1    0.13    2.01   0
  -5  -3   1    2.99    2.60   0
  -5  -3  -1    1.97    2.28   0
  -5   3   1   -0.69    2.00   0
   6  -3  -1    5.43    2.16   0
   6  -3   1    7.66    2.14   0
  -6  -3   1    6.02    2.58   0
  -6   3   1    8.23    2.04   0
  -6  -3  -1    5.37    2.19   0
  -6  -3  -1    8.56    2.54   0
  -6   3  -1   10.83    2.15   0
  -6  -3   1    7.40    2.05   0
   7  -3  -1    0.93    2.14   0
  -7  -3   1    2.10    2.57   0
   7  -3   1   -0.17    2.29   0
  -7  -3  -1    2.49    2.20   0
  -7   3  -1    2.19    2.27   0
  -7  -3  -1    3.71    2.48   0
  -7  -3   1    2.33    2.19   0
  -7   3   1    3.59    2.29   0
  -8   3  -1   -1.18    2.50   0
   8  -3  -1    2.65    2.39   0
  -8  -3   1    2.03    2.61   0
  -8  -3  -1    1.00    2.49   0
  -8   3   1   -0.18    2.62   0
   8  -3   1    1.81    2.51   0
  -8  -3   1    1.95    2.60   0
  -8  -3  -1    2.60    2.78   0
   0  -4  -1    8.53    2.56   0
   0  -4   1   10.51    2.79   0
   0   4   1    6.70    3.10   0
   0   4  -1   10.39    3.29   0
   1   4  -1   12.50    3.75   0
   1   4   1    9.74    3.72   0
  -1  -4  -1   10.08    3.30   0
   1  -4  -1    8.27    2.43   0
  -1  -4   1   11.72    3.33   0
   1  -4   1    9.97    2.39   0
  -1   4  -1    9.95    2.57   0
  -1   4   1    9.71    1.81   0
   2   4  -1   25.19    3.26   0
   2  -4  -1   20.48    2.36   0
  -2  -4   1   26.08    3.65   0
   2   4   1   27.80    3.26   0
  -2   4  -1   22.73    1.89   0
   2  -4   1   18.57    2.39   0
  -2  -4  -1   25.58    3.51   0
  -2   4   1   21.70    1.91   0
  -3  -4  -1   26.99    2.41   0
  -3   4  -1   29.45    2.36   0
  -3  -4   1   29.70    3.24   0
  -3  -4  -1   34.95    3.94   0
  -3   4   1   28.68    2.32   0
   3  -4  -1   28.98    2.27   0
   3  -4   1   28.15    2.31   0
  -4  -4   1    1.48    1.96   0
  -4  -4   1   -2.16    2.68   0
   4  -4   1    0.10    2.02   0
   4  -4  -1   -0.65    2.09   0
  -4  -4  -1   -0.53    2.75   0
  -4  -4  -1   -0.84    2.04   0
  -4   4   1    0.12    2.12   0
  -4   4  -1    0.32    2.11   0
   5  -4  -1    2.33    2.11   0
  -5   4   1    0.86    2.17   0
  -5  -4   1    1.76    1.99   0
   5  -4   1    0.15    1.53   0
  -5  -4   1    0.03    2.66   0
  -5  -4  -1   -0.44    2.05   0
  -5   4  -1    0.98    2.19   0
  -5  -4  -1    0.44    3.17   0
  -6   4  -1    5.28    1.55   0
  -6  -4   1    5.86    2.68   0
  -6  -4  -1    5.96    2.66   0
  -6   4   1    6.69    2.22   0
  -6  -4   1    4.71    2.22   0
   6  -4   1    6.05    2.11   0
  -6  -4  -1    5.53    2.17   0
   6  -4  -1    5.80    2.13   0
  -7  -4   1    1.57    2.33   0
   7  -4   1    0.65    2.27   0
   7  -4  -1   -0.67    2.26   0
  -7   4   1    2.96    2.30   0
  -7  -4   1    3.78    2.54   0
  -7  -4  -1    3.22    2.22   0
  -7   4  -1    3.70    1.66   0
  -7  -4  -1    3.64    3.25   0
  -8  -4  -1   -0.53    2.53   0
  -8  -4  -1    1.89    2.86   0
  -8   4   1   -1.99    2.44   0
  -8   4  -1    4.39    2.55   0
   8  -4   1   -0.23    1.76   0
   8  -4  -1    0.96    1.76   0
  -8  -4   1    2.49    2.73   0
  -8  -4   1    1.14    2.46   0
   1   5  -1    4.84    3.24   0
   1  -5  -1    5.15    2.00   0
  -1   5   1    3.46    2.32   0
  -1   5  -1    2.90    2.43   0
  -1  -5   1    3.58    2.82   0
   1  -5   1    3.69    2.18   0
  -1  -5  -1    2.85    2.87   0
   1   5   1    3.48    3.55   0
  -2   5   1   30.87    1.97   0
   2  -5  -1   28.80    1.88   0
  -2   5  -1   29.55    2.53   0
   2   5   1   32.50    3.33   0
   2   5  -1   31.19    3.27   0
  -2  -5  -1   31.30    3.54   0
   2  -5   1   29.10    2.37   0
  -2  -5   1   32.30    3.47   0
  -3   5  -1    2.62    2.18   0
  -3  -5   1    4.82    3.10   0
   3  -5  -1    3.33    1.53   0
   3   5  -1    4.71    2.66   0
  -3   5   1    3.54    2.13   0
   3  -5   1    3.91    1.45   0
  -3  -5  -1    3.88    3.13   0
   3   5   1    3.42    3.20   0
   4  -5  -1    1.76    2.02   0
  -4  -5  -1    0.66    2.73   0
  -4  -5   1    1.72    2.05   0
  -4   5  -1    3.13    2.14   0
  -4  -5   1   -1.30    2.81   0
   4  -5   1    2.19    2.02   0
  -4   5   1    0.17    1.42   0
  -4  -5  -1    1.17    1.98   0
  -5   5  -1   13.66    2.23   0
   5  -5  -1   10.89    2.21   0
   5  -5   1   12.00    2.34   0
  -5  -5  -1   13.48    3.04   0
  -5  -5  -1   12.71    2.33   0
  -5   5   1   13.95    1.72   0
  -5  -5   1   16.95    2.88   0
  -5  -5   1   11.49    2.24   0
   6  -5  -1   -0.41    2.21   0
  -6   5  -1    0.59    2.25   0
  -6  -5  -1    4.21    3.33   0
  -6   5   1    1.95    1.53   0
  -6  -5   1    3.56    2.58   0
  -6  -5   1    1.38    2.19   0
  -6  -5  -1    1.05    2.25   0
   6  -5   1    1.09    1.64   0
   7  -5  -1    2.14    1.63   0
  -7  -5   1    1.75    2.93   0
  -7  -5  -1    0.34    2.69   0
  -7  -5   1    1.33    2.74   0
  -7  -5  -1    2.03    2.32   0
  -7   5   1    2.34    1.66   0
   7  -5   1    1.16    1.53   0
  -7   5  -1    2.81    2.34   0
   0  -6  -1   34.32    2.47   0
   0   6   1   35.55    2.93   0
   0  -6   1   36.52    2.59   0
   0   6  -1   30.23    3.01   0
   1  -6   1    3.99    2.14   0
   1  -6  -1    3.35    1.86   0
  -1  -6  -1    2.37    2.50   0
   1   6  -1    5.66    3.22   0
  -1   6  -1    5.66    2.66   0
  -1   6   1    3.28    2.33   0
   1   6   1    1.65    3.18   0
  -1  -6   1    3.94    2.63   0
  -2  -6   1    4.26    3.02   0
   2   6   1    1.47    3.08   0
   2  -6  -1    3.01    2.02   0
   2   6  -1    0.66    3.09   0
  -2  -6  -1    3.51    2.75   0
  -2   6   1    1.02    2.18   0
  -2   6  -1    2.87    2.30   0
   2  -6   1    2.48    2.08   0
   3   6   1    0.62    2.53   0
  -3  -6   1   -0.95    2.90   0
   3  -6   1    1.84    1.94   0
   3   6  -1    0.92    2.49   0
  -3  -6  -1   -0.11    2.90   0
  -3   6  -1   -0.20    2.06   0
  -3   6   1   -0.72    1.98   0
   3  -6  -1    0.81    1.88   0
  -4  -6  -1    0.76    3.79   0
  -4   6  -1    0.01    2.23   0
  -4  -6   1    3.08    3.81   0
   4  -6  -1    0.37    2.10   0
  -4   6   1   -1.34    2.35   0
  -4  -6  -1   -0.04    2.65   0
   4  -6   1    1.61    2.17   0
  -4  -6   1    0.18    2.04   0
  -5  -6  -1    3.55    3.00   0
  -5   6   1    1.98    1.53   0
  -5   6  -1    0.25    2.15   0
  -5  -6   1    0.41    2.16   0
  -5  -6  -1    1.97    2.16   0
   5  -6   1    1.08    2.12   0
  -5  -6   1   -1.23    2.92   0
   5  -6  -1    0.35    2.10   0
  -6   6   1    2.97    2.40   0
  -6  -6  -1    3.27    2.39   0
  -6  -6   1    3.88    2.68   0
  -6  -6  -1    2.39    3.50   0
  -6   6  -1    2.80    1.66   0
   6  -6  -1    6.39    2.29   0
   6  -6   1    3.06    1.65   0
  -6  -6   1    3.21    2.19   0
   7  -6   1   -0.06    2.47   0
  -7  -6   1    2.76    3.43   0
  -7   6  -1    2.80    2.52   0
  -7  -6   1    2.15    2.45   0
  -7   6   1    2.04    2.50   0
   7  -6  -1    1.11    1.81   0
  -7  -6  -1    1.53    2.85   0
  -7  -6  -1    2.45    3.04   0
  -1   7   1   32.32    2.70   0
   1   7   1   34.68    3.38   0
   1  -7   1   34.34    2.33   0
  -1  -7   1   34.73    2.69   0
   1   7  -1   33.38    3.34   0
   1  -7  -1   32.94    2.30   0
  -1  -7  -1   33.88    2.63   0
  -1   7  -1   31.72    2.85   0
  -2   7  -1    7.64    1.67   0
   2   7  -1    6.55    3.00   0
   2   7   1    6.62    3.04   0
   2  -7  -1    4.05    1.52   0
  -2  -7   1    5.23    2.71   0
  -2   7   1    6.07    2.43   0
   2  -7   1    2.45    2.08   0
  -2  -7  -1    5.34    2.71   0
   3   7   1    1.74    3.43   0
  -3   7  -1    1.86    1.56   0
   3   7  -1   -0.08    2.80   0
  -3   7   1    1.76    2.15   0
  -3  -7   1    1.05    3.00   0
  -3  -7  -1   -0.57    2.82   0
   3  -7  -1    0.10    1.41   0
   3  -7   1    1.14    1.99   0
   4  -7   1    3.17    2.24   0
  -4   7  -1    3.30    2.33   0
  -4  -7   1    3.48    3.13   0
  -4  -7  -1    3.80    2.16   0
   4  -7  -1    4.22    2.12   0
  -4  -7  -1    6.61    3.06   0
  -4   7   1    4.94    2.32   0
  -5  -7   1    0.20    2.22   0
   5  -7   1    1.06    2.21   0
  -5   7   1    2.76    1.60   0
  -5   7  -1    1.59    2.31   0
   5  -7  -1    1.16    2.21   0
  -5  -7  -1    0.82    2.84   0
  -5  -7   1    1.33    2.87   0
  -5  -7  -1    2.27    2.68   0
  -6   7  -1    2.42    2.33   0
  -6  -7   1    0.66    2.89   0
   6  -7   1   -2.72    2.25   0
  -6  -7  -1    0.41    2.95   0
  -6  -7   1    0.62    2.50   0
  -6  -7  -1    0.68    2.45   0
  -6   7   1    1.22    2.38   0
   6  -7  -1    1.01    1.62   0
  -7  -7  -1    0.67    3.19   0
   7  -7  -1   -0.55    2.47   0
  -7  -7  -1   -0.53    3.01   0
   7  -7   1    3.28    2.46   0
  -7  -7   1    2.91    3.60   0
  -7  -7   1    0.05    2.63   0
  -7   7  -1    0.32    2.54   0
  -7   7   1    4.40    2.55   0
   0   8  -1    9.53    3.03   0
   0  -8  -1   10.09    2.17   0
   0  -8   1    8.59    2.28   0
   0   8   1   10.87    2.92   0
  -1   8   1    2.65    2.70   0
   1  -8  -1   -0.47    2.12   0
   1   8   1   -1.96    2.84   0
   1  -8   1   -0.60    2.12   0
   1   8  -1   -2.26    3.17   0
  -1  -8   1    0.53    2.21   0
  -1   8  -1    3.27    2.72   0
  -1  -8  -1    1.96    2.65   0
   2  -8   1    0.65    1.89   0
   2   8   1    1.43    3.21   0
  -2   8  -1    0.21    2.35   0
  -2  -8   1   -0.17    3.00   0
  -2  -8  -1   -0.16    3.01   0
   2  -8  -1   -0.01    1.44   0
   2   8  -1   -0.91    2.92   0
  -2   8   1    2.35    2.30   0
   3  -8   1    0.08    2.03   0
  -3   8  -1   -0.55    1.60   0
  -3   8   1   -1.27    2.20   0
  -3  -8   1    1.43    2.81   0
   3   8  -1   -0.34    2.75   0
  -3  -8  -1   -0.40    3.55   0
   3   8   1    1.07    2.90   0
   3  -8  -1    0.82    2.08   0
   4  -8  -1    1.13    2.19   0
  -4  -8   1    0.38    2.88   0
  -4   8  -1    0.52    2.26   0
   4  -8   1    1.81    2.12   0
   4   8  -1    5.16    2.54   0
  -4   8   1    6.45    2.32   0
  -4  -8  -1    5.23    3.42   0
  -5   8   1   -1.82    2.35   0
  -5  -8  -1    0.44    3.61   0
  -5   8  -1    0.96    1.70   0
  -5  -8   1    0.15    2.40   0
   5  -8   1   -1.39    2.35   0
  -5  -8  -1   -0.12    2.95   0
  -5  -8   1    0.41    2.92   0
   5  -8  -1    3.31    2.27   0
  -6  -8   1    0.89    2.44   0
   6  -8  -1    2.48    2.41   0
   6  -8   1    3.05    2.39   0
  -6  -8   1    0.39    3.08   0
  -6  -8  -1   -0.10    3.08   0
  -6  -8  -1    1.18    2.97   0
  -6   8  -1   -0.62    2.61   0
  -6   8   1    3.68    2.44   0
  -1   9   1   -0.73    2.68   0
   1   9   1    4.13    3.15   0
   1  -9   1    1.19    2.15   0
  -1  -9  -1    2.28    2.20   0
  -1   9  -1    1.39    2.80   0
   1  -9  -1    3.50    2.03   0
   1   9  -1    5.35    3.12   0
  -1  -9   1    1.33    2.20   0
  -2   9   1    1.10    2.66   0
   2  -9  -1    1.38    2.17   0
   2   9  -1    1.92    3.21   0
  -2   9  -1    1.72    2.61   0
  -2  -9  -1    1.56    2.51   0
   2   9   1    0.31    3.39   0
   2  -9   1    1.11    2.16   0
  -2  -9   1   -0.57    2.53   0
   3   9  -1    7.57    2.74   0
  -3  -9   1    6.40    2.67   0
  -3   9  -1    7.86    2.28   0
  -3  -9  -1    7.65    3.04   0
  -3   9   1    6.77    2.53   0
   3  -9   1    7.63    2.22   0
   3  -9  -1    7.97    2.34   0
   3   9   1    7.20    3.27   0
  -4  -9   1    2.09    2.83   0
   4  -9  -1    1.01    1.57   0
   4   9   1    0.57    2.64   0
   4   9  -1    2.84    3.18   0
   4  -9   1    0.81    2.24   0
  -4   9  -1   -1.28    1.68   0
  -4   9   1    0.93    2.40   0
  -4  -9  -1    4.92    2.89   0
   5  -9   1    1.18    1.65   0
   5  -9  -1    7.72    2.24   0
  -5  -9   1    1.61    2.99   0
  -5  -9   1    3.06    2.93   0
  -5  -9  -1    4.57    3.56   0
  -5   9   1    5.80    2.38   0
  -5   9  -1    2.22    2.39   0
  -5  -9  -1    3.52    2.54   0
  -6   9  -1    1.51    2.66   0
   6  -9  -1    1.92    1.77   0
  -6  -9  -1    1.11    2.66   0
  -6   9   1    3.79    2.55   0
   6  -9   1   -0.42    1.76   0
  -6  -9   1    1.68    2.63   0
  -6  -9  -1    1.26    3.01   0
  -6  -9   1   -0.10    3.16   0
   0  10  -1    9.41    2.76   0
   0 -10   1   10.99    2.37   0
   0 -10  -1    8.92    2.09   0
   0  10   1    9.04    3.00   0
   1  10  -1    5.93    2.98   0
   1 -10  -1    5.79    2.20   0
   1  10   1    7.75    3.09   0
  -1 -10   1    2.57    2.34   0
  -1  10  -1    5.26    2.92   0
   1 -10   1    6.78    2.31   0
  -1  10   1    5.24    2.70   0
  -1 -10  -1    5.71    2.33   0
   2 -10   1    2.43    2.26   0
   2 -10  -1    2.46    2.09   0
  -2 -10  -1    1.78    2.29   0
  -2  10   1    2.39    1.78   0
   2  10  -1    3.55    3.03   0
  -2  10  -1    2.46    1.95   0
   2  10   1    4.75    3.07   0
  -2 -10   1    1.16    2.46   0
  -3  10   1    4.20    2.35   0
  -3  10  -1    5.32    2.54   0
  -3 -10   1    6.64    3.28   0
   3 -10   1    4.37    2.19   0
   3  10  -1    6.94    2.78   0
  -3 -10  -1    4.41    2.55   0
   3  10   1    6.07    3.70   0
   3 -10  -1    4.86    2.24   0
   4 -10  -1    0.37    1.64   0
  -4 -10  -1    0.58    3.27   0
   4 -10   1    0.14    2.21   0
  -4  10   1    0.29    2.50   0
  -4  10  -1    1.12    2.32   0
   4  10  -1    2.42    3.33   0
  -4 -10   1   -0.07    2.76   0
   4  10   1    1.72    2.62   0
  -5 -10   1    1.39    2.51   0
  -5 -10  -1   -0.12    2.61   0
  -5  10  -1    1.32    1.80   0
   5 -10   1    2.58    2.58   0
  -5  10   1    3.71    1.87   0
  -5 -10   1    0.69    2.84   0
  -5 -10  -1    1.15    3.54   0
   5 -10  -1    1.24    1.71   0
  -1  11  -1    7.28    2.74   0
   1  11   1    4.43    3.11   0
  -1 -11   1    1.27    2.26   0
  -1 -11  -1    0.43    2.29   0
   1 -11   1    1.89    2.27   0
  -1  11   1    3.35    2.79   0
   1  11  -1    2.73    3.01   0
   1 -11  -1    1.70    2.28   0
  -2 -11   1    0.87    2.32   0
  -2  11   1   -0.48    2.57   0
  -2  11  -1    1.11    2.74   0
  -2 -11  -1    0.01    2.86   0
   2 -11  -1   -1.18    2.23   0
   2  11   1   -1.78    3.06   0
   2  11  -1   -1.29    2.89   0
   2 -11   1    2.09    2.22   0
  -3  11   1    0.78    2.53   0
   3 -11   1    3.04    2.41   0
  -3 -11   1    0.37    2.75   0
   3  11  -1    0.90    2.80   0
  -3  11  -1    1.68    1.91   0
   3  11   1    3.67    2.85   0
  -3 -11  -1    1.18    2.74   0
   3 -11  -1    2.84    2.37   0
   4  11  -1    0.25    2.74   0
  -4  11  -1    2.08    2.66   0
   4 -11   1    1.82    1.72   0
  -4  11   1    0.57    2.67   0
  -4 -11   1    1.80    2.71   0
   4  11   1    2.47    2.86   0
  -4 -11  -1   -1.59    3.53   0
   4 -11  -1    2.21    2.52   0
   0  12   1    2.88    2.84   0
   0 -12   1    0.78    2.34   0
   0 -12  -1    0.90    2.33   0
   0  12  -1    3.50    2.94   0
   1 -12   1    1.21    2.33   0
   1 -12  -1   -1.77    2.32   0
  -1 -12   1    0.48    2.39   0
   1  12   1   -0.64    2.94   0
   1  12  -1   -0.23    3.02   0
  -1  12   1    0.78    2.79   0
  -1  12  -1   -0.42    2.90   0
  -1 -12  -1    2.75    2.55   0
  -2 -12   1    1.68    2.60   0
  -2  12  -1   -0.15    2.78   0
   2  12  -1    2.88    3.01   0
  -2  12   1   -2.67    2.80   0
   2 -12   1    0.02    2.43   0
   2 -12  -1    3.64    2.49   0
  -2 -12  -1    1.75    2.45   0
   2  12   1    1.21    2.99   0
  -3 -12   1    0.48    3.26   0
   3 -12  -1    1.07    2.48   0
  -3 -12  -1    1.92    2.53   0
   3  12   1   -1.05    2.95   0
  -3  12  -1    2.13    2.88   0
   3 -12   1   -0.65    2.46   0
  -3  12   1    6.95    2.56   0
   3  12  -1    0.43    2.79   0
   1 -13   1    2.95    2.71   0
  -1  13   1   -0.15    2.80   0
  -1 -13  -1   -0.83    2.54   0
   1 -13  -1    4.00    2.62   0
  -1  13  -1    1.18    3.09   0
   1  13  -1    1.15    3.00   0
  -1 -13   1    1.55    2.62   0
   1  13   1    1.66    3.03   0
   2 -13   1    1.19    2.57   0
  -2 -13   1   -0.94    3.17   0
   2 -13  -1    0.45    1.86   0
  -2 -13  -1    1.94    2.76   0
   1   0   2   37.52    4.37   0
  -1   0   2   41.26    4.09   0
   1   0  -2   37.35    4.19   0
  -1   0  -2   41.59    4.27   0
   2   0  -2  344.14    5.59   0
  -2   0   2  368.85    5.56   0
   2   0   2  356.29    5.91   0
  -2   0  -2  369.70    5.95   0
   3   0  -2  150.49    3.46   0
  -3   0  -2  151.92    3.50   0
  -3   0   2  143.60    3.04   0
   3   0   2  141.58    3.49   0
  -4   0  -2  134.23    3.04   0
   4   0  -2  120.44    3.09   0
  -4   0   2  127.46    2.95   0
   4   0   2  125.88    2.91   0
   5   0  -2    4.29    1.98   0
   5   0   2    2.25    1.96   0
  -5   0   2    2.18    2.05   0
  -5   0  -2    3.33    1.98   0
   6   0  -2   -0.58    2.06   0
   6   0   2    0.85    2.10   0
  -6   0  -2    0.53    1.55   0
  -6   0   2    2.70    2.11   0
   7   0   2   25.56    2.57   0
   7   0  -2   25.16    2.46   0
  -7   0   2   23.82    2.47   0
  -7   0  -2   24.58    1.96   0
  -8   0   2    1.68    1.72   0
  -8   0  -2    1.93    2.56   0
   8   0   2    1.00    1.68   0
   1  -1  -2    2.93    3.40   0
   1   1  -2    4.93    4.07   0
  -1  -1   2    3.85    4.12   0
   1  -1   2    3.24    3.51   0
   1   1   2    2.99    4.15   0
  -1   1   2    4.55    3.31   0
  -1  -1  -2    3.66    3.48   0
  -1   1  -2    3.59    2.41   0
  -2  -1   2   12.10    2.68   0
   2  -1   2   13.62    2.77   0
   2   1   2   12.75    2.70   0
  -2   1   2   13.23    2.09   0
   2  -1  -2    9.96    2.14   0
  -2   1  -2   13.66    2.14   0
  -2  -1  -2   11.49    2.66   0
   3  -1   2    5.19    2.20   0
   3   1   2    4.40    2.18   0
  -3  -1  -2    6.22    2.15   0
   3  -1  -2    5.93    2.18   0
  -3   1  -2    6.05    2.17   0
  -3  -1   2    4.65    2.10   0
   3   1  -2    5.02    2.08   0
  -3   1   2    4.66    2.17   0
   4  -1  -2    6.82    1.55   0
  -4   1   2    8.06    2.15   0
  -4  -1   2    6.12    2.01   0
   4  -1   2    7.83    2.01   0
  -4  -1  -2    6.83    1.98   0
   4   1  -2    4.54    1.89   0
  -4   1  -2    8.79    2.03   0
   4   1   2    6.42    2.06   0
   5  -1  -2   18.04    2.21   0
   5   1  -2   21.22    2.16   0
  -5  -1   2   21.89    2.23   0
  -5   1   2   24.31    2.17   0
   5  -1   2   17.44    2.12   0
  -5   1  -2   21.16    2.18   0
   5   1   2   18.95    2.20   0
  -5  -1  -2   21.86    2.15   0
  -6   1   2    8.35    2.21   0
   6  -1  -2   11.29    2.13   0
   6  -1   2    8.40    2.25   0
   6   1   2    6.41    2.17   0
  -6  -1  -2    7.98    2.17   0
  -6  -1   2   10.19    2.16   0
  -6   1  -2    9.59    2.20   0
  -7   1   2    2.93    2.18   0
   7  -1   2   -1.67    2.33   0
   7   1   2   -0.08    2.23   0
  -7  -1  -2    0.05    1.43   0
  -7  -1   2   -0.18    1.63   0
   7  -1  -2   -0.20    2.25   0
  -7   1  -2    0.97    1.63   0
  -8  -1   2   -0.34    2.74   0
   8  -1   2   -0.02    2.50   0
  -8  -1   2    3.00    2.42   0
  -8   1  -2    1.78    2.38   0
   8  -1  -2    1.89    2.50   0
  -8  -1  -2    0.28    2.47   0
  -8   1   2    1.39    2.48   0
   0  -2  -2   49.19    4.44   0
   0   2  -2   53.92    3.76   0
   0   2   2   54.37    4.47   0
   0  -2   2   52.96    4.77   0
   1  -2  -2   55.22    3.10   0
   1   2   2   72.80    6.20   0
  -1   2   2   63.43    3.87   0
  -1  -2  -2   69.20    6.81   0
   1   2  -2   72.20    5.45   0
  -1  -2   2   69.18    5.74   0
  -1   2  -2   66.08    3.93   0
   1  -2   2   61.62    3.88   0
  -2  -2   2   75.04    3.92   0
   2  -2  -2   63.19    3.11   0
  -2   2   2   69.83    3.14   0
  -2   2  -2   69.39    3.21   0
   2  -2   2   63.13    2.61   0
  -2  -2  -2   63.71    3.38   0
  -2  -2  -2   72.38    4.15   0
  -3   2  -2   69.87    2.80   0
   3  -2  -2   58.15    2.63   0
   3  -2   2   59.19    2.70   0
  -3   2   2   61.60    2.23   0
  -3  -2   2   74.69    3.29   0
  -3  -2  -2   61.26    3.38   0
  -3  -2   2   55.89    2.66   0
   4  -2   2    2.26    2.07   0
  -4   2  -2    1.00    1.43   0
   4  -2  -2    1.01    2.07   0
  -4  -2  -2    0.08    2.05   0
  -4  -2   2    2.83    1.99   0
  -4  -2   2    2.57    2.41   0
  -4   2   2    0.58    2.06   0
   5  -2  -2    1.19    2.01   0
   5  -2   2   -0.90    2.01   0
  -5   2   2    1.35    1.94   0
  -5   2  -2    0.78    1.93   0
  -5  -2   2    0.04    1.98   0
  -5  -2   2    2.94    2.54   0
  -5  -2  -2    0.63    2.02   0
   6  -2  -2   19.51    2.25   0
  -6  -2   2   22.17    2.33   0
  -6  -2  -2   20.12    2.30   0
   6  -2   2   19.54    2.35   0
  -6   2   2   22.10    2.28   0
  -6  -2   2   25.82    2.67   0
  -6   2  -2   26.59    2.40   0
   7  -2   2    3.19    2.08   0
   7  -2  -2    1.86    2.21   0
  -7  -2   2    0.21    2.42   0
  -7  -2  -2   -2.67    2.31   0
  -7   2   2    3.10    2.21   0
  -7   2  -2    1.01    1.48   0
  -7  -2  -2   -0.51    2.48   0
  -7  -2   2   -0.62    2.16   0
  -8  -2   2    3.60    2.66   0
   8  -2   2    0.80    1.75   0
   8  -2  -2   -0.03    2.41   0
  -8  -2   2   -0.28    2.41   0
  -8   2   2    2.11    2.40   0
  -8   2  -2    2.55    2.48   0
  -8  -2  -2   -1.62    2.37   0
  -8  -2  -2    0.80    2.49   0
   1  -3   2  262.57    4.96   0
  -1   3   2  261.51    4.89   0
  -1  -3   2  269.61    6.33   0
  -1  -3  -2  259.19    6.84   0
   1  -3  -2  236.63    4.75   0
   1   3  -2  287.55    6.25   0
   1   3   2  293.76    7.79   0
  -1   3  -2  274.57    5.10   0
   2  -3  -2    2.89    2.28   0
  -2  -3   2    7.07    4.00   0
   2  -3   2    1.39    2.21   0
   2   3   2    4.69    3.66   0
  -2   3  -2    3.83    1.68   0
  -2  -3  -2    3.43    4.17   0
  -2   3   2    5.57    2.31   0
   2   3  -2    5.21    3.56   0
  -3  -3  -2    8.84    2.69   0
  -3   3   2    8.57    1.55   0
   3  -3  -2    8.98    2.14   0
  -3  -3   2    9.83    2.88   0
   3  -3   2    8.90    2.18   0
  -3   3  -2    9.06    2.25   0
  -3  -3   2    7.83    2.18   0
  -3  -3  -2    9.83    3.06   0
  -4  -3   2  109.84    3.37   0
   4  -3   2   95.34    2.71   0
  -4   3   2   92.00    2.70   0
  -4  -3   2   85.10    2.80   0
   4  -3  -2   83.28    2.73   0
  -4  -3  -2   89.92    2.97   0
  -4   3  -2   99.75    2.77   0
  -4  -3  -2  104.01    3.39   0
   5  -3  -2   41.35    2.34   0
  -5   3  -2   43.26    2.41   0
  -5  -3   2   41.81    2.40   0
   5  -3   2   43.48    2.29   0
  -5  -3   2   52.30    3.00   0
  -5   3   2   43.74    2.36   0
  -5  -3  -2   39.33    2.41   0
  -5  -3  -2   49.07    2.94   0
   6  -3   2    9.24    2.27   0
  -6   3   2   10.21    2.20   0
  -6  -3  -2    6.97    2.71   0
  -6   3  -2   12.48    2.25   0
  -6  -3   2    6.16    2.12   0
  -6  -3  -2   11.85    2.67   0
   6  -3  -2    8.49    1.62   0
  -6  -3   2   10.86    2.50   0
  -7  -3   2   -1.43    2.55   0
  -7  -3  -2    0.57    2.29   0
  -7  -3   2    2.15    2.18   0
   7  -3  -2   -1.02    2.22   0
  -7  -3  -2   -0.79    2.56   0
  -7   3  -2   -0.98    2.30   0
   7  -3   2    0.98    2.24   0
  -7   3   2    1.52    2.35   0
  -8  -3   2    3.90    2.67   0
  -8   3   2    1.91    2.51   0
   8  -3  -2    3.49    2.43   0
  -8  -3  -2    0.88    2.45   0
  -8   3  -2    3.11    1.76   0
  -8  -3   2    0.60    2.69   0
   8  -3   2   -0.36    1.80   0
  -8  -3  -2    2.98    2.67   0
   0  -4   2  231.71    4.75   0
   0   4   2  244.64    5.59   0
   0   4  -2  238.69    4.93   0
   0  -4  -2  237.71    4.95   0
   1   4  -2   79.78    4.22   0
   1  -4   2   69.00    3.05   0
  -1   4  -2   74.31    3.21   0
  -1  -4  -2   71.95    3.97   0
   1   4   2   78.11    4.50   0
   1  -4  -2   67.72    3.02   0
  -1  -4   2   70.90    4.10   0
  -1   4   2   72.36    3.15   0
   2   4   2   73.70    3.85   0
   2  -4  -2   61.48    2.76   0
   2  -4   2   64.29    2.77   0
  -2   4   2   70.16    2.88   0
  -2   4  -2   73.60    2.81   0
  -2  -4   2   73.62    3.86   0
   2   4  -2   73.33    3.67   0
  -2  -4  -2   73.34    4.68   0
   3   4  -2   83.97    3.27   0
  -3  -4  -2   84.05    3.78   0
   3  -4   2   72.40    2.54   0
   3  -4  -2   70.72    2.63   0
  -3  -4   2   82.79    3.58   0
  -3   4   2   79.45    2.72   0
  -3  -4  -2   67.17    2.92   0
  -3   4  -2   77.49    2.65   0
  -4  -4   2    8.99    2.75   0
  -4   4  -2    8.34    2.10   0
  -4  -4  -2    8.34    3.32   0
  -4  -4  -2    6.51    2.51   0
  -4  -4   2    5.86    2.07   0
   4  -4   2    6.35    1.43   0
   4  -4  -2    5.46    1.40   0
  -4   4   2    7.00    2.09   0
  -5  -4   2    0.19    2.62   0
  -5  -4  -2   -0.45    2.69   0
   5  -4   2    0.98    2.18   0
  -5  -4  -2    1.66    2.07   0
   5  -4  -2    0.39    2.16   0
  -5  -4   2    0.16    2.00   0
  -5   4   2    0.91    2.06   0
  -5   4  -2    0.43    2.18   0
  -6  -4   2   -0.02    2.16   0
   6  -4  -2    1.75    1.47   0
  -6   4  -2   -0.33    2.16   0
  -6  -4   2   -1.50    2.50   0
  -6  -4  -2    1.78    2.57   0
  -6   4   2    0.45    1.49   0
  -6  -4  -2    0.79    2.19   0
   6  -4   2    1.14    2.06   0
  -7   4  -2    4.10    2.33   0
  -7  -4  -2    4.41    2.49   0
   7  -4   2    4.21    2.28   0
  -7  -4   2    2.44    2.75   0
  -7  -4  -2    8.25    2.79   0
   7  -4  -2    1.22    2.27   0
  -7   4   2    5.56    2.21   0
  -7  -4   2    2.84    2.31   0
  -8  -4   2    0.54    2.78   0
  -8  -4  -2    2.60    2.60   0
  -8  -4   2    1.01    2.52   0
  -8  -4  -2    2.74    2.67   0
  -8   4  -2    4.83    2.52   0
  -8   4   2    5.83    2.47   0
   8  -4   2    0.02    2.58   0
   8  -4  -2    1.72    2.48   0
   1   5  -2   71.89    3.87   0
  -1   5  -2   67.24    3.11   0
   1   5   2   68.54    4.63   0
  -1  -5   2   66.53    3.46   0
  -1  -5  -2   61.66    3.42   0
   1  -5  -2   57.40    2.73   0
   1  -5   2   61.29    2.82   0
  -1   5   2   62.31    2.85   0
  -2   5   2    3.61    2.28   0
  -2   5  -2    2.98    2.40   0
  -2  -5   2    1.29    3.16   0
   2  -5   2    2.34    2.18   0
   2  -5  -2    2.80    2.15   0
  -2  -5  -2    2.60    3.07   0
   2   5  -2    1.78    2.96   0
   2   5   2    2.31    3.65   0
  -3  -5   2    2.51    3.14   0
  -3   5   2    2.34    2.08   0
  -3   5  -2   -0.37    2.18   0
   3  -5  -2    2.19    1.47   0
   3  -5   2    0.75    2.04   0
   3   5  -2    2.60    2.73   0
  -3  -5  -2    4.28    2.95   0
  -4  -5  -2    2.14    3.13   0
   4  -5   2    2.17    2.05   0
  -4  -5  -2    0.75    2.58   0
  -4  -5   2    3.92    2.86   0
   4  -5  -2    1.58    2.02   0
  -4  -5   2    0.89    1.98   0
  -4   5  -2    1.77    2.24   0
  -4   5   2    3.09    1.99   0
   5  -5   2    3.88    1.44   0
  -5   5   2    6.80    2.07   0
  -5  -5   2    5.34    2.64   0
  -5   5  -2    5.49    2.34   0
  -5  -5   2    6.25    2.96   0
  -5  -5  -2    8.04    3.47   0
   5  -5  -2    3.58    2.15   0
  -5  -5  -2    5.93    2.74   0
  -6   5  -2   -0.35    2.26   0
   6  -5  -2    3.18    2.17   0
  -6  -5  -2    1.48    2.75   0
   6  -5   2    4.07    2.20   0
  -6   5   2    4.40    2.31   0
  -6  -5   2    4.56    2.13   0
  -6  -5  -2    4.27    2.25   0
  -6  -5   2    2.65    2.65   0
  -7   5   2    5.52    2.36   0
   7  -5   2    0.35    1.54   0
  -7  -5   2    5.11    2.64   0
  -7   5  -2   -1.41    2.31   0
  -7  -5  -2    2.65    2.69   0
   7  -5  -2    1.60    1.59   0
  -7  -5  -2    0.56    2.32   0
  -7  -5   2    3.16    2.34   0
   0  -6   2    6.28    2.26   0
   0   6  -2    6.38    2.84   0
   0  -6  -2    5.00    2.18   0
   0   6   2    3.31    2.82   0
   1  -6  -2    7.50    1.43   0
   1   6  -2    9.54    3.14   0
  -1  -6  -2    9.20    2.96   0
  -1   6   2    7.46    2.32   0
   1  -6   2    7.99    2.13   0
   1   6   2    9.60    3.25   0
  -1  -6   2   10.23    2.66   0
  -1   6  -2   10.36    2.54   0
   2   6  -2    0.89    3.69   0
  -2   6   2    0.44    2.21   0
  -2   6  -2   -1.17    2.34   0
  -2  -6  -2    0.51    3.40   0
   2  -6  -2    1.09    1.96   0
   2  -6   2    0.92    2.05   0
   2   6   2    0.08    2.82   0
  -2  -6   2   -0.27    3.03   0
  -3  -6   2   12.86    3.10   0
   3  -6   2   12.30    1.56   0
  -3   6  -2   14.01    2.21   0
  -3   6   2   11.74    1.54   0
   3   6  -2   12.76    2.78   0
   3   6   2   12.76    3.31   0
  -3  -6  -2   13.97    3.66   0
   3  -6  -2   10.94    1.45   0
  -4  -6  -2    7.79    2.27   0
  -4   6  -2    7.55    2.32   0
  -4  -6  -2    5.67    3.26   0
  -4  -6   2    7.64    3.05   0
   4  -6  -2    5.35    1.50   0
   4  -6   2    6.91    1.59   0
  -4   6   2    7.12    1.55   0
  -5   6   2    2.34    2.17   0
  -5  -6  -2    2.07    2.14   0
  -5  -6   2    3.45    2.19   0
  -5  -6  -2    4.00    2.94   0
   5  -6  -2    1.26    2.14   0
  -5   6  -2    3.14    1.63   0
   5  -6   2   -0.22    2.12   0
  -5  -6   2    0.49    3.01   0
   6  -6  -2   -0.63    2.28   0
  -6  -6   2    1.39    2.18   0
  -6  -6  -2    1.18    2.34   0
  -6  -6  -2    2.18    3.48   0
   6  -6   2    2.30    1.64   0
  -6   6   2    2.80    2.38   0
  -6   6  -2    1.09    2.39   0
  -6  -6   2    3.53    2.79   0
  -7   6  -2    1.02    2.44   0
  -7  -6   2    0.68    2.88   0
  -7  -6  -2   -1.17    2.87   0
   7  -6  -2    0.56    2.46   0
  -7  -6  -2    0.46    2.99   0
  -7   6   2    0.23    2.46   0
  -7  -6   2    1.61    2.84   0
   7  -6   2   -0.37    2.41   0
  -1  -7   2    2.70    2.41   0
   1   7   2    0.75    3.14   0
  -1  -7  -2    0.30    2.27   0
  -1   7   2    0.96    2.44   0
   1  -7   2    0.37    2.08   0
   1   7  -2    3.53    3.03   0
   1  -7  -2    0.82    2.06   0
  -1   7  -2   -1.01    2.56   0
  -2  -7   2    0.73    2.66   0
   2  -7   2    0.34    2.10   0
  -2  -7  -2    1.22    3.09   0
   2  -7  -2    1.13    1.51   0
   2   7   2    0.65    3.09   0
  -2   7   2    0.46    2.20   0
  -2   7  -2   -0.58    2.52   0
   2   7  -2    2.05    2.89   0
  -3  -7  -2    5.50    3.77   0
  -3   7  -2    8.77    2.30   0
   3   7  -2   10.32    2.89   0
  -3   7   2    1.60    2.12   0
   3   7   2    9.91    3.43   0
   3  -7   2    5.79    2.09   0
   3  -7  -2    7.09    2.01   0
  -3  -7   2   10.92    2.90   0
  -4  -7   2   -0.96    3.75   0
  -4   7   2    3.72    2.26   0
   4   7  -2    3.13    2.72   0
  -4   7  -2    3.60    2.31   0
   4  -7  -2    1.69    2.16   0
  -4  -7  -2    3.52    3.13   0
   4  -7   2    1.84    1.55   0
  -4  -7  -2    2.68    2.29   0
   5  -7   2   -1.88    1.57   0
  -5   7   2    1.10    2.31   0
  -5   7  -2    1.02    2.28   0
  -5  -7  -2   -0.38    3.32   0
  -5  -7   2    3.89    2.88   0
  -5  -7   2    1.35    2.24   0
   5  -7  -2   -1.29    1.55   0
  -5  -7  -2    1.94    2.75   0
   6  -7   2   -1.34    2.27   0
  -6  -7   2    0.68    2.90   0
  -6  -7  -2    2.76    2.87   0
   6  -7  -2   -0.61    1.63   0
  -6   7  -2    0.60    2.34   0
  -6   7   2    0.70    2.34   0
  -6  -7  -2    1.52    2.42   0
  -6  -7   2    0.98    2.42   0
  -7  -7  -2    1.09    3.12   0
   7  -7   2    0.07    2.46   0
  -7   7  -2    2.42    2.55   0
   7  -7  -2    0.17    2.52   0
  -7  -7   2    3.77    3.03   0
  -7  -7   2    1.52    3.14   0
  -7  -7  -2    1.52    3.26   0
  -7   7   2    1.89    2.58   0
   0   8   2   33.83    3.20   0
   0  -8  -2   31.89    2.39   0
   0   8  -2   37.37    3.23   0
   0  -8   2   33.29    2.53   0
  -1   8   2    9.69    2.81   0
   1   8  -2   11.80    3.08   0
   1   8   2    8.30    3.14   0
   1  -8  -2    9.39    2.18   0
  -1  -8  -2    8.56    2.30   0
  -1  -8   2    9.38    2.29   0
   1  -8   2    8.37    1.47   0
  -1   8  -2    7.63    2.55   0
  -2  -8  -2    7.34    2.54   0
  -2   8   2    8.13    2.47   0
   2  -8  -2    6.48    2.01   0
  -2   8  -2    7.48    2.32   0
   2   8   2    9.66    3.13   0
   2  -8   2    5.04    1.48   0
  -2  -8   2    8.46    2.63   0
   2   8  -2    7.82    3.10   0
  -3   8  -2   -0.48    2.31   0
   3   8  -2   -1.60    3.48   0
   3  -8   2   -0.13    1.44   0
  -3  -8  -2    3.71    3.33   0
   3  -8  -2    2.14    2.13   0
   3   8   2    1.07    2.86   0
  -3  -8   2    2.66    2.90   0
  -3   8   2    4.06    2.30   0
  -4  -8   2    5.24    2.82   0
   4   8  -2    4.06    3.18   0
  -4   8   2    6.90    2.25   0
  -4  -8  -2    3.96    3.02   0
  -4   8  -2    7.51    2.28   0
   4  -8  -2    5.98    2.07   0
   4  -8   2    6.54    2.11   0
   5  -8  -2    5.03    1.65   0
  -5  -8   2    6.20    2.99   0
  -5   8  -2    4.89    1.72   0
  -5  -8  -2    3.26    2.91   0
   5  -8   2    7.03    2.41   0
  -5  -8   2    6.14    3.05   0
  -5   8   2    5.74    2.30   0
  -5  -8  -2    7.42    3.66   0
   6  -8   2    1.83    2.47   0
  -6   8   2    5.81    2.52   0
   6  -8  -2    3.69    1.70   0
  -6  -8   2    3.76    2.96   0
  -6  -8  -2    3.51    3.48   0
  -6  -8  -2    2.79    3.12   0
  -6   8  -2    3.98    2.55   0
  -6  -8   2    3.06    2.98   0
   1  -9   2    0.23    2.14   0
   1  -9  -2    2.74    2.10   0
   1   9   2    2.26    3.20   0
  -1  -9   2    1.31    2.30   0
   1   9  -2    2.55    3.13   0
  -1   9  -2    4.27    2.86   0
  -1   9   2    2.25    1.87   0
  -1  -9  -2    1.39    2.71   0
   2   9  -2   33.23    3.50   0
   2  -9   2   33.40    2.41   0
  -2   9  -2   37.90    2.86   0
  -2  -9  -2   30.08    2.71   0
  -2   9   2   30.41    2.12   0
   2   9   2   36.65    4.17   0
   2  -9  -2   31.62    2.35   0
  -2  -9   2   29.87    3.42   0
   3  -9  -2    1.61    1.61   0
  -3  -9  -2    3.19    3.05   0
   3   9  -2    0.43    2.67   0
  -3   9  -2    2.85    1.76   0
  -3   9   2    1.89    2.31   0
  -3  -9   2   -1.00    2.73   0
   3  -9   2    2.02    2.25   0
   3   9   2    3.96    3.21   0
   4   9  -2    7.51    2.62   0
  -4  -9   2    7.85    2.86   0
   4   9   2    6.88    3.23   0
   4  -9   2    7.72    2.12   0
  -4   9  -2    6.35    1.83   0
  -4  -9  -2    6.22    3.36   0
  -4   9   2    3.81    2.42   0
   4  -9  -2    6.87    2.26   0
   5  -9  -2    1.50    2.27   0
  -5   9  -2    1.24    2.43   0
  -5  -9  -2    1.29    2.32   0
  -5  -9  -2    0.38    2.80   0
  -5   9   2    0.62    2.35   0
  -5  -9   2    1.16    2.42   0
   5  -9   2    2.52    2.32   0
  -5  -9   2    0.93    3.05   0
  -6  -9   2    0.50    3.24   0
  -6  -9  -2    0.87    3.04   0
  -6   9   2    2.58    2.59   0
   6  -9  -2    1.60    1.77   0
   6  -9   2   -0.08    1.72   0
  -6   9  -2   -1.36    2.58   0
  -6  -9  -2    0.33    2.55   0
  -6  -9   2    0.61    2.91   0
   0  10  -2    5.92    2.89   0
   0 -10  -2    5.84    2.12   0
   0  10   2    6.30    3.69   0
   0 -10   2    6.90    2.16   0
   1 -10  -2    1.38    2.07   0
   1  10  -2    4.25    2.80   0
   1 -10   2    0.50    2.27   0
  -1 -10  -2    2.57    2.26   0
  -1  10  -2   -0.10    2.81   0
  -1 -10   2    2.54    2.30   0
   1  10   2    2.95    3.07   0
  -1  10   2    3.50    2.75   0
   2  10   2    4.30    3.67   0
   2 -10  -2   -1.08    2.24   0
  -2 -10  -2    0.44    2.33   0
   2  10  -2   -1.11    3.05   0
  -2  10   2    3.83    2.42   0
   2 -10   2    2.25    2.23   0
  -2 -10   2    3.81    2.95   0
  -2  10  -2   -0.63    2.78   0
   3  10   2    1.14    2.89   0
   3 -10   2    0.27    2.19   0
  -3 -10   2   -0.13    2.52   0
  -3  10  -2    1.75    2.52   0
   3  10  -2   -1.06    2.69   0
  -3  10   2   -0.06    2.43   0
  -3 -10  -2    1.78    2.64   0
   3 -10  -2    1.74    2.16   0
   4  10   2   -0.80    3.08   0
  -4 -10   2    1.60    2.73   0
  -4  10  -2    2.88    2.35   0
   4 -10   2    1.24    2.19   0
   4  10  -2    1.01    2.91   0
   4 -10  -2   -2.63    2.33   0
  -4 -10  -2    1.09    3.20   0
  -4  10   2    2.81    2.49   0
  -5 -10   2    2.25    3.03   0
  -5 -10  -2    0.86    3.53   0
  -5 -10  -2   -0.50    2.56   0
   5 -10   2   -0.84    2.55   0
  -5 -10   2   -1.25    2.83   0
   5 -10  -2    1.75    1.78   0
  -5  10   2    2.52    2.53   0
  -5  10  -2   -0.20    1.79   0
  -1  11  -2    1.77    2.83   0
   1  11   2   -2.86    3.58   0
  -1  11   2    0.67    2.75   0
   1 -11   2   -1.06    2.20   0
   1 -11  -2    0.95    2.25   0
  -1 -11   2    1.67    2.25   0
   1  11  -2   -0.10    2.80   0
  -1 -11  -2   -0.01    2.31   0
   2 -11  -2    0.39    2.28   0
  -2 -11  -2    1.92    3.02   0
  -2 -11   2    0.86    2.35   0
  -2  11   2    1.79    2.57   0
   2 -11   2    0.21    2.39   0
   2  11  -2    4.50    2.93   0
  -2  11  -2    2.60    2.75   0
   2  11   2    3.72    3.04   0
  -3 -11   2    1.04    2.81   0
   3 -11  -2   -0.24    2.35   0
   3 -11   2    2.27    2.32   0
   3  11   2    1.18    3.33   0
  -3 -11  -2   -0.44    2.65   0
  -3  11  -2    2.29    1.92   0
   3  11  -2    0.46    3.02   0
  -3  11   2   -0.36    2.54   0
   4 -11   2   -0.03    1.72   0
  -4 -11   2    0.18    3.39   0
   4 -11  -2    2.74    2.51   0
   4  11   2    0.18    3.34   0
   4  11  -2    2.04    2.79   0
  -4  11  -2    0.88    1.77   0
  -4  11   2    0.51    2.52   0
  -4 -11  -2   -0.39    3.21   0
   0  12  -2    1.32    2.95   0
   0 -12  -2   -0.85    2.79   0
   0  12   2    1.39    2.79   0
   0 -12   2   -0.40    2.49   0
   1  12  -2    0.98    2.92   0
   1 -12   2   -0.83    2.26   0
   1  12   2    1.10    3.59   0
  -1 -12   2    0.72    2.33   0
   1 -12  -2    1.02    2.35   0
  -1 -12  -2    0.58    2.51   0
  -1  12  -2    3.51    2.81   0
  -1  12   2    2.93    2.83   0
  -2  12  -2    2.94    2.88   0
  -2  12   2    1.76    2.83   0
   2 -12  -2    2.36    2.47   0
  -2 -12  -2    0.47    2.49   0
   2  12   2   -2.18    3.06   0
   2  12  -2    2.05    3.01   0
  -2 -12   2    1.04    2.52   0
   2 -12   2    1.78    2.40   0
   3  12  -2    3.37    3.55   0
  -3  12   2    0.85    1.84   0
   3 -12   2    5.28    2.39   0
  -3  12  -2   -2.72    2.71   0
  -3 -12  -2    0.56    3.15   0
   3  12   2    2.49    3.50   0
  -3 -12   2   -0.02    2.56   0
   3 -12  -2    3.10    2.52   0
  -1 -13   2    1.32    2.52   0
  -1  13  -2    0.54    3.04   0
   1 -13  -2    1.93    2.63   0
   1  13  -2    1.71    2.96   0
  -1 -13  -2    1.94    2.71   0
   1  13   2    2.70    3.18   0
  -1  13   2    3.95    2.93   0
   1 -13   2    1.68    2.61   0
   2 -13  -2    1.09    2.62   0
   2 -13   2    1.37    2.64   0
  -2 -13  -2    1.41    2.83   0
  -2 -13   2    0.30    2.68   0
   1   1   3   12.80    4.37   0
  -1  -1  -3   14.13    4.36   0
  -1   1   3   16.59    3.42   0
   1  -1  -3   12.70    3.50   0
   1   1  -3   16.48    4.25   0
  -1  -1   3   17.37    4.35   0
  -1   1  -3   18.42    3.69   0
   1  -1   3   16.37    2.77   0
  -2  -1   3 1168.80    9.10   0
  -2  -1  -3 1175.65   10.93   0
  -2   1  -3 1281.29    9.35   0
   2   1   3 1084.39   10.90   0
   2  -1   3 1174.78    9.17   0
   2  -1  -3 1086.25    8.82   0
  -2  -1   3 1330.47   10.18   0
  -2   1   3 1209.88    8.91   0
  -3   1   3    3.79    1.54   0
   3  -1  -3    4.51    2.22   0
  -3  -1  -3    2.86    2.27   0
   3  -1   3    4.74    2.14   0
  -3   1  -3    2.70    1.56   0
  -3  -1   3    2.46    2.16   0
   3   1   3    3.88    2.18   0
   4   1  -3   74.14    2.62   0
   4  -1  -3   79.08    2.30   0
  -4  -1  -3   81.84    2.77   0
  -4  -1   3   74.42    2.21   0
  -4   1   3   77.18    2.71   0
   4  -1   3   81.84    2.48   0
  -4   1  -3   79.99    2.14   0
   4   1   3   76.19    2.71   0
   5  -1   3   17.22    1.69   0
   5   1  -3   20.02    2.20   0
  -5   1   3   21.73    2.13   0
  -5   1  -3   23.81    2.18   0
   5  -1  -3   21.11    2.09   0
   5   1   3   20.77    2.22   0
  -5  -1  -3   20.02    2.21   0
  -5  -1   3   20.24    2.23   0
  -6  -1  -3    6.28    2.08   0
   6  -1  -3    5.27    2.27   0
  -6   1   3    5.93    1.51   0
  -6   1  -3    7.31    2.26   0
   6  -1   3    8.01    1.48   0
  -6  -1   3    4.91    1.60   0
   6   1   3    5.20    2.09   0
  -7  -1   3    3.32    2.55   0
  -7  -1   3   -0.56    2.33   0
  -7  -1  -3    1.41    2.35   0
  -7   1   3    0.05    2.32   0
   7  -1   3    0.63    2.35   0
  -7   1  -3   -0.31    2.34   0
   7  -1  -3    0.70    2.29   0
   7   1   3    2.15    2.26   0
  -8  -1   3    4.83    2.68   0
  -8   1   3    1.01    2.42   0
   8  -1  -3    0.75    2.40   0
  -8   1  -3    2.12    1.78   0
  -8  -1   3    2.82    2.52   0
  -8  -1  -3    3.29    2.37   0
   8  -1   3    1.76    2.44   0
   0   2   3 2351.28   19.35   0
   0  -2   3 2157.47   15.23   0
   0  -2  -3 2087.19   19.26   0
   0   2  -3 2241.23   14.73   0
  -1   2   3   11.01    3.15   0
   1  -2  -3    9.83    3.14   0
   1  -2   3   10.92    2.55   0
  -1  -2   3   11.53    5.31   0
  -1   2  -3   11.38    3.58   0
   1   2  -3   13.65    5.02   0
  -1  -2  -3   11.66    6.15   0
   1   2   3   13.02    6.25   0
  -2  -2  -3  206.50    5.58   0
  -2   2  -3  202.74    4.25   0
   2  -2  -3  175.32    4.03   0
  -2   2   3  184.34    4.04   0
  -2  -2  -3  179.04    5.22   0
   2   2  -3  211.74    4.73   0
   2  -2   3  182.82    4.04   0
  -2  -2   3  209.41    4.91   0
   3  -2   3    2.00    2.25   0
  -3   2   3   -0.37    2.06   0
  -3  -2   3    0.73    2.04   0
   3  -2  -3    1.49    2.17   0
  -3   2  -3    1.61    2.20   0
  -3  -2  -3    1.34    2.11   0
  -3  -2   3   -1.67    2.51   0
   4   2   3  113.11    3.17   0
  -4   2  -3  127.48    3.04   0
  -4   2   3  124.46    2.87   0
  -4  -2   3  137.11    3.45   0
   4  -2   3  123.95    2.98   0
  -4  -2  -3  124.98    3.21   0
   4  -2  -3  120.84    2.50   0
  -4  -2   3  123.48    3.03   0
   5  -2   3    1.74    2.01   0
  -5   2  -3    0.68    1.44   0
   5   2   3    0.54    2.06   0
  -5   2   3    1.10    1.99   0
   5  -2  -3   -0.76    1.95   0
  -5  -2  -3    0.65    1.97   0
  -5  -2   3    0.55    2.05   0
  -5  -2   3    1.77    2.46   0
  -6  -2   3   32.99    2.89   0
  -6   2   3   31.86    1.74   0
  -6  -2   3   34.50    2.60   0
   6  -2  -3   30.51    1.72   0
  -6  -2  -3   31.81    2.36   0
  -6   2  -3   31.66    2.44   0
   6  -2   3   30.71    2.41   0
  -7   2  -3    5.26    2.29   0
  -7  -2  -3    3.41    2.68   0
  -7  -2   3    3.03    2.64   0
   7  -2  -3    3.69    2.18   0
   7  -2   3    1.84    2.19   0
  -7  -2   3    3.49    2.27   0
  -7  -2  -3    4.63    2.31   0
  -7   2   3    4.89    2.29   0
  -8  -2  -3    0.31    2.33   0
   8  -2   3    1.25    2.50   0
  -8  -2   3   -1.51    2.74   0
  -8   2   3    0.24    2.53   0
  -8  -2  -3   -0.54    2.30   0
  -8  -2   3    1.82    2.39   0
  -8   2  -3   -0.84    2.44   0
   8  -2  -3    2.00    2.32   0
  -1  -3   3   51.16    4.63   0
   1   3   3   59.33    6.13   0
   1  -3   3   52.31    3.34   0
   1  -3  -3   44.83    2.54   0
  -1  -3  -3   49.86    5.42   0
  -1   3   3   52.36    2.56   0
   1   3  -3   55.32    4.64   0
  -1   3  -3   57.39    3.72   0
   2   3  -3    2.38    2.89   0
   2  -3   3    5.93    2.29   0
  -2   3   3    5.01    2.26   0
  -2   3  -3    4.21    1.66   0
   2  -3  -3    3.36    2.27   0
  -2  -3  -3    6.18    4.07   0
  -2  -3   3    2.79    3.25   0
   3  -3   3    0.57    2.10   0
  -3  -3  -3    1.71    2.87   0
  -3  -3  -3    1.89    2.08   0
   3  -3  -3    2.03    1.53   0
  -3  -3   3    2.83    2.54   0
  -3   3  -3    2.31    2.15   0
  -3   3   3   -0.62    2.19   0
  -3  -3   3    0.64    2.03   0
  -4   3  -3   36.37    2.34   0
  -4  -3   3   30.54    2.29   0
   4  -3  -3   33.51    2.30   0
   4  -3   3   33.53    2.28   0
  -4  -3  -3   37.34    3.06   0
  -4  -3  -3   32.65    2.48   0
  -4  -3   3   39.32    2.87   0
  -4   3   3   33.37    2.41   0
   5  -3   3    1.07    2.00   0
  -5  -3   3   -0.23    2.62   0
  -5   3   3    1.08    2.06   0
  -5   3  -3    0.86    1.44   0
   5  -3  -3    0.93    1.48   0
  -5  -3  -3    2.61    2.48   0
  -5  -3   3    0.30    2.02   0
  -5  -3  -3    1.95    1.99   0
  -6  -3  -3    1.55    2.05   0
   6  -3   3    0.56    1.53   0
   6  -3  -3   -1.09    2.09   0
  -6   3  -3    0.06    2.11   0
  -6  -3   3    3.40    2.52   0
  -6  -3  -3   -0.39    2.62   0
  -6   3   3   -0.61    1.49   0
  -6  -3   3   -0.76    1.96   0
   7  -3  -3    3.00    2.26   0
  -7   3  -3    0.00    2.30   0
  -7  -3   3    0.14    2.56   0
  -7  -3  -3    1.75    2.14   0
  -7  -3  -3    2.15    2.48   0
  -7   3   3    3.17    1.68   0
   7  -3   3    3.26    2.22   0
  -7  -3   3    1.54    2.20   0
  -8  -3   3    1.78    2.58   0
   8  -3   3   -0.61    1.77   0
  -8  -3  -3    3.28    2.50   0
  -8  -3   3    4.39    2.78   0
   8  -3  -3   -1.84    2.49   0
  -8  -3  -3    4.63    2.61   0
  -8   3   3    3.27    2.51   0
  -8   3  -3    5.87    2.54   0
   0  -4  -3  759.27    8.22   0
   0  -4   3  765.79    7.33   0
   0   4  -3  751.75    7.33   0
   0   4   3  817.63    8.25   0
  -1   4   3    0.52    2.31   0
  -1  -4  -3    0.19    3.54   0
  -1   4  -3   -0.67    2.73   0
   1  -4   3    0.40    2.41   0
  -1  -4   3    0.31    3.35   0
   1   4  -3    1.71    3.46   0
   1  -4  -3    0.71    2.24   0
   1   4   3   -0.01    3.55   0
  -2  -4  -3   14.55    3.35   0
   2  -4   3   11.86    2.33   0
  -2   4  -3   12.54    1.81   0
   2  -4  -3   10.21    1.72   0
  -2   4   3   12.15    2.36   0
   2   4   3   11.75    3.67   0
  -2  -4   3   14.35    3.37   0
   2   4  -3   15.28    3.01   0
  -3   4  -3    4.46    2.23   0
   3  -4  -3    4.92    1.53   0
  -3  -4   3    6.43    3.65   0
  -3  -4  -3    5.75    3.02   0
  -3  -4  -3    5.23    2.12   0
  -3   4   3    4.78    2.20   0
   3  -4   3    4.18    2.07   0
   3   4  -3    3.84    2.52   0
  -4   4   3   40.06    2.34   0
  -4  -4   3   46.96    3.11   0
  -4  -4  -3   43.80    3.19   0
  -4  -4  -3   37.95    2.82   0
  -4   4  -3   43.71    2.33   0
   4  -4  -3   38.85    2.35   0
   4  -4   3   40.95    2.32   0
  -4  -4   3   38.49    2.39   0
  -5  -4  -3    0.87    2.13   0
  -5  -4   3    1.24    2.72   0
  -5   4   3    2.51    1.52   0
  -5  -4  -3    1.12    2.56   0
  -5  -4   3    1.08    2.09   0
  -5   4  -3    1.48    1.64   0
   5  -4  -3    3.11    2.12   0
   5  -4   3    2.28    2.27   0
  -6  -4   3   -1.53    2.17   0
  -6   4   3    0.37    2.13   0
   6  -4  -3    0.54    2.10   0
   6  -4   3   -1.49    1.47   0
  -6   4  -3    1.33    2.06   0
  -6  -4  -3   -0.62    2.20   0
  -6  -4  -3    2.18    3.17   0
  -6  -4   3    1.78    2.62   0
  -7   4   3    2.50    2.32   0
  -7  -4  -3    1.37    2.49   0
   7  -4   3    0.29    2.32   0
   7  -4  -3    1.21    2.29   0
  -7   4  -3    2.09    2.22   0
  -7  -4   3    3.20    2.52   0
  -7  -4  -3    4.75    3.16   0
  -7  -4   3    0.42    2.47   0
  -8   4   3   -2.04    2.47   0
   8  -4  -3    1.97    2.57   0
  -8  -4  -3    0.76    3.36   0
  -8  -4   3    4.93    2.88   0
  -8  -4  -3    0.79    2.55   0
   8  -4   3    2.65    2.46   0
  -8  -4   3    0.86    2.56   0
  -8   4  -3    1.74    2.51   0
  -1   5  -3   23.34    2.88   0
  -1  -5  -3   22.31    2.88   0
   1   5  -3   25.71    3.41   0
  -1  -5   3   22.61    3.09   0
  -1   5   3   22.84    2.38   0
   1  -5  -3   22.60    2.30   0
   1  -5   3   24.34    2.46   0
   1   5   3   28.89    4.38   0
  -2  -5   3  227.89    4.73   0
   2   5   3  240.58    5.22   0
   2   5  -3  236.42    5.05   0
   2  -5   3  212.30    3.22   0
   2  -5  -3  200.62    3.27   0
  -2   5   3  215.76    3.72   0
  -2   5  -3  236.36    3.83   0
  -2  -5  -3  225.09    5.65   0
  -3   5  -3    2.28    1.47   0
   3  -5  -3    2.32    1.38   0
  -3   5   3    2.90    1.49   0
   3  -5   3    2.20    2.00   0
   3   5  -3    2.55    2.75   0
  -3  -5  -3    4.30    3.02   0
  -3  -5   3    6.53    3.13   0
  -4  -5  -3   19.93    3.26   0
  -4  -5   3   13.89    2.10   0
   4  -5  -3   15.68    2.13   0
   4  -5   3   14.64    2.15   0
  -4  -5  -3   14.90    2.35   0
  -4   5   3   18.06    1.67   0
  -4   5  -3   18.86    2.23   0
  -4  -5   3   17.95    3.61   0
   5  -5   3    1.28    2.14   0
  -5  -5  -3    1.30    2.88   0
  -5   5  -3   -0.83    2.17   0
  -5  -5  -3    0.86    2.15   0
  -5  -5   3    2.02    2.05   0
  -5   5   3    1.73    2.25   0
  -5  -5   3    1.79    2.71   0
   5  -5  -3    2.33    1.42   0
  -6  -5   3    2.73    2.67   0
  -6  -5  -3    3.09    2.29   0
  -6  -5  -3    4.14    2.73   0
  -6  -5   3    2.65    2.20   0
   6  -5  -3    2.94    2.28   0
   6  -5   3    1.60    2.28   0
  -6   5   3    6.66    2.35   0
  -6   5  -3    1.59    2.31   0
   7  -5   3    1.92    1.68   0
  -7  -5   3   -0.78    2.31   0
  -7  -5  -3    0.68    2.39   0
   7  -5  -3    0.51    2.31   0
  -7  -5   3    0.91    2.71   0
  -7   5   3    1.98    2.32   0
  -7  -5  -3    1.28    3.45   0
  -7   5  -3    0.84    2.33   0
   0  -6   3    9.16    1.67   0
   0   6   3    8.17    2.79   0
   0  -6  -3    8.90    2.23   0
   0   6  -3    9.97    2.96   0
  -1  -6  -3   -0.78    2.33   0
   1   6   3    1.81    3.13   0
   1  -6   3   -1.82    2.20   0
  -1   6   3   -0.62    2.12   0
  -1   6  -3    0.79    1.89   0
   1   6  -3   -0.37    2.96   0
  -1  -6   3    0.88    2.55   0
   1  -6  -3    0.78    1.92   0
  -2  -6   3   -1.44    2.97   0
  -2   6  -3    0.78    2.29   0
   2   6  -3   -1.14    3.13   0
  -2  -6  -3    2.79    3.23   0
   2   6   3    0.67    3.45   0
   2  -6  -3    1.53    1.40   0
   2  -6   3   -0.53    2.10   0
  -2   6   3   -0.35    2.07   0
  -3   6  -3    7.12    2.21   0
   3   6  -3    7.80    2.75   0
  -3  -6   3    6.29    2.97   0
   3   6   3    4.71    3.29   0
  -3  -6  -3    6.22    3.21   0
   3  -6   3    4.94    2.00   0
   3  -6  -3    8.24    2.09   0
  -3   6   3    7.04    2.19   0
  -4   6   3    2.71    2.12   0
  -4   6  -3    0.91    2.23   0
  -4  -6   3    4.56    3.08   0
  -4  -6  -3    1.38    3.13   0
  -4  -6  -3    2.37    2.63   0
   4  -6   3    0.91    2.16   0
   4  -6  -3    0.68    2.13   0
  -5  -6   3    2.82    2.29   0
  -5   6  -3    5.07    2.23   0
  -5  -6  -3    6.77    3.52   0
  -5  -6  -3    3.83    2.69   0
  -5   6   3    9.00    2.22   0
  -5  -6   3    5.84    3.08   0
   5  -6   3    6.56    1.52   0
   5  -6  -3    4.04    1.50   0
   6  -6  -3    1.93    2.22   0
  -6  -6  -3   -0.70    2.45   0
  -6   6   3   -1.78    2.36   0
  -6  -6   3   -0.95    2.09   0
  -6  -6  -3    2.38    3.42   0
  -6  -6   3   -1.00    2.54   0
   6  -6   3    0.34    1.66   0
  -6   6  -3    1.69    2.41   0
  -7  -6   3   -0.02    2.80   0
  -7  -6   3    2.10    2.44   0
  -7  -6  -3    0.44    2.97   0
  -7  -6  -3    2.65    3.12   0
   7  -6  -3    2.16    2.51   0
  -7   6   3    2.60    2.39   0
   7  -6   3    2.10    2.35   0
  -7   6  -3    0.52    2.56   0
   1  -7  -3   19.55    2.21   0
  -1  -7   3   21.46    2.56   0
   1   7   3   20.05    3.88   0
  -1  -7  -3   21.77    2.31   0
  -1   7  -3   21.79    2.04   0
   1  -7   3   19.81    2.27   0
   1   7  -3   24.62    3.21   0
  -1   7   3   21.01    2.49   0
   2   7   3   38.59    3.95   0
   2   7  -3   39.41    3.21   0
  -2  -7  -3   34.05    2.89   0
  -2  -7   3   38.90    2.98   0
  -2   7  -3   34.89    2.56   0
  -2   7   3   32.37    2.48   0
   2  -7   3   31.77    2.29   0
   2  -7  -3   30.90    1.86   0
  -3  -7  -3   12.46    3.62   0
  -3   7  -3    7.40    1.64   0
   3  -7   3    9.34    2.07   0
   3   7  -3    8.14    2.70   0
  -3   7   3   12.22    2.18   0
   3   7   3   12.84    2.90   0
  -3  -7   3   12.90    2.99   0
   3  -7  -3   11.52    2.03   0
  -4  -7  -3   17.27    3.85   0
   4   7  -3   14.51    3.37   0
   4  -7   3   11.00    2.17   0
  -4  -7  -3   12.40    2.76   0
   4  -7  -3   13.06    2.26   0
  -4  -7   3   17.09    3.18   0
  -4   7   3   19.56    2.32   0
  -4   7  -3   13.81    1.70   0
  -5  -7   3    0.24    2.28   0
  -5  -7  -3    0.44    2.24   0
  -5   7  -3    1.86    2.30   0
   5  -7   3    0.84    1.55   0
  -5  -7   3    1.97    2.93   0
   5  -7  -3    3.39    2.21   0
  -5  -7  -3    3.35    3.61   0
  -5   7   3   -0.38    2.31   0
  -6   7   3    0.23    2.31   0
   6  -7   3    3.80    2.31   0
   6  -7  -3   -0.04    1.58   0
  -6  -7   3   -1.02    2.91   0
  -6  -7  -3   -2.07    2.46   0
  -6   7  -3   -0.98    2.33   0
  -6  -7   3    0.54    2.23   0
  -6  -7  -3   -1.76    3.70   0
   7  -7   3    2.30    2.53   0
  -7   7   3    1.68    2.49   0
  -7  -7   3    2.37    2.50   0
  -7   7  -3    0.16    2.58   0
  -7  -7  -3    0.33    3.02   0
   7  -7  -3    2.71    2.53   0
  -7  -7   3    0.74    2.88   0
  -7  -7  -3    1.14    3.25   0
   0  -8   3   48.77    2.63   0
   0   8   3   48.65    3.59   0
   0   8  -3   51.54    3.39   0
   0  -8  -3   48.89    2.44   0
   1  -8  -3    8.01    2.12   0
  -1  -8  -3    9.04    2.69   0
   1   8  -3    8.63    3.18   0
  -1  -8   3   10.18    2.40   0
  -1   8   3   10.27    2.60   0
  -1   8  -3   10.03    2.08   0
   1   8   3    9.30    3.17   0
   1  -8   3   10.50    2.08   0
   2  -8  -3   12.87    2.15   0
   2   8   3   16.88    4.08   0
  -2   8  -3   22.03    2.55   0
  -2  -8   3   18.25    2.74   0
  -2   8   3   15.45    2.49   0
  -2  -8  -3   16.18    3.27   0
   2  -8   3   18.05    2.17   0
   2   8  -3   19.41    3.22   0
   3   8  -3   10.48    2.91   0
  -3   8   3    9.07    2.33   0
   3  -8   3    6.91    2.12   0
   3  -8  -3    6.89    2.18   0
  -3  -8   3    2.89    3.60   0
   3   8   3    7.19    3.45   0
  -3   8  -3    9.84    2.34   0
  -3  -8  -3    5.16    3.43   0
   4  -8  -3    0.69    2.09   0
  -4  -8   3    2.32    2.97   0
   4   8  -3    4.42    3.26   0
  -4   8   3    4.14    2.19   0
  -4   8  -3    2.44    2.29   0
  -4  -8  -3    3.20    3.46   0
  -4  -8  -3    2.63    2.69   0
   4  -8   3    3.55    2.09   0
   5  -8   3    2.31    1.63   0
  -5   8  -3    3.88    2.39   0
  -5  -8  -3    2.41    3.08   0
  -5  -8  -3    2.00    3.46   0
  -5  -8   3    1.72    2.35   0
  -5  -8   3   -1.34    3.33   0
   5  -8  -3    2.39    2.25   0
  -5   8   3    0.74    2.36   0
  -6  -8   3    5.32    2.97   0
  -6  -8  -3    7.35    3.75   0
  -6   8  -3    6.53    1.82   0
  -6  -8   3    4.93    2.52   0
  -6  -8  -3    4.37    2.50   0
  -6   8   3    5.80    2.55   0
   6  -8   3    5.69    2.41   0
   6  -8  -3    5.15    1.78   0
   1  -9  -3   24.41    2.35   0
  -1  -9  -3   28.28    2.62   0
   1  -9   3   28.59    1.80   0
  -1  -9   3   29.49    2.52   0
   1   9   3   29.35    4.17   0
   1   9  -3   33.94    3.33   0
  -1   9  -3   31.40    3.06   0
  -1   9   3   25.71    2.79   0
   2  -9  -3    3.19    2.23   0
   2   9   3    0.77    3.96   0
  -2  -9   3   -0.50    2.62   0
  -2   9  -3    0.68    1.81   0
  -2  -9  -3    1.61    2.95   0
  -2   9   3    2.13    2.45   0
   2   9  -3   -2.44    3.98   0
   2  -9   3   -2.73    2.16   0
   3   9   3    5.66    3.27   0
  -3  -9  -3    3.54    2.56   0
   3  -9   3    4.90    1.62   0
  -3   9  -3    4.83    2.51   0
  -3   9   3    9.31    2.53   0
   3   9  -3    6.87    2.86   0
  -3  -9   3    2.25    2.69   0
   3  -9  -3    3.38    2.12   0
  -4   9   3    0.11    2.29   0
  -4  -9   3    1.57    2.69   0
   4   9  -3    3.17    3.21   0
   4  -9   3    1.71    1.58   0
  -4   9  -3   -1.32    2.46   0
  -4  -9  -3    2.48    3.28   0
   4  -9  -3    3.10    2.19   0
  -5  -9  -3    2.47    3.30   0
  -5  -9   3    4.00    3.64   0
  -5  -9  -3    0.15    2.21   0
  -5  -9   3   -0.70    2.54   0
   5  -9   3    1.49    2.28   0
  -5   9   3    1.60    2.37   0
   5  -9  -3   -0.84    2.26   0
  -5   9  -3    0.37    2.43   0
   6  -9   3   -0.13    1.74   0
  -6  -9   3   -0.88    2.93   0
  -6   9   3    1.20    2.55   0
   6  -9  -3    1.31    2.47   0
  -6   9  -3    6.54    2.59   0
  -6  -9  -3   -0.83    3.53   0
  -6  -9  -3    1.41    2.68   0
  -6  -9   3    0.45    2.54   0
   0 -10  -3   20.87    2.30   0
   0  10   3   25.66    3.10   0
   0  10  -3   23.36    2.90   0
   0 -10   3   19.73    2.34   0
   1 -10  -3    4.07    2.13   0
  -1 -10   3    6.33    2.36   0
   1 -10   3    2.23    2.38   0
   1  10   3    6.12    3.11   0
  -1  10  -3    8.78    2.91   0
  -1 -10  -3    4.51    2.24   0
  -1  10   3    2.27    2.62   0
   1  10  -3    2.23    2.91   0
  -2  10   3    6.12    2.52   0
   2 -10  -3    2.12    2.32   0
  -2  10  -3   -0.17    2.66   0
  -2 -10  -3    4.37    2.77   0
   2  10  -3    5.97    3.61   0
   2 -10   3    3.79    2.30   0
   2  10   3    3.01    3.62   0
  -2 -10   3    3.61    2.46   0
   3 -10   3    1.21    2.11   0
  -3  10   3    3.66    2.48   0
  -3  10  -3    5.73    2.51   0
  -3 -10  -3    1.90    3.02   0
   3  10   3    1.06    2.84   0
   3  10  -3    4.52    2.98   0
   3 -10  -3    3.31    2.32   0
  -3 -10   3    2.69    3.21   0
   4  10  -3   -0.28    2.96   0
  -4 -10   3    1.05    2.96   0
   4  10   3    2.86    2.65   0
   4 -10  -3    3.51    2.21   0
  -4  10   3    1.43    2.54   0
   4 -10   3    1.77    2.30   0
  -4  10  -3    1.60    2.39   0
  -4 -10  -3    2.11    3.15   0
  -5 -10  -3    0.91    3.49   0
  -5  10   3    2.83    2.35   0
  -5 -10   3    2.81    3.16   0
  -5  10  -3    1.28    1.87   0
  -5 -10  -3    0.54    2.58   0
  -5 -10   3    3.46    2.97   0
   5 -10  -3   -1.74    2.32   0
   5 -10   3    1.55    2.45   0
  -1 -11  -3    1.78    2.23   0
   1 -11   3    0.88    2.34   0
  -1 -11   3    2.75    2.30   0
  -1  11  -3   -0.28    2.76   0
   1  11   3   -0.18    2.80   0
  -1  11   3    1.78    2.69   0
   1 -11  -3    0.17    2.29   0
   1  11  -3   -0.76    2.86   0
  -2 -11  -3   11.75    2.72   0
   2  11  -3   12.36    3.01   0
  -2  11  -3    8.14    2.80   0
  -2 -11   3   11.62    2.46   0
   2 -11   3   11.92    2.46   0
   2 -11  -3   11.66    2.36   0
  -2  11   3    8.45    2.58   0
   2  11   3   15.09    3.37   0
   3 -11  -3   -0.84    2.43   0
  -3 -11   3    0.16    2.50   0
  -3 -11  -3    0.55    2.51   0
   3  11  -3    0.12    2.82   0
   3  11   3    3.85    3.65   0
  -3  11   3    2.76    2.53   0
  -3  11  -3    0.58    2.63   0
   3 -11   3    1.68    2.26   0
   4  11   3    8.99    3.58   0
   4 -11  -3    6.06    2.48   0
  -4 -11  -3    7.34    3.44   0
  -4 -11   3    4.07    2.80   0
   4 -11   3    1.37    2.44   0
  -4  11  -3    6.02    1.89   0
  -4  11   3    6.08    2.60   0
   4  11  -3    6.67    2.98   0
   0  12  -3    7.09    2.86   0
   0 -12   3    3.84    2.41   0
   0 -12  -3    3.65    2.38   0
   0  12   3    5.06    2.80   0
   1  12  -3    2.28    2.85   0
  -1  12  -3    0.92    2.92   0
  -1  12   3    3.80    2.80   0
   1 -12   3   -0.59    2.31   0
   1 -12  -3    3.11    2.34   0
  -1 -12  -3    1.61    2.52   0
  -1 -12   3    2.11    2.36   0
   1  12   3   -2.77    3.13   0
  -2 -12  -3    1.75    2.50   0
  -2  12  -3    3.53    2.82   0
  -2  12   3    7.21    2.74   0
  -2 -12   3    1.19    2.46   0
   2  12   3    2.53    3.01   0
   2  12  -3   -0.28    2.87   0
   2 -12  -3    0.49    2.36   0
   2 -12   3    0.42    2.52   0
   3 -12   3    0.56    2.41   0
   3  12   3    2.57    3.51   0
   3  12  -3    1.09    2.83   0
  -3 -12  -3    0.79    3.33   0
  -3  12   3   -0.18    2.68   0
  -3 -12   3    3.65    3.29   0
  -3  12  -3    0.15    2.77   0
   3 -12  -3   -0.29    2.33   0
  -1 -13  -3   -0.55    2.54   0
  -1  13   3    0.27    2.86   0
  -1  13  -3    3.24    2.91   0
   1 -13  -3    0.61    2.56   0
   1  13   3    1.96    3.21   0
   1 -13   3   -0.29    2.56   0
   1  13  -3   -0.39    2.96   0
  -1 -13   3    2.41    3.11   0
   2 -13   3    3.02    2.56   0
   2 -13  -3   -1.43    2.61   0
  -2 -13  -3   -0.30    2.65   0
  -2 -13   3    1.03    3.17   0
   0   0   4   49.23    5.37   0
   0   0  -4   55.49    5.28   0
  -1   0   4    4.92    3.38   0
  -1   0  -4    5.65    3.51   0
   1   0   4    4.44    3.57   0
  -2   0  -4   80.98    3.58   0
   2   0   4   72.50    3.52   0
  -2   0   4   76.26    3.49   0
   2   0  -4   73.00    3.47   0
  -3   0   4   -0.18    1.51   0
   3   0   4    2.32    2.10   0
   3   0  -4   -0.48    2.16   0
  -3   0  -4   -0.35    2.07   0
  -4   0  -4  178.12    3.33   0
   4   0  -4  160.91    3.29   0
  -4   0   4  183.18    3.30   0
   4   0   4  174.07    3.32   0
   5   0   4    2.20    2.11   0
   5   0  -4    3.35    2.04   0
  -5   0  -4    3.15    2.08   0
  -5   0   4    2.80    2.00   0
  -6   0  -4   10.23    2.11   0
   6   0  -4   12.24    2.22   0
   6   0   4   10.51    2.22   0
  -6   0   4   10.12    2.14   0
  -7   0  -4    1.33    2.26   0
  -7   0   4   -2.48    2.18   0
   7   0   4    0.77    2.23   0
   7   0  -4    0.95    2.22   0
   8   0   4    7.52    2.45   0
  -8   0  -4    6.04    1.70   0
  -8   0   4    4.21    2.60   0
   1   1  -4    6.96    4.10   0
  -1  -1   4    6.46    3.02   0
   1  -1  -4    5.13    3.33   0
  -1   1   4    4.92    3.21   0
  -1   1  -4    7.00    2.56   0
  -1  -1  -4    6.91    4.11   0
   1  -1   4    7.17    3.65   0
   1   1   4    5.42    4.08   0
  -2   1  -4  250.71    4.70   0
  -2  -1   4  222.04    4.49   0
   2  -1   4  235.78    4.29   0
   2  -1  -4  213.33    4.54   0
   2   1   4  218.28    5.32   0
  -2  -1   4  256.48    5.32   0
  -2  -1  -4  237.26    5.39   0
  -2   1   4  229.30    4.18   0
  -3  -1   4    2.04    2.10   0
  -3   1   4    1.80    2.15   0
   3   1   4    1.16    2.71   0
  -3   1  -4   -0.64    2.21   0
  -3  -1  -4    0.40    2.15   0
   3  -1   4    0.43    2.12   0
   3  -1  -4   -0.81    2.13   0
   4  -1   4   -0.68    1.95   0
   4   1   4   -0.30    2.03   0
   4  -1  -4    1.01    2.06   0
  -4   1  -4   -0.03    1.98   0
  -4  -1  -4    1.10    2.01   0
  -4   1   4    1.93    2.06   0
  -4  -1   4    0.61    1.42   0
   5  -1   4    0.57    2.09   0
   5  -1  -4    1.61    1.95   0
   5   1   4    0.63    2.05   0
  -5   1  -4    4.01    2.08   0
  -5  -1   4    1.06    2.10   0
  -5   1   4    2.29    1.97   0
  -5  -1  -4    2.48    2.02   0
   6   1   4   31.16    2.23   0
  -6  -1  -4   29.33    2.33   0
  -6  -1   4   30.48    2.44   0
   6  -1  -4   24.08    2.34   0
   6  -1   4   29.41    2.46   0
  -6   1   4   36.82    2.42   0
  -6   1  -4   32.75    1.83   0
   7  -1   4   -1.35    2.26   0
  -7   1   4    0.96    1.55   0
  -7  -1   4    0.13    1.85   0
   7  -1  -4    0.34    2.28   0
   7   1   4   -0.53    2.26   0
  -7   1  -4   -1.04    1.64   0
  -7  -1   4    2.10    2.17   0
  -7  -1  -4   -0.91    2.27   0
  -8  -1   4    2.68    2.44   0
   8  -1  -4    2.43    1.72   0
  -8   1   4    4.07    2.45   0
  -8  -1  -4    2.44    2.43   0
  -8  -1   4    4.64    2.67   0
   8  -1   4    3.06    1.79   0
  -8   1  -4   -1.13    2.46   0
   0   2  -4  224.44    6.51   0
   0   2   4  211.81    6.62   0
   0  -2   4  215.89    6.38   0
   0  -2  -4  187.25    6.91   0
   1   2   4   52.27    7.51   0
  -1   2  -4   46.50    4.18   0
  -1   2   4   39.94    2.69   0
  -1  -2  -4   46.42    9.17   0
   1  -2   4   42.71    3.04   0
   1   2  -4   48.92    5.24   0
   1  -2  -4   39.98    3.48   0
  -1  -2   4   49.31    5.54   0
   2   2  -4   11.08    3.04   0
  -2  -2   4   10.41    3.26   0
  -2  -2  -4    9.51    3.07   0
  -2  -2  -4    9.34    3.29   0
   2  -2   4    8.31    2.59   0
   2  -2  -4    8.72    2.52   0
  -2   2  -4    9.28    2.62   0
  -2   2   4    8.21    2.55   0
  -3   2   4   13.81    2.32   0
   3  -2  -4   11.84    1.71   0
   3   2   4   13.03    2.35   0
  -3   2  -4   15.31    1.78   0
   3  -2   4   13.15    2.34   0
  -3  -2  -4   14.12    2.85   0
  -3  -2   4   11.53    2.11   0
  -3  -2   4   18.41    2.67   0
  -4   2  -4  102.47    2.85   0
   4  -2   4   95.09    2.42   0
  -4  -2  -4   97.68    2.99   0
   4   2   4   93.57    2.95   0
  -4  -2   4  113.90    3.40   0
  -4  -2   4   95.06    2.86   0
   4  -2  -4   92.60    2.37   0
  -4   2   4   95.33    2.35   0
   5  -2  -4    8.84    2.05   0
  -5   2  -4    9.05    2.10   0
  -5   2   4    7.78    1.49   0
   5   2   4    8.07    2.11   0
  -5  -2  -4    7.13    2.09   0
   5  -2   4    6.17    2.03   0
  -5  -2   4    7.21    2.62   0
  -5  -2   4    7.19    2.12   0
   6  -2  -4    2.98    2.08   0
  -6   2   4    2.79    2.06   0
  -6  -2   4    2.23    2.18   0
  -6  -2  -4    2.72    2.18   0
  -6   2  -4    4.35    2.39   0
  -6  -2   4    2.59    2.60   0
   6  -2   4    0.13    2.23   0
   7  -2   4    2.09    2.28   0
   7  -2  -4    2.31    2.30   0
  -7  -2   4    0.14    2.26   0
  -7   2  -4    0.68    2.17   0
  -7  -2  -4    0.62    2.19   0
  -7  -2   4    1.10    2.56   0
  -7   2   4   -0.69    2.11   0
  -8   2  -4   -0.17    2.46   0
   8  -2  -4    0.06    2.54   0
   8  -2   4   -1.50    2.43   0
  -8   2   4    3.31    2.51   0
  -8  -2  -4    1.58    2.60   0
  -8  -2   4    1.14    2.54   0
  -8  -2  -4    2.97    2.55   0
  -8  -2   4    1.22    2.72   0
   1   3   4    3.26    6.06   0
  -1  -3  -4    2.34    4.63   0
  -1  -3   4    3.28    4.05   0
   1  -3   4    0.87    2.08   0
   1   3  -4    0.16    4.01   0
   1  -3  -4    1.75    2.37   0
  -1   3   4    1.46    2.42   0
  -1   3  -4    3.23    3.36   0
   2  -3  -4  103.74    3.15   0
  -2  -3  -4  130.18    5.73   0
   2   3  -4  131.58    3.96   0
   2  -3   4  113.02    2.80   0
  -2   3   4  114.47    3.22   0
  -2   3  -4  121.60    3.34   0
  -2  -3  -4  109.65    4.57   0
  -2  -3   4  128.49    4.21   0
  -3  -3  -4   34.57    3.02   0
  -3  -3  -4   46.67    3.96   0
  -3   3  -4   41.23    1.99   0
  -3   3   4   36.50    2.43   0
  -3  -3   4   38.74    2.32   0
   3  -3   4   38.01    2.44   0
  -3  -3   4   47.88    3.24   0
   3  -3  -4   40.91    2.37   0
  -4  -3  -4    3.09    2.13   0
  -4   3  -4    1.51    1.46   0
  -4   3   4    0.61    2.19   0
  -4  -3   4    2.51    1.78   0
  -4  -3   4    0.57    1.98   0
   4  -3   4    2.18    2.07   0
  -4  -3  -4    0.63    3.19   0
   4  -3  -4    1.73    2.01   0
  -5  -3   4    0.09    2.04   0
   5  -3  -4    2.61    2.02   0
   5  -3   4    0.78    1.95   0
  -5   3  -4    1.68    1.95   0
  -5  -3  -4    1.29    2.51   0
  -5   3   4    1.28    2.08   0
  -5  -3  -4    1.51    2.47   0
  -5  -3   4   -0.01    2.61   0
  -6  -3   4   10.55    2.16   0
  -6   3  -4    8.53    2.09   0
   6  -3   4    6.30    2.14   0
  -6   3   4    6.70    2.14   0
  -6  -3   4    7.58    2.67   0
   6  -3  -4    8.85    2.15   0
  -6  -3  -4   13.62    2.68   0
  -6  -3  -4    9.33    2.21   0
  -7   3  -4   -0.18    2.43   0
  -7  -3   4    1.90    2.64   0
   7  -3   4    2.11    2.25   0
  -7   3   4    4.75    2.24   0
   7  -3  -4    1.21    2.33   0
  -7  -3  -4    1.57    2.51   0
  -7  -3   4    0.84    2.31   0
  -7  -3  -4    2.05    2.35   0
  -8   3  -4    1.98    2.52   0
  -8   3   4    1.73    2.52   0
  -8  -3  -4   -0.55    2.52   0
   8  -3   4   -1.85    2.43   0
  -8  -3  -4    1.16    2.70   0
  -8  -3   4    0.81    2.44   0
  -8  -3   4    0.53    2.77   0
   8  -3  -4    0.85    2.64   0
   0  -4  -4   16.78    2.67   0
   0   4  -4   18.68    3.35   0
   0  -4   4   16.23    2.98   0
   0   4   4   17.61    3.54   0
  -1  -4  -4    0.74    2.72   0
  -1   4   4    1.44    2.30   0
   1  -4  -4    2.23    2.23   0
  -1   4  -4   -1.24    1.93   0
   1   4   4   -1.05    4.49   0
  -1  -4   4    0.57    3.28   0
   1   4  -4    0.42    3.47   0
   1  -4   4    0.23    2.40   0
   2  -4   4    7.33    1.70   0
  -2   4   4    7.42    2.23   0
   2   4   4    6.84    3.58   0
  -2  -4   4    9.83    3.27   0
  -2   4  -4    5.49    2.44   0
   2   4  -4    8.87    2.84   0
  -2  -4  -4    6.75    4.13   0
   2  -4  -4    6.40    2.21   0
  -3  -4  -4    4.22    2.48   0
   3  -4   4    5.12    2.11   0
  -3  -4   4    4.23    2.80   0
   3   4  -4    2.68    2.53   0
  -3   4  -4    4.09    2.19   0
  -3   4   4    3.94    2.09   0
   3  -4  -4    3.56    2.08   0
  -3  -4  -4    5.19    3.69   0
   4  -4   4    0.01    2.01   0
  -4   4   4    1.63    1.98   0
  -4  -4  -4    1.62    2.46   0
  -4  -4  -4    1.72    3.22   0
   4  -4  -4   -0.02    2.03   0
  -4  -4   4    0.72    1.96   0
  -4   4  -4   -0.52    1.41   0
  -4  -4   4    0.30    2.68   0
  -5  -4  -4    8.84    3.37   0
  -5   4   4    5.11    2.25   0
  -5  -4   4    4.79    2.08   0
   5  -4  -4    4.81    1.61   0
  -5  -4  -4    5.50    2.15   0
  -5  -4   4    9.68    2.69   0
   5  -4   4    5.21    2.09   0
  -5   4  -4    6.67    2.28   0
  -6  -4  -4    0.11    2.75   0
  -6  -4   4    1.93    2.03   0
   6  -4   4   -1.07    2.17   0
  -6   4   4    0.54    2.12   0
   6  -4  -4    0.29    2.16   0
  -6  -4   4   -2.69    2.42   0
  -6   4  -4    2.59    2.19   0
  -6  -4  -4   -0.19    2.66   0
   7  -4   4    0.19    2.17   0
  -7  -4  -4    0.35    2.55   0
  -7   4  -4    0.86    2.23   0
   7  -4  -4   -0.57    2.29   0
  -7   4   4    0.72    2.24   0
  -7  -4   4    0.39    2.67   0
  -7  -4   4    0.82    2.35   0
  -7  -4  -4    3.02    2.37   0
  -8  -4   4    2.64    2.43   0
  -8  -4  -4    2.49    2.78   0
  -8  -4   4    2.77    2.72   0
  -8  -4  -4    0.27    2.54   0
   8  -4   4   -1.31    2.54   0
  -8   4  -4    1.58    1.71   0
  -8   4   4    2.01    2.50   0
   8  -4  -4    1.14    2.50   0
   1  -5   4   44.50    2.76   0
   1   5   4   42.93    3.75   0
  -1  -5  -4   44.45    3.63   0
  -1   5  -4   43.91    2.42   0
  -1  -5   4   46.20    3.19   0
  -1   5   4   44.28    2.62   0
   1   5  -4   45.37    3.41   0
   1  -5  -4   39.70    2.39   0
   2  -5   4   56.68    2.07   0
  -2  -5   4   65.50    3.63   0
   2  -5  -4   53.66    2.62   0
  -2   5   4   58.57    2.72   0
  -2  -5  -4   60.67    3.83   0
  -2   5  -4   60.33    2.76   0
   2   5  -4   63.78    3.43   0
   2   5   4   69.31    4.35   0
  -3  -5  -4    9.80    3.12   0
   3  -5   4    8.54    2.14   0
  -3   5   4    9.52    2.10   0
  -3  -5   4   10.75    3.01   0
  -3   5  -4    7.11    1.55   0
   3   5  -4    9.24    2.76   0
   3  -5  -4    8.30    1.54   0
  -3  -5  -4    8.52    2.57   0
  -4  -5  -4    1.22    2.15   0
   4  -5  -4    2.30    2.02   0
  -4  -5   4    0.93    2.05   0
  -4  -5   4    3.58    2.85   0
   4  -5   4    1.52    2.04   0
  -4   5  -4    2.61    1.52   0
  -4  -5  -4    2.33    3.84   0
  -4   5   4   -0.30    2.11   0
  -5  -5  -4    7.21    2.97   0
  -5  -5  -4    6.43    2.65   0
   5  -5  -4    7.39    2.17   0
  -5  -5   4    6.73    2.13   0
  -5   5   4    7.67    1.64   0
   5  -5   4    5.47    2.22   0
  -5  -5   4    4.47    2.90   0
  -5   5  -4    5.34    1.68   0
  -6   5   4    4.89    2.37   0
  -6  -5   4    4.18    2.61   0
  -6  -5   4    3.73    2.18   0
   6  -5   4    3.68    2.18   0
  -6   5  -4    1.41    2.30   0
  -6  -5  -4    6.69    3.28   0
   6  -5  -4    0.87    1.67   0
  -6  -5  -4    3.29    2.24   0
   7  -5   4    1.96    1.67   0
  -7  -5  -4    2.00    2.49   0
  -7   5  -4   -0.01    2.34   0
  -7  -5  -4    5.11    2.75   0
  -7  -5   4   -1.14    2.68   0
   7  -5  -4    2.82    2.30   0
  -7   5   4    4.53    2.37   0
  -7  -5   4    0.17    2.36   0
   0   6  -4  168.05    3.73   0
   0  -6  -4  158.51    3.66   0
   0   6   4  160.09    3.99   0
   0  -6   4  163.42    3.19   0
   1  -6  -4   34.21    2.25   0
  -1  -6  -4   37.32    3.19   0
   1   6   4   40.42    3.49   0
   1   6  -4   37.60    3.31   0
   1  -6   4   37.23    2.49   0
  -1   6  -4   37.25    2.89   0
  -1  -6   4   33.58    2.87   0
  -1   6   4   35.39    2.47   0
  -2  -6  -4   -0.69    3.10   0
   2  -6   4   -0.52    2.09   0
   2   6   4   -0.20    3.48   0
   2   6  -4   -1.13    2.86   0
  -2  -6   4    0.69    2.95   0
  -2   6   4   -0.59    2.04   0
   2  -6  -4   -1.12    1.93   0
  -2   6  -4    0.99    2.36   0
  -3   6   4   43.38    2.40   0
   3   6   4   40.66    3.20   0
   3   6  -4   40.71    3.55   0
   3  -6   4   37.07    2.29   0
  -3  -6  -4   45.20    3.50   0
   3  -6  -4   37.00    2.37   0
  -3   6  -4   42.43    2.46   0
  -3  -6   4   43.82    3.29   0
  -4  -6   4   64.58    3.29   0
  -4   6  -4   52.55    2.54   0
  -4   6   4   61.42    2.66   0
   4  -6   4   55.97    2.49   0
   4  -6  -4   54.42    2.47   0
  -4  -6  -4   65.53    3.70   0
  -4  -6  -4   49.91    2.82   0
  -5  -6   4   -1.07    2.95   0
  -5  -6  -4    3.75    2.58   0
  -5   6  -4   -2.23    2.19   0
   5  -6  -4   -1.17    2.07   0
  -5  -6   4    1.27    2.19   0
  -5  -6  -4    1.83    2.82   0
   5  -6   4   -0.41    2.06   0
  -5   6   4   -0.15    2.14   0
  -6  -6   4    7.90    2.95   0
  -6   6  -4    5.96    2.36   0
  -6  -6   4    6.85    2.74   0
   6  -6   4    3.70    2.34   0
   6  -6  -4    0.35    2.29   0
  -6  -6  -4    4.14    2.99   0
  -6  -6  -4    7.14    3.08   0
  -6   6   4    6.24    2.37   0
  -7   6   4    0.02    2.49   0
  -7   6  -4    3.53    2.46   0
  -7  -6   4    0.32    2.45   0
  -7  -6  -4    2.55    2.94   0
   7  -6   4   -0.96    2.50   0
  -7  -6   4    1.75    2.67   0
   7  -6  -4    2.58    2.47   0
  -7  -6  -4    1.87    2.95   0
  -1  -7   4   10.27    2.57   0
  -1   7   4    9.03    2.45   0
   1   7  -4    8.70    3.09   0
  -1   7  -4    8.47    2.76   0
  -1  -7  -4    7.76    2.22   0
   1   7   4    9.75    3.78   0
   1  -7   4    7.78    2.24   0
   1  -7  -4    6.84    2.02   0
   2   7   4   74.29    3.90   0
   2  -7   4   74.73    2.47   0
  -2   7   4   69.91    2.78   0
   2  -7  -4   66.74    2.54   0
  -2   7  -4   67.75    2.70   0
  -2  -7   4   69.13    3.26   0
  -2  -7  -4   70.77    3.29   0
   2   7  -4   79.51    3.50   0
  -3   7   4    4.15    2.06   0
  -3  -7   4    3.21    2.93   0
   3   7  -4   -0.28    2.75   0
  -3  -7  -4    2.84    2.95   0
   3  -7   4    1.66    2.05   0
   3   7   4    0.87    2.84   0
   3  -7  -4    3.99    1.97   0
  -3   7  -4    5.13    2.35   0
   4   7  -4    1.90    2.74   0
  -4   7  -4    2.70    2.27   0
  -4  -7  -4    4.26    2.67   0
   4  -7   4    3.59    2.09   0
   4  -7  -4    3.93    2.15   0
  -4  -7   4    8.86    3.82   0
  -4  -7  -4    3.39    3.14   0
  -4   7   4    1.91    1.61   0
  -5   7   4    4.91    2.28   0
  -5  -7  -4    7.72    3.55   0
   5  -7   4    3.94    2.27   0
  -5  -7  -4    5.37    2.75   0
  -5  -7   4    9.04    3.01   0
  -5   7  -4    7.58    1.73   0
   5  -7  -4    6.38    2.22   0
  -5  -7   4    6.39    2.31   0
  -6  -7   4    5.28    2.45   0
   6  -7  -4    4.28    2.35   0
   6  -7   4    4.69    2.39   0
  -6   7  -4    6.60    2.39   0
  -6   7   4    6.01    2.41   0
  -6  -7  -4    6.07    3.01   0
  -6  -7  -4    7.38    2.99   0
  -6  -7   4    6.58    2.98   0
   7  -7   4    0.57    1.79   0
  -7  -7   4    1.16    2.51   0
  -7   7   4    4.47    2.59   0
  -7   7  -4    2.43    2.59   0
   7  -7  -4    1.28    2.48   0
  -7  -7   4    0.78    2.95   0
  -7  -7  -4    2.25    3.72   0
  -7  -7  -4    1.96    2.71   0
   0   8   4   18.12    2.94   0
   0  -8   4   18.65    2.38   0
   0  -8  -4   16.28    2.13   0
   0   8  -4   17.71    3.17   0
   1   8   4    5.99    3.90   0
   1   8  -4    4.28    3.19   0
  -1  -8   4    5.65    2.41   0
  -1   8   4    4.05    2.56   0
  -1   8  -4    5.17    2.76   0
  -1  -8  -4    3.95    2.21   0
   1  -8   4    4.12    2.14   0
   1  -8  -4    4.22    1.51   0
   2   8   4   -0.48    3.91   0
  -2  -8   4   -0.48    2.61   0
   2   8  -4   -1.38    3.07   0
   2  -8   4   -0.73    2.00   0
  -2   8   4   -0.68    1.77   0
  -2  -8  -4    0.97    2.44   0
  -2   8  -4    1.02    1.77   0
   2  -8  -4    1.38    2.11   0
  -3  -8   4   -0.54    2.99   0
  -3   8   4    0.76    2.25   0
   3   8   4    0.83    3.47   0
  -3  -8  -4   -0.84    2.65   0
   3  -8  -4    2.84    2.06   0
   3  -8   4    1.47    2.05   0
  -3   8  -4    2.64    1.69   0
   3   8  -4   -0.21    2.82   0
  -4   8   4    6.17    2.24   0
   4  -8  -4    4.87    2.15   0
  -4   8  -4    7.29    1.65   0
  -4  -8  -4    6.98    3.60   0
  -4  -8  -4    5.47    2.87   0
  -4  -8   4    6.81    2.90   0
   4   8  -4    8.52    2.69   0
   4  -8   4    5.61    1.57   0
  -5   8   4    8.89    2.45   0
   5  -8  -4    7.31    2.38   0
  -5  -8  -4    6.60    2.94   0
  -5  -8   4    6.96    2.24   0
  -5  -8   4    6.89    2.98   0
  -5   8  -4    9.34    2.42   0
  -5  -8  -4    9.09    3.62   0
   5  -8   4    3.21    1.61   0
  -6  -8   4    2.01    3.50   0
  -6  -8   4   -0.70    2.32   0
  -6   8   4    2.19    2.48   0
   6  -8   4    1.96    2.42   0
  -6   8  -4    0.51    1.79   0
  -6  -8  -4    2.85    3.63   0
   6  -8  -4   -0.72    1.75   0
  -6  -8  -4    1.25    3.03   0
  -1  -9  -4   11.10    2.43   0
   1   9  -4   13.08    3.23   0
   1   9   4   13.71    3.40   0
  -1   9  -4    8.95    2.11   0
   1  -9  -4   11.43    2.12   0
  -1  -9   4   12.30    2.37   0
   1  -9   4   11.74    2.33   0
  -1   9   4   11.04    2.62   0
  -2  -9   4    5.52    3.10   0
  -2   9   4    6.47    2.37   0
   2  -9  -4    3.27    2.25   0
  -2   9  -4    8.83    2.84   0
   2   9   4    6.81    3.99   0
   2  -9   4    3.99    2.21   0
  -2  -9  -4    6.31    2.93   0
   2   9  -4    4.29    3.15   0
   3  -9   4   -1.38    2.06   0
   3   9  -4    2.24    2.68   0
  -3   9  -4   -0.41    2.37   0
  -3   9   4    0.75    2.28   0
   3  -9  -4    1.72    1.64   0
   3   9   4    1.77    3.24   0
  -3  -9   4    2.54    2.67   0
  -3  -9  -4    1.87    2.94   0
  -4   9   4    3.16    2.36   0
  -4  -9  -4   -0.56    3.32   0
   4  -9   4    0.62    1.59   0
  -4  -9   4    0.93    2.75   0
   4   9  -4    2.85    3.15   0
   4  -9  -4   -0.96    1.41   0
  -4   9  -4    0.23    2.47   0
  -5  -9  -4    2.24    2.91   0
  -5  -9   4    0.31    2.35   0
   5  -9   4    3.26    2.28   0
   5  -9  -4   -1.26    2.28   0
  -5  -9   4    3.30    2.97   0
  -5   9   4    1.62    2.45   0
  -5   9  -4   -0.39    2.45   0
  -5  -9  -4    1.22    3.64   0
  -6  -9   4    3.09    3.12   0
  -6  -9  -4    0.64    3.07   0
  -6   9  -4    1.81    2.67   0
  -6  -9   4   -0.24    2.54   0
  -6  -9  -4    3.68    3.62   0
  -6   9   4    5.23    2.48   0
   6  -9   4    0.70    1.78   0
   6  -9  -4   -1.10    2.47   0
   0 -10   4   12.93    2.52   0
   0 -10  -4   13.48    2.33   0
   0  10   4   15.49    3.07   0
   0  10  -4   17.03    3.05   0
  -1  10   4   24.15    2.62   0
  -1 -10  -4   21.18    2.55   0
  -1 -10   4   23.81    2.51   0
   1 -10  -4   23.24    2.32   0
   1  10  -4   25.64    3.14   0
   1  10   4   26.69    3.23   0
   1 -10   4   21.92    2.45   0
  -1  10  -4   27.59    3.07   0
   2 -10  -4    0.65    1.59   0
   2  10  -4    0.55    2.96   0
  -2  10   4    1.53    2.62   0
  -2  10  -4   -1.31    2.74   0
  -2 -10  -4    2.23    2.30   0
   2 -10   4    3.80    2.33   0
  -2 -10   4    3.80    2.48   0
   2  10   4    5.11    3.63   0
   3  10   4   21.10    3.14   0
  -3  10  -4   21.82    2.60   0
  -3 -10   4   21.08    2.72   0
   3 -10   4   17.58    2.30   0
   3  10  -4   19.56    2.83   0
  -3 -10  -4   17.20    2.77   0
  -3  10   4   19.60    2.70   0
   3 -10  -4   20.51    2.41   0
  -4  10  -4    5.52    2.60   0
   4 -10  -4    1.02    1.66   0
   4  10  -4    2.14    2.76   0
  -4  10   4    4.23    2.52   0
   4 -10   4    2.30    2.36   0
  -4 -10   4   -1.40    3.38   0
  -4 -10  -4    1.46    2.56   0
   5 -10  -4    0.11    2.34   0
  -5 -10   4   -1.23    2.77   0
   5 -10   4    0.30    2.44   0
  -5 -10  -4    0.76    3.49   0
  -5  10   4    3.82    2.58   0
  -5  10  -4   -1.54    1.88   0
  -5 -10  -4    0.21    3.13   0
   1  11  -4   24.47    3.21   0
   1 -11   4   25.55    2.48   0
  -1 -11   4   23.65    2.66   0
  -1  11   4   24.19    2.89   0
  -1 -11  -4   23.73    2.65   0
  -1  11  -4   25.71    2.93   0
   1  11   4   31.38    3.21   0
   1 -11  -4   18.03    2.41   0
   2  11   4    6.22    3.09   0
  -2 -11   4    6.32    2.57   0
   2 -11  -4    6.00    2.29   0
   2 -11   4    3.58    2.39   0
  -2 -11  -4    3.47    2.53   0
  -2  11   4   14.84    2.72   0
   2  11  -4    5.84    3.09   0
  -2  11  -4    6.45    2.84   0
   3 -11  -4    6.42    2.47   0
  -3 -11  -4    2.49    3.02   0
  -3  11   4    3.22    2.61   0
  -3 -11   4    3.22    2.56   0
  -3  11  -4    4.19    2.58   0
   3 -11   4    2.39    2.24   0
   3  11  -4    4.43    2.88   0
   3  11   4    4.49    3.59   0
   4 -11  -4    0.56    1.69   0
   4  11  -4    6.75    3.41   0
  -4  11   4    4.38    2.56   0
   4  11   4    1.74    3.50   0
  -4 -11  -4    3.40    3.23   0
  -4  11  -4    3.68    2.70   0
   4 -11   4    1.82    2.51   0
  -4 -11   4   -0.04    2.80   0
   0 -12  -4    1.78    2.48   0
   0  12  -4   11.91    3.02   0
   0 -12   4    3.85    1.77   0
   0  12   4    4.41    3.00   0
   1  12   4    3.28    3.10   0
   1  12  -4    4.73    2.98   0
   1 -12   4    1.64    2.50   0
  -1  12   4   -0.01    3.42   0
  -1 -12  -4    0.34    2.55   0
   1 -12  -4    2.53    2.39   0
  -1  12  -4   -1.04    2.92   0
  -1 -12   4    1.74    2.37   0
   2  12  -4    5.44    2.99   0
  -2  12  -4    0.39    2.76   0
  -2 -12   4    2.55    2.58   0
   2 -12  -4    1.30    2.31   0
   2  12   4    4.33    3.67   0
   2 -12   4    2.83    2.41   0
  -2 -12  -4    1.08    2.58   0
  -2  12   4   -0.62    2.73   0
  -3  12  -4   -1.29    1.96   0
  -3 -12   4    1.15    2.67   0
   3 -12   4    2.76    2.46   0
   3  12   4    1.61    3.54   0
   3  12  -4    2.99    3.13   0
  -3 -12  -4    0.33    2.62   0
   3 -12  -4    1.96    2.45   0
  -3  12   4    3.70    2.86   0
   1  13  -4   -0.41    3.67   0
   1 -13  -4    0.65    2.46   0
  -1  13  -4   -0.28    2.99   0
   1  13   4    3.79    3.77   0
  -1 -13  -4   -1.13    2.52   0
  -1 -13   4   -0.09    2.56   0
  -1  13   4    1.88    2.92   0
   1 -13   4    1.73    1.76   0
   2 -13   4   -0.77    1.85   0
   2 -13  -4    2.38    2.56   0
  -2 -13   4   -1.07    2.58   0
  -2 -13  -4    0.70    2.62   0
   1  -1   5  152.60    5.23   0
  -1   1  -5  163.24    5.30   0
  -1  -1  -5  170.77    7.86   0
   1   1  -5  172.57    5.71   0
  -1   1   5  140.09    4.69   0
  -1  -1   5  162.89    4.96   0
   1  -1  -5  131.25    4.79   0
   1   1   5  129.32    7.53   0
  -2   1  -5  298.19    5.04   0
  -2  -1   5  261.43    4.63   0
   2   1   5  257.28    6.03   0
  -2  -1  -5  288.68    6.12   0
  -2   1   5  271.29    4.40   0
  -2  -1   5  313.33    5.52   0
   2  -1   5  280.12    4.90   0
   2  -1  -5  260.34    4.78   0
  -3   1  -5   12.83    2.26   0
  -3   1   5   13.03    2.19   0
  -3  -1   5   16.15    2.72   0
   3   1   5   10.80    2.30   0
   3  -1   5   12.23    1.64   0
  -3  -1   5    8.71    2.21   0
   3  -1  -5   11.65    2.28   0
  -3  -1  -5   12.93    2.29   0
  -4  -1   5   25.80    2.03   0
   4   1   5   29.62    2.29   0
  -4  -1  -5   31.52    2.35   0
   4  -1  -5   28.70    2.30   0
  -4   1  -5   34.09    1.77   0
   4  -1   5   31.56    2.22   0
  -4   1   5   28.53    1.81   0
   5   1   5   11.42    2.11   0
  -5  -1   5   12.71    2.12   0
  -5   1  -5   10.49    2.21   0
  -5  -1  -5   12.66    2.12   0
   5  -1   5    8.88    1.57   0
  -5   1   5   11.90    2.03   0
   5  -1  -5   10.83    2.06   0
   6  -1  -5    0.44    1.51   0
  -6   1  -5   -0.35    2.18   0
   6  -1   5   -1.53    2.18   0
  -6  -1  -5   -0.09    2.02   0
  -6  -1   5    2.28    2.65   0
   6   1   5    1.53    2.09   0
  -6   1   5    0.44    2.07   0
  -6  -1   5   -1.74    2.27   0
  -7  -1   5    1.96    1.90   0
   7   1   5    2.44    2.21   0
  -7   1  -5   -0.00    2.33   0
  -7   1   5    0.43    2.13   0
   7  -1   5    0.87    2.07   0
   7  -1  -5    1.25    2.20   0
  -7  -1  -5    0.62    2.26   0
  -7  -1   5    1.00    1.59   0
  -8  -1  -5   -0.43    2.41   0
  -8  -1   5    2.53    2.50   0
   8  -1   5   -0.14    2.57   0
  -8   1   5    1.13    2.40   0
  -8  -1   5    0.31    2.54   0
   8   1   5    0.47    2.47   0
  -8   1  -5    1.43    2.51   0
   8  -1  -5    1.28    1.70   0
   0   2  -5  298.48    7.05   0
   0   2   5  259.10    7.48   0
   0  -2  -5  232.27    7.07   0
   0  -2   5  266.77    5.86   0
  -1  -2   5   18.26    3.81   0
   1  -2  -5   14.85    3.05   0
   1  -2   5   15.25    3.54   0
  -1   2  -5   16.75    2.97   0
  -1   2   5   16.38    2.93   0
   1   2  -5   20.47    5.11   0
  -2   2  -5   26.17    2.18   0
  -2  -2  -5   23.00    3.38   0
  -2   2   5   24.85    2.65   0
  -2  -2   5   29.78    3.50   0
   2  -2   5   24.42    2.65   0
   2  -2  -5   22.61    2.03   0
   2   2  -5   25.37    3.21   0
   3   2   5   31.67    3.05   0
  -3   2  -5   39.18    2.65   0
  -3  -2   5   39.31    2.21   0
  -3   2   5   35.27    2.50   0
   3  -2  -5   36.47    2.50   0
   3  -2   5   33.83    2.58   0
  -3  -2  -5   36.80    2.66   0
  -3  -2   5   32.38    2.38   0
  -4   2  -5   16.39    2.21   0
  -4  -2  -5   16.23    2.30   0
   4  -2  -5   12.73    2.14   0
   4   2   5   11.52    2.38   0
  -4  -2   5   12.15    1.58   0
   4  -2   5   14.54    2.09   0
  -4  -2   5   17.89    2.55   0
  -4   2   5   13.30    2.15   0
  -5   2   5    3.41    2.06   0
  -5  -2   5    2.00    2.79   0
  -5   2  -5    2.67    1.99   0
   5  -2   5    2.36    2.03   0
  -5  -2   5    2.34    2.18   0
  -5  -2  -5    0.38    1.97   0
   5  -2  -5    3.56    2.02   0
   5   2   5    1.53    1.96   0
  -6   2  -5    5.28    2.27   0
  -6   2   5    5.17    2.12   0
   6   2   5    2.53    2.22   0
  -6  -2   5    4.11    2.24   0
   6  -2   5    3.92    2.25   0
  -6  -2  -5    3.22    2.17   0
  -6  -2   5    4.68    2.75   0
   6  -2  -5    2.83    2.08   0
  -7  -2   5    3.29    2.24   0
  -7  -2  -5   -0.17    2.30   0
   7  -2  -5    4.16    1.53   0
  -7   2  -5    0.40    2.31   0
  -7   2   5    1.44    2.21   0
   7  -2   5    2.03    2.32   0
  -7  -2   5    3.32    2.44   0
   8  -2   5    1.35    2.43   0
  -8  -2   5    0.65    2.49   0
  -8  -2  -5    1.05    2.59   0
  -8   2  -5    2.26    2.38   0
  -8  -2  -5    0.16    2.53   0
  -8   2   5    0.81    2.45   0
   8  -2  -5    0.73    2.48   0
  -8  -2   5    1.67    2.62   0
  -1  -3   5   28.72    3.18   0
   1   3  -5   30.17    3.03   0
  -1   3   5   24.98    2.66   0
   1  -3   5   26.77    2.39   0
   1   3   5   32.58    6.68   0
  -1  -3  -5   26.35    5.11   0
  -1   3  -5   27.99    3.48   0
   1  -3  -5   21.33    2.66   0
  -2  -3  -5   16.38    3.15   0
   2  -3  -5   17.57    2.33   0
  -2   3  -5   18.24    2.56   0
   2   3  -5   19.72    3.02   0
  -2  -3   5   17.91    3.34   0
  -2   3   5   16.42    1.79   0
   2  -3   5   16.11    2.39   0
  -2  -3  -5   17.62    4.28   0
  -3   3   5    3.94    2.11   0
   3  -3   5    2.69    2.04   0
  -3   3  -5    4.13    2.29   0
   3  -3  -5    4.63    2.12   0
  -3  -3  -5    2.18    2.07   0
  -3  -3   5    2.13    2.53   0
  -3  -3  -5    2.46    2.83   0
  -4  -3  -5   -0.63    2.10   0
  -4   3  -5    1.11    1.48   0
  -4  -3   5    1.19    1.99   0
  -4  -3   5    0.47    1.79   0
   4  -3   5    0.28    2.03   0
  -4   3   5   -0.36    1.58   0
   4  -3  -5    1.83    1.55   0
  -4  -3  -5    1.98    2.54   0
   5  -3   5    9.38    1.98   0
  -5  -3   5    7.69    1.56   0
  -5  -3  -5    5.05    2.55   0
   5  -3  -5    6.01    1.55   0
  -5   3   5    6.97    2.07   0
  -5   3  -5    6.18    2.05   0
  -5  -3   5    8.43    1.89   0
  -5  -3  -5    7.37    2.07   0
  -6  -3  -5    0.61    2.12   0
  -6  -3  -5   -0.75    2.60   0
  -6  -3   5    1.26    2.24   0
  -6  -3   5    3.39    2.41   0
  -6   3  -5    2.66    2.07   0
   6  -3   5    0.38    2.01   0
   6  -3  -5    1.20    2.08   0
  -6   3   5   -1.00    2.10   0
  -7  -3  -5   -2.41    2.90   0
   7  -3  -5    1.16    2.21   0
   7  -3   5    3.01    2.26   0
  -7   3  -5    1.85    2.32   0
  -7  -3   5    0.22    2.23   0
  -7  -3   5   -2.64    2.53   0
  -7  -3  -5    0.36    2.20   0
  -7   3   5    0.77    2.22   0
   8  -3   5    2.32    2.37   0
  -8   3  -5    1.21    2.46   0
  -8  -3   5   -0.97    2.88   0
   8  -3  -5    1.11    2.42   0
  -8  -3  -5   -0.25    2.92   0
  -8   3   5    2.47    2.41   0
  -8  -3  -5   -0.52    2.71   0
  -8  -3   5    1.33    2.68   0
   0  -4   5  389.14    5.37   0
   0   4   5  398.98    6.29   0
   0   4  -5  393.29    5.57   0
   0  -4  -5  364.43    6.11   0
  -1  -4   5    1.26    3.33   0
   1   4   5    1.83    4.95   0
   1  -4  -5    2.12    2.19   0
  -1   4  -5    2.03    2.73   0
   1   4  -5    0.55    3.38   0
  -1   4   5    2.73    2.20   0
  -1  -4  -5    1.22    3.06   0
   1  -4   5    2.71    2.42   0
   2  -4  -5   47.26    2.63   0
   2  -4   5   55.73    2.73   0
  -2   4  -5   53.60    2.87   0
  -2   4   5   55.99    2.61   0
  -2  -4  -5   56.66    4.85   0
  -2  -4   5   62.89    3.64   0
   2   4   5   59.37    4.46   0
   2   4  -5   57.52    2.73   0
   3  -4  -5   23.51    2.34   0
   3   4  -5   27.18    2.66   0
  -3  -4  -5   24.69    2.87   0
   3  -4   5   24.28    2.32   0
  -3   4   5   26.63    2.27   0
  -3  -4  -5   30.36    3.95   0
  -3  -4   5   33.16    3.05   0
  -3   4  -5   27.26    2.46   0
  -4   4   5   -0.80    2.02   0
   4  -4   5    1.69    2.00   0
   4  -4  -5    1.27    1.97   0
  -4  -4  -5    1.26    2.10   0
  -4  -4  -5    0.90    3.39   0
  -4  -4   5    2.98    2.80   0
  -4  -4   5   -0.22    2.05   0
  -4   4  -5   -1.29    1.43   0
  -5  -4   5    1.19    2.66   0
   5  -4   5    1.16    2.13   0
   5  -4  -5   -1.05    2.06   0
  -5  -4  -5    0.54    2.12   0
  -5  -4  -5   -0.67    2.70   0
  -5   4   5    2.37    2.18   0
  -5  -4   5    0.88    2.03   0
  -5   4  -5    1.18    1.64   0
  -6   4  -5    5.83    2.15   0
  -6  -4   5    3.81    2.18   0
  -6   4   5    2.60    2.18   0
  -6  -4   5    4.07    1.78   0
   6  -4   5    2.99    2.06   0
  -6  -4  -5    2.37    2.23   0
  -6  -4  -5    5.65    2.60   0
   6  -4  -5    3.46    2.13   0
  -7  -4   5    5.76    2.38   0
  -7   4  -5    5.46    1.73   0
   7  -4  -5    4.73    2.33   0
  -7   4   5    7.63    2.40   0
  -7  -4  -5    5.68    3.19   0
  -7  -4  -5    3.97    2.57   0
  -7  -4   5    3.57    2.68   0
   7  -4   5    3.98    2.35   0
  -8  -4   5    5.85    2.87   0
  -8  -4   5    4.98    2.61   0
   8  -4  -5   -0.03    2.56   0
  -8  -4  -5    1.42    2.61   0
   8  -4   5   -0.33    2.58   0
  -8  -4  -5    0.33    2.82   0
  -8   4   5    3.09    2.49   0
  -8   4  -5    2.72    2.57   0
  -1  -5   5   45.71    3.32   0
   1   5   5   49.42    4.53   0
   1  -5   5   45.04    2.16   0
  -1  -5  -5   43.47    3.51   0
   1   5  -5   46.63    3.25   0
  -1   5  -5   45.31    2.35   0
   1  -5  -5   43.24    2.55   0
  -1   5   5   43.58    2.45   0
   2   5   5    9.34    3.71   0
  -2  -5   5    8.14    3.22   0
  -2   5   5    9.18    2.25   0
   2  -5  -5    6.98    1.60   0
   2   5  -5    8.27    3.00   0
  -2  -5  -5    8.23    3.69   0
  -2   5  -5    7.99    2.58   0
   2  -5   5    8.86    1.63   0
   3   5  -5    1.70    2.49   0
  -3  -5   5    6.32    3.04   0
  -3   5  -5    3.06    2.39   0
  -3  -5  -5    3.59    3.77   0
   3  -5   5    3.39    1.43   0
  -3  -5  -5    2.82    2.48   0
  -3   5   5    0.02    2.10   0
   3  -5  -5    1.88    1.40   0
  -4   5  -5   19.99    2.29   0
  -4  -5   5   20.48    2.18   0
  -4  -5  -5   22.28    3.96   0
   4  -5  -5   23.18    2.22   0
   4  -5   5   19.17    2.17   0
  -4  -5  -5   18.29    2.86   0
  -4   5   5   20.09    1.66   0
  -4  -5   5   25.52    3.11   0
   5  -5  -5   14.05    2.17   0
  -5   5   5   13.02    2.27   0
  -5  -5  -5   13.79    3.19   0
  -5  -5  -5   11.43    2.67   0
  -5  -5   5   12.09    2.21   0
   5  -5   5   13.78    2.33   0
  -5  -5   5   15.74    2.85   0
  -5   5  -5   10.74    2.38   0
  -6   5   5    8.32    2.29   0
   6  -5  -5    6.51    1.68   0
  -6  -5   5    7.92    2.25   0
   6  -5   5    6.95    2.22   0
  -6  -5  -5    6.98    2.73   0
  -6  -5   5    7.41    2.77   0
  -6   5  -5   10.11    2.29   0
  -6  -5  -5    7.86    2.30   0
  -7   5   5   -1.24    2.38   0
  -7  -5   5    2.41    2.35   0
  -7   5  -5    0.72    1.60   0
  -7  -5   5   -1.37    2.78   0
   7  -5  -5    2.67    2.45   0
  -7  -5  -5    1.07    2.51   0
   7  -5   5   -1.27    1.58   0
  -7  -5  -5    0.55    2.96   0
   0  -6   5    1.00    2.29   0
   0  -6  -5    0.37    2.14   0
   0   6  -5    4.39    3.17   0
   0   6   5    2.82    2.60   0
  -1  -6   5   38.65    2.90   0
  -1   6  -5   39.58    3.00   0
   1   6   5   40.52    3.56   0
  -1   6   5   37.47    2.51   0
  -1  -6  -5   38.00    2.74   0
   1  -6  -5   38.31    2.33   0
   1  -6   5   36.59    2.50   0
   1   6  -5   42.41    3.16   0
  -2   6  -5    1.21    1.63   0
   2  -6   5    1.13    1.49   0
  -2  -6   5    3.04    2.92   0
  -2  -6  -5    2.69    3.15   0
  -2   6   5   -2.32    2.13   0
   2   6  -5    2.30    3.05   0
   2   6   5    1.70    3.48   0
   2  -6  -5    2.94    1.99   0
   3  -6   5   26.47    1.65   0
  -3   6   5   27.32    2.18   0
  -3   6  -5   31.17    2.30   0
   3  -6  -5   24.07    2.19   0
  -3  -6  -5   31.06    4.14   0
   3   6  -5   31.05    2.87   0
  -3  -6   5   32.09    3.24   0
  -4   6   5    6.78    1.57   0
  -4  -6  -5    7.13    2.63   0
  -4   6  -5    4.63    2.35   0
   4  -6   5    4.60    2.08   0
   4  -6  -5    3.65    1.65   0
  -4  -6   5    8.96    3.12   0
   4   6  -5    4.04    2.59   0
  -4  -6  -5    6.20    3.17   0
  -5   6   5    0.38    1.48   0
   5  -6   5    0.09    2.08   0
   5  -6  -5   -0.18    2.06   0
  -5  -6  -5   -1.59    3.54   0
  -5  -6   5    0.47    2.53   0
  -5  -6  -5   -1.45    2.17   0
  -5  -6   5    1.16    2.82   0
  -5   6  -5    0.76    1.58   0
  -6  -6   5    0.65    2.15   0
  -6   6  -5    1.33    1.71   0
  -6  -6   5    4.69    2.76   0
   6  -6   5    4.62    2.27   0
  -6  -6  -5    0.72    3.02   0
  -6   6   5   -0.35    2.26   0
  -6  -6  -5    0.91    2.38   0
   6  -6  -5    1.27    1.53   0
  -7  -6  -5    2.50    2.88   0
  -7  -6  -5    0.48    2.49   0
  -7  -6   5    1.12    2.43   0
   7  -6   5    2.06    2.51   0
  -7   6   5   -1.37    2.51   0
  -7   6  -5    1.40    2.38   0
  -7  -6   5   -1.90    2.75   0
   7  -6  -5    2.13    2.47   0
   1   7  -5   69.24    3.37   0
  -1   7  -5   67.78    2.47   0
  -1  -7   5   62.50    2.96   0
  -1  -7  -5   64.25    3.28   0
   1  -7  -5   60.94    2.65   0
   1   7   5   68.04    4.28   0
  -1   7   5   67.14    2.84   0
   1  -7   5   67.17    2.60   0
   2   7   5    5.46    3.78   0
  -2  -7   5    3.47    2.85   0
   2   7  -5    3.84    3.01   0
  -2   7  -5    2.88    2.51   0
   2  -7   5    4.34    1.99   0
  -2  -7  -5    4.60    3.02   0
   2  -7  -5    4.65    2.04   0
  -2   7   5    4.26    2.27   0
  -3   7  -5    0.99    1.69   0
   3   7  -5    2.41    2.64   0
   3  -7   5    1.20    2.16   0
   3   7   5    1.17    3.34   0
  -3  -7  -5    1.28    3.50   0
  -3  -7   5   -1.55    2.97   0
   3  -7  -5   -0.95    1.32   0
  -3   7   5    0.03    2.07   0
  -4   7   5    5.03    2.07   0
  -4  -7  -5    5.78    3.67   0
   4  -7  -5    4.33    2.12   0
   4  -7   5    2.93    1.47   0
  -4   7  -5    5.30    2.38   0
   4   7  -5    4.92    3.24   0
  -4  -7  -5    3.75    2.64   0
  -4  -7   5    5.41    3.02   0
  -5   7  -5    0.26    2.40   0
   5  -7  -5    1.46    1.56   0
  -5  -7   5    2.51    2.82   0
   5  -7   5    1.91    2.18   0
  -5   7   5    1.53    2.31   0
  -5  -7  -5    1.19    2.75   0
  -5  -7  -5    1.11    3.60   0
  -5  -7   5    1.83    2.16   0
  -6  -7  -5    0.82    2.76   0
  -6  -7   5    0.82    2.30   0
  -6  -7  -5    1.91    3.42   0
   6  -7  -5    1.01    2.34   0
  -6   7  -5    0.56    1.74   0
  -6  -7   5   -1.36    2.60   0
   6  -7   5    0.75    2.33   0
  -6   7   5    1.19    1.74   0
  -7  -7  -5    1.17    3.04   0
   7  -7  -5   -0.79    2.46   0
  -7   7   5   -0.37    2.55   0
  -7   7  -5    1.55    2.52   0
  -7  -7   5    1.35    2.55   0
  -7  -7  -5    2.22    3.12   0
   7  -7   5   -0.24    1.79   0
  -7  -7   5    1.38    3.06   0
   0  -8   5    4.63    2.27   0
   0   8  -5   -1.69    3.06   0
   0  -8  -5    1.40    2.00   0
   0   8   5   -1.72    2.60   0
   1   8  -5    1.20    3.12   0
   1  -8  -5    1.21    2.02   0
  -1   8  -5    0.47    2.85   0
   1   8   5   -0.51    3.23   0
  -1  -8  -5    1.03    2.56   0
  -1  -8   5    1.42    1.77   0
  -1   8   5    1.13    2.40   0
   1  -8   5    0.66    1.48   0
  -2  -8  -5    4.24    2.93   0
   2  -8   5    4.61    1.97   0
  -2   8  -5    5.71    2.48   0
   2   8   5    4.86    3.19   0
  -2  -8   5    3.29    2.64   0
   2   8  -5    4.58    3.13   0
  -2   8   5    6.24    2.33   0
   2  -8  -5    3.19    2.09   0
   3  -8  -5   10.42    2.21   0
   3   8  -5    9.65    2.87   0
   3  -8   5    8.99    1.64   0
  -3  -8   5    8.20    2.96   0
  -3   8   5   12.23    2.34   0
  -3  -8  -5    7.75    2.72   0
   3   8   5    9.72    3.36   0
  -3   8  -5    9.34    2.63   0
  -4  -8  -5    1.45    2.64   0
  -4   8  -5    4.92    2.39   0
   4  -8  -5   -1.11    2.10   0
  -4  -8   5    4.00    2.95   0
  -4  -8  -5    1.81    3.39   0
   4  -8   5    0.65    2.09   0
   4   8  -5    3.12    2.69   0
  -4   8   5    3.32    2.17   0
  -5  -8  -5    7.92    2.94   0
   5  -8   5    4.87    1.69   0
  -5  -8   5    4.10    2.38   0
   5  -8  -5    7.27    2.40   0
  -5  -8  -5    5.31    3.57   0
  -5   8   5    7.45    2.32   0
  -5  -8   5   10.19    2.87   0
  -5   8  -5    7.35    2.52   0
  -6  -8  -5   -0.06    3.03   0
  -6  -8   5    0.69    2.95   0
  -6  -8   5   -0.23    2.98   0
  -6   8  -5    1.55    1.82   0
  -6  -8  -5   -0.20    3.43   0
   6  -8  -5    0.63    2.44   0
   6  -8   5    2.69    2.41   0
  -6   8   5    2.73    1.80   0
   1  -9  -5    5.10    2.03   0
  -1  -9  -5    4.79    2.21   0
   1  -9   5    6.56    1.52   0
  -1  -9   5    2.88    2.38   0
   1   9  -5    4.79    2.16   0
   1   9   5    5.04    3.99   0
  -1   9  -5    5.22    2.95   0
  -1   9   5    5.23    2.57   0
  -2  -9   5   14.85    2.73   0
  -2   9   5   14.67    2.71   0
   2  -9   5   10.68    2.33   0
   2   9   5   13.57    3.14   0
  -2  -9  -5   10.60    2.90   0
   2   9  -5   23.87    3.22   0
   2  -9  -5   12.41    2.35   0
  -2   9  -5   15.63    2.79   0
   3   9  -5   12.54    2.88   0
   3   9   5   13.17    3.42   0
  -3   9   5    9.02    1.66   0
  -3   9  -5   10.88    2.50   0
   3  -9   5    4.81    2.16   0
  -3  -9  -5    8.42    3.20   0
  -3  -9   5   12.63    2.77   0
   3  -9  -5   10.85    2.42   0
   4  -9  -5    0.81    2.11   0
  -4   9  -5    5.19    2.59   0
  -4  -9   5    2.09    2.73   0
  -4  -9  -5    1.06    3.25   0
   4  -9   5   -1.26    2.28   0
  -4  -9  -5    1.87    2.85   0
  -4   9   5    4.02    2.28   0
   4   9  -5    0.26    2.57   0
  -5   9   5    1.75    2.40   0
   5  -9  -5    1.83    1.69   0
  -5   9  -5   -1.37    2.39   0
  -5  -9  -5    0.04    3.36   0
  -5  -9  -5    1.71    3.10   0
  -5  -9   5    1.61    2.29   0
  -5  -9   5   -0.14    2.84   0
   5  -9   5   -1.49    2.26   0
  -6  -9   5    2.62    2.65   0
   6  -9  -5   -1.03    2.56   0
  -6  -9   5    1.80    3.04   0
  -6  -9  -5    3.86    3.57   0
  -6   9   5   -0.15    2.46   0
  -6   9  -5    1.65    2.63   0
   6  -9   5    0.61    2.49   0
  -6  -9  -5    0.85    3.01   0
   0 -10  -5   47.30    2.72   0
   0  10  -5   47.84    3.15   0
   0 -10   5   51.51    2.75   0
   0  10   5   54.66    3.29   0
  -1  10   5    1.38    2.57   0
  -1  10  -5    3.49    2.89   0
   1 -10   5    2.39    1.63   0
  -1 -10   5    2.76    2.30   0
   1 -10  -5    1.97    2.05   0
   1  10  -5    1.75    2.88   0
  -1 -10  -5    1.04    2.18   0
   1  10   5   -0.40    3.85   0
  -2 -10  -5    7.14    2.90   0
   2 -10   5    3.27    2.11   0
   2  10   5    6.80    3.11   0
   2 -10  -5    4.07    2.30   0
  -2 -10   5    1.70    2.52   0
  -2  10   5    9.22    2.52   0
  -2  10  -5    6.08    2.77   0
   2  10  -5    9.46    3.10   0
   3 -10  -5    4.86    2.38   0
   3  10  -5    5.66    2.74   0
   3  10   5    6.86    3.50   0
  -3 -10   5    7.61    2.62   0
  -3  10   5    6.76    2.47   0
  -3  10  -5    5.45    2.57   0
   3 -10   5    8.21    2.32   0
  -3 -10  -5    6.98    3.08   0
   4  10  -5    6.30    3.32   0
  -4 -10   5    2.07    3.42   0
   4 -10  -5    2.12    2.37   0
   4 -10   5    2.69    1.68   0
  -4  10   5    3.39    2.36   0
  -4  10  -5    4.42    2.51   0
  -4 -10  -5    5.43    3.17   0
  -5 -10  -5   -0.42    3.97   0
  -5 -10   5    2.25    2.87   0
   5 -10  -5   -0.53    2.30   0
   5 -10   5    0.97    2.35   0
  -5 -10  -5   -0.33    3.21   0
  -5  10  -5    3.90    1.71   0
  -5  10   5    4.28    2.53   0
  -1 -11  -5   10.29    3.07   0
   1  11  -5    8.21    3.14   0
  -1  11  -5    5.18    2.90   0
  -1  11   5    5.98    2.66   0
   1 -11  -5    7.46    2.29   0
  -1 -11   5    9.67    2.45   0
   1 -11   5    7.97    2.31   0
   1  11   5   11.15    3.89   0
  -2 -11  -5   14.88    3.10   0
   2 -11   5   12.03    2.46   0
  -2  11  -5   14.90    2.92   0
   2 -11  -5    7.84    2.35   0
  -2 -11   5   12.12    2.46   0
   2  11   5   17.26    3.65   0
  -2  11   5   12.75    2.69   0
   2  11  -5   10.65    2.93   0
   3  11  -5    5.00    3.36   0
   3  11   5    4.29    3.55   0
  -3 -11   5    0.27    2.54   0
  -3  11  -5    0.58    2.62   0
  -3 -11  -5    2.43    2.98   0
   3 -11   5    6.11    2.30   0
  -3  11   5    7.97    2.57   0
   3 -11  -5    2.55    1.77   0
   4 -11  -5    0.57    2.52   0
  -4  11   5    6.32    2.50   0
   4 -11   5    5.18    2.40   0
   4  11  -5    4.90    2.79   0
  -4 -11  -5    3.09    3.29   0
  -4  11  -5    6.55    2.76   0
  -4 -11   5    3.69    2.78   0
   0  12  -5    0.82    2.92   0
   0  12   5    6.12    3.57   0
   0 -12  -5    1.47    2.52   0
   0 -12   5   -0.81    2.43   0
   1 -12   5   -0.27    2.43   0
   1  12   5    4.23    2.88   0
  -1  12   5    3.09    2.80   0
  -1 -12  -5    0.56    2.53   0
  -1  12  -5    5.64    2.90   0
  -1 -12   5    3.68    2.39   0
   1 -12  -5    0.92    2.32   0
   1  12  -5    1.80    2.92   0
   2 -12  -5    0.70    2.29   0
  -2 -12  -5    1.14    3.10   0
   2 -12   5    0.84    1.78   0
  -2 -12   5    3.17    3.02   0
  -2  12   5    2.86    2.58   0
  -2  12  -5    2.80    2.88   0
   2  12   5    0.86    3.75   0
   2  12  -5    1.34    3.03   0
  -3 -12  -5    1.03    3.12   0
   3 -12  -5    1.03    2.59   0
   3  12  -5    0.98    2.87   0
   3 -12   5    0.30    2.42   0
  -3  12   5    1.93    2.88   0
   3  12   5    2.22    3.62   0
  -3  12  -5    1.99    2.79   0
  -3 -12   5    0.60    2.65   0
   1  13   5    2.52    3.02   0
  -1 -13  -5    0.41    2.60   0
   1 -13   5    1.03    2.59   0
   1 -13  -5    3.53    2.46   0
  -1  13   5   -1.29    3.61   0
  -1  13  -5   -0.42    3.14   0
   1  13  -5    3.66    2.99   0
  -1 -13   5    6.45    2.56   0
   2 -13   5    4.49    2.64   0
   2 -13  -5    3.02    2.60   0
   0   0   6   14.06    4.73   0
   0   0  -6   16.00    4.51   0
  -1   0   6  223.99    6.02   0
   1   0   6  209.42    6.31   0
  -1   0  -6  230.31    6.49   0
   2   0   6    2.51    2.44   0
  -2   0   6    1.85    2.58   0
  -2   0  -6    2.37    2.57   0
   2   0  -6    3.28    2.61   0
  -3   0   6   53.92    2.71   0
  -3   0  -6   63.54    2.86   0
   3   0  -6   52.70    2.79   0
   3   0   6   60.89    2.84   0
   4   0  -6   24.34    2.27   0
  -4   0  -6   25.19    2.29   0
   4   0   6   23.16    2.23   0
  -4   0   6   21.45    1.67   0
   5   0   6    5.66    2.06   0
   5   0  -6    5.01    2.03   0
  -5   0  -6    5.94    2.09   0
  -5   0   6    6.34    1.96   0
  -6   0  -6   30.01    2.31   0
   6   0  -6   19.10    1.78   0
  -6   0   6   22.92    2.30   0
   6   0   6   23.59    2.33   0
  -7   0   6    0.04    2.28   0
   7   0   6    1.00    2.09   0
  -7   0  -6    3.51    2.35   0
  -8   0  -6   -0.72    2.44   0
   8   0   6    0.59    2.54   0
  -8   0   6    1.02    2.41   0
  -8   0   6   -0.69    2.61   0
  -1   1  -6  313.62    6.38   0
   1  -1  -6  245.90    5.67   0
  -1   1   6  267.97    5.68   0
   1   1   6  272.97    9.80   0
  -1  -1  -6  324.10   10.43   0
   1  -1   6  299.93    6.24   0
   1   1  -6  322.79    6.79   0
  -1  -1   6  313.18    6.91   0
  -2  -1   6   55.49    3.91   0
  -2  -1  -6   49.36    3.25   0
   2   1   6   44.71    3.28   0
  -2   1   6   47.15    2.98   0
   2  -1   6   52.13    2.97   0
  -2  -1   6   45.84    2.91   0
   2  -1  -6   43.82    3.03   0
  -2   1  -6   56.27    3.08   0
  -3   1   6    0.74    1.52   0
   3  -1  -6    0.69    1.50   0
  -3  -1   6    3.23    2.73   0
   3  -1   6    2.62    2.07   0
   3   1   6    1.45    2.68   0
  -3  -1   6    2.34    2.21   0
  -3   1  -6    1.94    2.09   0
  -3  -1  -6    3.34    2.70   0
  -4  -1   6    6.86    2.03   0
   4  -1   6    9.84    2.02   0
   4  -1  -6    8.71    2.12   0
   4   1   6    7.89    2.05   0
  -4   1  -6    6.73    2.05   0
  -4  -1  -6    8.36    2.09   0
  -4   1   6    7.16    2.10   0
  -4  -1   6   10.05    2.51   0
  -5   1   6    3.77    2.03   0
  -5  -1   6    1.46    2.02   0
  -5  -1   6    1.53    2.53   0
   5  -1   6    3.04    2.06   0
  -5  -1  -6    2.54    1.96   0
  -5   1  -6    2.25    1.53   0
   5   1   6    2.27    2.05   0
   5  -1  -6    4.60    1.94   0
   6  -1  -6    1.25    2.05   0
  -6   1  -6    2.52    2.17   0
  -6   1   6    1.17    1.51   0
   6  -1   6    1.82    2.21   0
  -6  -1  -6    3.00    2.13   0
  -6  -1   6   -0.81    2.68   0
   6   1   6   -0.26    2.09   0
  -6  -1   6    1.49    2.17   0
   7   1   6    1.62    2.25   0
  -7  -1  -6    3.38    2.16   0
  -7  -1   6    4.29    2.61   0
   7  -1  -6    2.38    2.23   0
  -7   1   6    0.38    2.18   0
   7  -1   6    1.55    2.26   0
  -7  -1   6    2.14    2.29   0
  -7   1  -6    3.22    2.23   0
  -8  -1  -6    2.04    2.44   0
  -8   1  -6    3.77    2.49   0
   8  -1  -6    0.30    2.48   0
   8   1   6    3.52    2.44   0
   8  -1   6    2.46    2.50   0
  -8  -1   6    0.45    2.41   0
  -8   1   6    3.45    2.50   0
  -8  -1   6    0.13    2.73   0
   0   2   6    2.42    2.79   0
   0  -2   6    1.49    3.57   0
   0  -2  -6    2.51    2.84   0
   0   2  -6    1.19    5.16   0
  -1   2  -6   14.66    2.97   0
   1  -2   6   15.00    2.65   0
  -1   2   6   14.02    2.82   0
   1  -2  -6   12.94    2.84   0
   1   2  -6   14.51    4.79   0
  -1  -2   6   14.95    5.29   0
  -2  -2  -6   39.28    3.69   0
   2  -2  -6   36.25    2.76   0
   2   2   6   35.86    3.70   0
   2  -2   6   39.75    2.79   0
  -2   2  -6   40.09    2.92   0
  -2  -2   6   45.62    3.54   0
   2   2  -6   44.97    3.33   0
  -2   2   6   39.02    2.73   0
  -3   2   6   60.39    2.16   0
  -3  -2   6   71.47    3.35   0
   3  -2  -6   56.71    2.62   0
  -3   2  -6   64.11    2.74   0
  -3  -2  -6   58.29    3.39   0
   3   2   6   55.57    3.39   0
  -3  -2   6   56.40    2.65   0
   3  -2   6   60.49    2.61   0
   4  -2  -6    3.43    2.09   0
  -4   2  -6    6.21    1.51   0
  -4  -2   6    5.34    1.97   0
   4  -2   6    6.34    2.03   0
  -4   2   6    5.48    2.07   0
   4   2   6    5.36    2.16   0
  -4  -2  -6    6.53    2.63   0
  -4  -2   6    6.30    2.62   0
   5  -2   6    8.79    2.03   0
  -5  -2   6    7.14    2.67   0
  -5   2   6    6.19    2.07   0
  -5   2  -6    8.98    2.09   0
  -5  -2  -6    6.45    2.03   0
  -5  -2   6    8.76    2.06   0
   5  -2  -6    7.77    2.08   0
   5   2   6    6.97    2.02   0
  -6  -2  -6    0.44    2.62   0
  -6  -2   6    3.65    2.58   0
  -6  -2   6    1.96    2.12   0
  -6   2  -6    2.71    2.09   0
   6   2   6    1.27    2.19   0
   6  -2   6    2.71    1.59   0
   6  -2  -6    0.97    2.09   0
  -6   2   6    1.41    1.47   0
  -7  -2   6    2.46    2.22   0
   7  -2  -6    0.24    1.62   0
  -7   2   6    2.47    2.15   0
  -7  -2  -6    2.18    2.20   0
  -7  -2   6    2.61    2.51   0
   7  -2   6    1.09    2.30   0
  -7   2  -6    3.00    2.29   0
  -8   2  -6    0.49    2.52   0
   8  -2   6    0.09    2.33   0
  -8   2   6   -2.24    2.44   0
  -8  -2  -6    0.36    2.47   0
  -8  -2   6    0.28    1.78   0
  -8  -2   6    0.45    2.83   0
  -8  -2  -6   -0.19    2.63   0
   8  -2  -6    2.26    2.44   0
  -1  -3  -6   52.75    5.77   0
   1   3  -6   58.88    4.07   0
   1  -3  -6   49.15    2.93   0
   1  -3   6   56.83    3.35   0
  -1   3  -6   57.90    3.72   0
  -1   3   6   52.67    2.93   0
   1   3   6   67.52    7.74   0
  -1  -3   6   57.50    4.27   0
  -2  -3  -6   34.59    3.58   0
   2   3  -6   45.44    3.27   0
  -2   3   6   36.79    2.51   0
  -2  -3   6   39.13    3.56   0
  -2  -3  -6   41.31    5.30   0
  -2   3  -6   42.18    2.73   0
   2  -3   6   36.38    2.01   0
   2  -3  -6   33.46    2.49   0
   3  -3   6    0.60    2.05   0
   3  -3  -6    0.55    1.46   0
  -3   3   6    2.53    2.08   0
  -3   3  -6    0.44    1.56   0
  -3  -3   6    2.68    1.96   0
  -3  -3  -6    2.27    3.39   0
  -3  -3  -6    1.67    2.54   0
  -4   3  -6   24.97    1.75   0
  -4  -3  -6   26.09    2.79   0
  -4  -3  -6   28.91    2.80   0
  -4  -3   6   26.19    2.20   0
  -4  -3   6   28.05    2.16   0
  -4   3   6   27.02    2.16   0
   4  -3  -6   22.83    1.67   0
   4  -3   6   24.30    2.21   0
  -5  -3  -6    9.40    3.22   0
  -5  -3  -6   10.20    2.30   0
  -5   3   6    6.93    1.53   0
   5  -3   6    9.06    1.50   0
   5  -3  -6    8.39    2.17   0
  -5  -3   6    7.85    2.11   0
  -5   3  -6    6.42    2.12   0
  -5  -3   6    7.19    2.70   0
   6  -3  -6    0.67    1.46   0
   6  -3   6   -0.19    2.10   0
  -6   3  -6   -0.30    1.55   0
  -6  -3  -6    0.13    2.20   0
  -6  -3  -6    1.61    2.55   0
  -6   3   6    2.67    2.09   0
  -6  -3   6    1.21    2.11   0
  -6  -3   6    0.54    2.71   0
  -7   3   6    4.97    2.30   0
  -7  -3   6    2.77    2.19   0
  -7   3  -6    1.66    2.28   0
  -7  -3  -6    2.13    2.54   0
  -7  -3  -6    1.19    2.76   0
   7  -3   6    0.67    2.31   0
   7  -3  -6    2.25    2.21   0
  -7  -3   6    1.09    2.58   0
  -8   3  -6   -0.85    1.76   0
  -8   3   6   -2.07    2.35   0
   8  -3  -6    2.61    2.55   0
  -8  -3   6   -1.71    2.89   0
  -8  -3   6    1.33    2.54   0
  -8  -3  -6   -1.17    3.16   0
   8  -3   6    3.05    2.59   0
  -8  -3  -6    1.26    2.59   0
   0  -4   6   37.84    3.28   0
   0   4  -6   41.01    3.63   0
   0  -4  -6   35.61    3.34   0
   0   4   6   39.76    3.58   0
   1   4  -6   14.50    3.51   0
   1   4   6   16.38    4.41   0
   1  -4  -6   12.45    2.30   0
  -1  -4  -6   14.46    3.22   0
  -1   4  -6   15.56    2.09   0
   1  -4   6   14.59    2.48   0
  -1  -4   6   13.64    3.38   0
  -1   4   6   16.37    2.37   0
  -2  -4   6    1.58    2.90   0
  -2   4  -6    2.22    2.45   0
  -2   4   6    1.72    1.55   0
   2  -4   6    3.02    2.32   0
  -2  -4  -6    2.54    4.71   0
   2   4  -6    2.77    2.68   0
   2  -4  -6    1.37    2.10   0
  -3  -4  -6    4.38    2.53   0
   3  -4   6    5.75    2.12   0
   3  -4  -6    3.67    2.03   0
  -3  -4   6    7.01    2.75   0
  -3   4  -6    5.31    1.67   0
   3   4  -6    2.59    2.45   0
  -3  -4  -6    3.93    3.56   0
  -3   4   6    4.00    2.11   0
  -4  -4   6   14.24    2.16   0
   4  -4  -6   13.50    1.56   0
   4  -4   6   15.40    2.10   0
  -4   4  -6   15.06    2.18   0
  -4  -4  -6   15.66    3.05   0
  -4  -4  -6   13.99    2.26   0
  -4  -4   6   18.69    2.95   0
  -4   4   6   13.96    1.56   0
   5  -4   6   -0.14    1.42   0
  -5   4  -6    2.04    2.21   0
   5  -4  -6   -0.05    1.42   0
  -5  -4   6    0.70    2.07   0
  -5   4   6    1.64    2.27   0
  -5  -4  -6    3.41    2.69   0
  -5  -4   6    3.76    2.74   0
  -5  -4  -6    1.07    2.01   0
   6  -4  -6    0.58    1.53   0
  -6  -4  -6    2.61    3.21   0
  -6  -4   6    2.02    2.44   0
   6  -4   6    3.48    2.18   0
  -6   4  -6   -1.15    1.50   0
  -6  -4   6    1.94    2.03   0
  -6  -4  -6    1.78    2.15   0
  -6   4   6    2.08    2.20   0
  -7  -4   6    1.46    2.28   0
  -7  -4  -6    2.38    2.66   0
  -7   4   6   -0.27    2.36   0
   7  -4   6    0.02    2.27   0
  -7  -4  -6    2.18    2.51   0
   7  -4  -6    0.36    2.34   0
  -7   4  -6    4.74    2.35   0
  -7  -4   6    1.20    1.97   0
   8  -4   6   -0.26    2.61   0
  -8  -4  -6    1.61    2.82   0
  -8   4   6    0.38    2.55   0
  -8  -4  -6    1.09    2.77   0
  -8  -4   6    1.61    2.43   0
  -8   4  -6    1.53    2.53   0
  -8  -4   6   -3.44    2.73   0
   8  -4  -6   -1.41    2.58   0
  -1   5   6    6.15    2.10   0
  -1  -5  -6    5.34    2.91   0
  -1   5  -6    4.37    1.97   0
  -1  -5   6    7.95    2.91   0
   1  -5  -6    6.04    2.04   0
   1  -5   6    5.87    1.83   0
   1   5  -6    7.26    3.10   0
   1   5   6    5.90    4.17   0
  -2  -5  -6   23.90    4.26   0
  -2   5   6   25.30    2.37   0
   2   5   6   28.18    3.81   0
  -2  -5   6   23.38    3.10   0
  -2   5  -6   25.40    2.66   0
   2  -5  -6   19.52    2.33   0
   2  -5   6   23.29    2.33   0
   2   5  -6   27.34    3.01   0
   3   5  -6   -0.27    2.61   0
  -3  -5  -6    1.00    2.59   0
  -3   5  -6    1.18    2.20   0
  -3  -5   6    6.51    2.90   0
   3  -5  -6    2.79    1.99   0
   3  -5   6    0.25    2.14   0
  -3   5   6    0.27    2.01   0
  -3  -5  -6    1.90    3.62   0
  -4   5   6   17.15    2.16   0
  -4  -5   6   13.93    3.07   0
  -4  -5  -6   12.52    2.85   0
   4  -5  -6   13.49    1.58   0
   4  -5   6   13.35    2.17   0
  -4   5  -6   14.45    2.33   0
  -4  -5  -6   15.53    3.31   0
  -5  -5   6    5.22    2.12   0
  -5  -5  -6    5.50    2.64   0
   5  -5  -6    3.58    2.19   0
  -5   5   6    3.69    2.11   0
  -5   5  -6    4.60    1.63   0
   5  -5   6    5.96    1.57   0
  -5  -5   6    6.08    2.85   0
  -5  -5  -6    5.54    2.95   0
  -6  -5  -6    1.88    2.78   0
  -6  -5  -6   -0.02    2.74   0
   6  -5   6    1.87    2.14   0
  -6   5   6   -0.91    2.36   0
  -6   5  -6    1.32    2.32   0
  -6  -5   6   -0.24    2.16   0
   6  -5  -6    0.12    2.28   0
  -6  -5   6   -2.65    2.64   0
  -7   5   6    3.22    2.36   0
  -7  -5   6    3.19    2.33   0
  -7  -5  -6    1.73    2.48   0
  -7  -5   6   -0.80    2.81   0
  -7   5  -6    1.31    2.29   0
  -7  -5  -6    1.38    2.71   0
   7  -5   6    4.68    2.40   0
   7  -5  -6   -0.49    2.32   0
   0  -6  -6  362.52    5.14   0
   0   6  -6  400.19    4.86   0
   0   6   6  384.05    5.61   0
   0  -6   6  386.91    4.64   0
  -1  -6   6    2.30    2.70   0
   1   6   6    1.13    3.75   0
  -1   6   6    0.88    2.17   0
  -1  -6  -6    1.40    2.58   0
   1   6  -6    1.81    2.92   0
   1  -6   6    1.92    2.22   0
   1  -6  -6    0.79    1.90   0
  -1   6  -6    2.35    2.79   0
  -2   6   6   39.48    2.40   0
   2  -6   6   36.68    2.30   0
   2  -6  -6   34.84    2.27   0
  -2   6  -6   41.26    2.68   0
  -2  -6   6   40.09    3.20   0
  -2  -6  -6   40.84    3.52   0
   2   6   6   42.66    4.06   0
   2   6  -6   43.84    2.49   0
  -3   6   6   -0.13    2.08   0
   3  -6  -6    0.63    1.97   0
   3  -6   6    0.41    2.04   0
  -3   6  -6    0.72    1.67   0
   3   6  -6    0.62    2.64   0
  -3  -6  -6    0.73    3.64   0
  -3  -6   6   -0.30    3.03   0
  -3  -6  -6    0.09    2.57   0
  -4  -6  -6   17.27    2.96   0
  -4  -6  -6   20.72    3.93   0
  -4   6   6   19.10    2.38   0
  -4  -6   6   21.13    3.18   0
   4  -6   6   19.35    2.33   0
  -4   6  -6   22.47    2.41   0
   4   6  -6   19.92    2.68   0
   4  -6  -6   15.80    2.27   0
  -5   6   6    4.60    1.58   0
   5  -6   6    2.75    2.06   0
  -5  -6   6    3.10    2.77   0
  -5  -6  -6    4.79    2.89   0
   5  -6  -6    0.46    1.50   0
  -5  -6   6    2.06    2.05   0
  -5   6  -6    3.60    2.22   0
  -5  -6  -6    3.65    2.58   0
   6  -6  -6    1.51    2.28   0
   6  -6   6    2.59    2.22   0
  -6  -6  -6    0.34    2.80   0
  -6  -6   6    2.08    2.31   0
  -6   6  -6    2.75    2.39   0
  -6  -6  -6    2.79    2.84   0
  -6  -6   6    5.01    2.70   0
  -6   6   6    3.00    2.27   0
   7  -6   6    2.61    2.49   0
  -7  -6   6    2.05    2.73   0
  -7   6  -6    1.17    1.67   0
  -7  -6   6    1.57    2.32   0
  -7  -6  -6    1.33    3.06   0
  -7   6   6    3.97    2.47   0
  -7  -6  -6   -0.61    3.56   0
   7  -6  -6    1.32    2.48   0
  -1   7   6    2.80    2.22   0
   1   7   6    2.13    3.64   0
  -1   7  -6    2.00    2.79   0
   1  -7  -6   -0.22    1.99   0
   1  -7   6    1.62    2.21   0
  -1  -7   6    0.57    2.65   0
   1   7  -6    0.60    3.09   0
  -1  -7  -6    0.79    2.52   0
   2  -7   6   53.82    1.90   0
  -2   7  -6   54.80    2.79   0
   2   7   6   53.99    4.57   0
  -2  -7   6   52.84    3.23   0
  -2  -7  -6   52.25    3.65   0
   2  -7  -6   43.28    2.42   0
   2   7  -6   61.33    3.35   0
  -2   7   6   53.52    2.10   0
   3   7   6    8.04    3.30   0
   3  -7   6    4.93    2.04   0
  -3  -7   6    3.38    3.03   0
   3  -7  -6    4.12    1.45   0
  -3   7  -6    5.10    2.48   0
   3   7  -6    7.94    2.68   0
  -3  -7  -6    5.83    3.41   0
  -3   7   6    6.47    2.09   0
  -4   7   6    1.59    2.19   0
  -4  -7  -6    2.34    3.59   0
   4   7  -6    0.88    2.57   0
  -4  -7   6   -1.94    3.03   0
   4  -7  -6    2.02    2.14   0
   4  -7   6   -1.40    2.16   0
  -4   7  -6   -0.80    2.40   0
  -4  -7  -6    2.26    3.02   0
  -5  -7   6    0.54    2.22   0
  -5  -7  -6    1.19    2.83   0
  -5   7  -6    1.41    2.37   0
   5  -7  -6    1.37    2.22   0
  -5   7   6    1.20    2.27   0
   5  -7   6    2.66    2.20   0
  -5  -7   6    6.45    2.88   0
  -5  -7  -6    2.71    3.68   0
  -6  -7  -6    1.27    2.90   0
  -6  -7   6    0.71    2.73   0
   6  -7   6   -1.44    2.31   0
  -6   7  -6    0.26    2.42   0
  -6  -7  -6    0.97    3.57   0
   6  -7  -6    0.94    2.30   0
  -6   7   6    3.50    2.30   0
  -6  -7   6    3.17    2.28   0
  -7   7   6    2.69    2.55   0
   7  -7  -6   -0.88    2.50   0
  -7  -7   6    3.67    2.93   0
  -7  -7  -6    0.35    2.50   0
   7  -7   6   -0.30    2.51   0
  -7  -7   6    1.34    2.62   0
  -7  -7  -6    2.66    3.56   0
  -7   7  -6    1.88    2.55   0
   0   8  -6   12.54    3.08   0
   0   8   6    9.41    2.79   0
   0  -8   6   10.81    2.47   0
   0  -8  -6   10.24    2.04   0
  -1  -8   6    0.69    2.45   0
   1   8  -6    2.54    3.12   0
   1  -8  -6    2.92    2.01   0
   1   8   6    3.14    3.21   0
  -1   8   6    0.22    2.37   0
   1  -8   6    0.95    2.07   0
  -1   8  -6    2.16    2.72   0
  -1  -8  -6    3.83    2.61   0
   2   8   6    3.29    3.93   0
   2  -8   6    3.21    1.48   0
   2  -8  -6    1.49    2.12   0
  -2  -8   6    3.83    2.73   0
   2   8  -6    4.40    3.04   0
  -2  -8  -6    2.56    2.35   0
  -2   8   6    3.46    2.25   0
  -2   8  -6    4.22    2.65   0
   3  -8  -6   14.02    2.16   0
  -3   8  -6   16.06    2.55   0
  -3   8   6   13.32    2.46   0
  -3  -8   6   18.60    3.21   0
   3  -8   6   16.11    2.34   0
   3   8   6   16.20    3.41   0
   3   8  -6   17.20    2.93   0
  -3  -8  -6   14.87    3.16   0
   4  -8  -6    1.23    2.05   0
  -4  -8  -6    1.44    3.41   0
  -4  -8   6    1.41    2.90   0
  -4  -8  -6    0.34    3.30   0
   4   8  -6    1.88    2.66   0
   4  -8   6    4.41    2.12   0
  -4   8   6    1.35    1.43   0
  -4   8  -6    3.72    2.41   0
  -5   8   6    0.81    2.29   0
  -5  -8   6    1.04    2.86   0
  -5  -8  -6    0.36    3.36   0
   5  -8  -6    1.61    1.62   0
  -5   8  -6    0.79    2.38   0
  -5  -8  -6    1.29    2.83   0
   5  -8   6    2.69    1.67   0
  -5  -8   6   -0.34    2.10   0
  -6  -8  -6    0.21    3.07   0
  -6  -8   6    1.49    2.40   0
   6  -8   6    2.70    2.47   0
   6  -8  -6    2.31    2.40   0
  -6  -8  -6    2.27    3.05   0
  -6   8  -6   -0.47    2.52   0
  -6   8   6    2.49    1.79   0
  -6  -8   6    3.02    2.97   0
   1   9   6   19.92    3.36   0
   1  -9   6   18.69    2.35   0
  -1   9   6   19.71    2.67   0
   1   9  -6   18.06    3.19   0
  -1   9  -6   13.64    3.10   0
  -1  -9   6   15.67    1.86   0
  -1  -9  -6   15.78    2.37   0
   1  -9  -6   16.67    2.23   0
  -2  -9  -6   22.52    2.98   0
   2  -9   6   28.46    2.23   0
  -2   9   6   25.73    2.64   0
   2  -9  -6   25.59    2.37   0
  -2   9  -6   28.17    2.88   0
  -2  -9   6   24.46    2.74   0
   2   9  -6   28.78    3.31   0
   2   9   6   28.70    4.01   0
   3  -9  -6    6.96    2.30   0
   3  -9   6    4.98    2.20   0
  -3  -9   6    8.39    2.69   0
   3   9  -6    8.27    2.92   0
  -3   9   6   11.75    2.45   0
  -3  -9  -6    8.53    3.08   0
  -3   9  -6    5.51    2.42   0
   3   9   6    7.59    3.48   0
   4  -9  -6    4.84    1.61   0
  -4  -9   6    4.22    2.76   0
  -4  -9  -6    5.75    2.93   0
  -4  -9  -6    5.23    3.28   0
  -4   9  -6    8.02    2.53   0
  -4   9   6    6.13    2.33   0
   4  -9   6    4.92    2.31   0
   4   9  -6    5.15    2.55   0
  -5   9   6    7.10    2.38   0
  -5  -9   6    7.15    3.45   0
  -5  -9  -6    4.43    3.27   0
  -5   9  -6    5.60    2.56   0
   5  -9   6    4.22    2.41   0
  -5  -9  -6    8.12    3.53   0
   5  -9  -6    6.31    2.32   0
  -6  -9  -6   -1.48    3.21   0
  -6   9  -6    0.43    2.63   0
  -6  -9  -6    0.83    3.52   0
   6  -9   6    0.19    2.47   0
  -6   9   6    1.85    2.50   0
  -6  -9   6    0.14    3.11   0
   6  -9  -6    7.00    2.55   0
  -6  -9   6    2.19    2.89   0
   0  10  -6   23.24    3.32   0
   0 -10  -6   13.24    2.84   0
   0 -10   6   14.02    2.39   0
   0  10   6   12.97    2.98   0
   1 -10  -6    6.09    2.20   0
   1  10   6    7.09    3.27   0
  -1  10  -6    7.84    3.13   0
  -1 -10  -6    6.32    2.75   0
   1 -10   6    5.41    2.29   0
   1  10  -6    7.60    2.95   0
  -1  10   6    7.33    2.46   0
  -1 -10   6    4.95    2.29   0
   2  10  -6    7.98    2.81   0
   2  10   6    2.71    3.59   0
  -2 -10  -6    3.04    2.84   0
   2 -10   6    2.70    2.28   0
  -2 -10   6    2.88    2.45   0
  -2  10   6    3.53    2.35   0
   2 -10  -6    0.97    2.07   0
  -2  10  -6    4.02    2.81   0
   3 -10   6    4.86    1.65   0
  -3  10   6    3.40    2.31   0
   3  10   6    6.14    3.38   0
  -3 -10   6    5.85    2.66   0
  -3  10  -6    5.26    2.62   0
   3 -10  -6    1.72    2.18   0
  -3 -10  -6    5.05    3.01   0
   3  10  -6    3.45    3.26   0
   4 -10  -6    0.74    2.32   0
   4  10  -6    2.92    2.83   0
   4 -10   6    1.13    1.59   0
  -4 -10  -6   -0.39    3.16   0
  -4 -10   6    1.76    2.63   0
  -4  10  -6    3.12    2.51   0
  -4  10   6    3.95    2.48   0
  -4 -10  -6    1.16    3.28   0
  -5 -10  -6   -0.02    3.10   0
   5 -10   6    3.34    2.53   0
  -5 -10   6   -0.68    2.85   0
  -5  10  -6   -2.06    1.88   0
  -5 -10  -6    3.13    3.84   0
   5 -10  -6   -0.25    2.41   0
  -5  10   6    0.61    2.51   0
   1  11  -6    0.49    2.84   0
  -1  11   6    2.65    2.73   0
  -1 -11   6    2.01    2.35   0
   1 -11   6    0.39    1.56   0
   1 -11  -6    1.12    2.20   0
  -1 -11  -6    1.00    2.37   0
   1  11   6    1.49    3.02   0
  -1  11  -6    5.36    2.85   0
  -2 -11   6    0.34    2.44   0
  -2  11   6   -0.33    1.82   0
   2  11  -6   -1.27    2.92   0
  -2  11  -6    0.02    2.79   0
   2  11   6    0.38    2.78   0
   2 -11  -6    0.60    2.29   0
   2 -11   6   -0.17    2.32   0
  -2 -11  -6    0.08    2.77   0
   3  11  -6   -0.57    2.86   0
   3 -11  -6   -0.51    2.36   0
  -3  11  -6    1.59    2.72   0
  -3 -11   6    2.50    3.23   0
   3 -11   6    0.66    2.35   0
  -3  11   6    1.04    2.52   0
  -3 -11  -6    0.84    3.26   0
   3  11   6   -1.28    3.31   0
   4 -11   6    1.61    2.41   0
  -4  11  -6   -2.91    2.47   0
   4  11  -6   -2.05    2.71   0
  -4 -11  -6    0.18    3.19   0
  -4 -11   6   -0.77    2.69   0
  -4  11   6   -0.18    2.59   0
   4 -11  -6    2.77    2.35   0
   0 -12   6    0.19    2.37   0
   0 -12  -6   -1.54    2.36   0
   0  12   6    1.89    2.98   0
   0  12  -6    1.47    2.91   0
  -1 -12   6    1.20    2.53   0
   1 -12   6    3.38    2.42   0
   1  12  -6    6.88    2.92   0
   1 -12  -6    2.78    2.43   0
  -1 -12  -6    4.92    3.01   0
  -1  12   6    9.97    2.78   0
   1  12   6    3.48    3.83   0
  -1  12  -6    2.38    2.88   0
  -2  12   6    1.68    2.73   0
   2  12  -6   -0.85    3.03   0
   2 -12   6    2.09    1.69   0
  -2 -12  -6    0.64    2.54   0
  -2  12  -6   -1.22    2.05   0
   2 -12  -6    1.78    2.33   0
   2  12   6    0.30    3.10   0
  -2 -12   6    2.77    2.43   0
   3 -12  -6    1.52    1.87   0
   3 -12   6    0.50    2.61   0
  -3  12   6   -0.05    2.83   0
   3  12   6   -0.28    3.51   0
  -3 -12   6    1.71    2.60   0
   3  12  -6   -0.38    3.51   0
  -3  12  -6    1.62    2.87   0
  -3 -12  -6    3.05    3.15   0
   1  13   6    0.90    3.25   0
   1  13  -6    0.92    2.97   0
  -1 -13   6    0.49    2.56   0
  -1 -13  -6   -0.35    3.31   0
  -1  13  -6    2.28    3.10   0
  -1  13   6    1.20    3.00   0
   1 -13   6   -0.96    2.73   0
   1 -13  -6    0.22    2.57   0
   2 -13   6   -0.18    2.55   0
  -1  -1  -7   88.85    6.99   0
  -1   1  -7   83.27    4.83   0
  -1   1   7   71.78    3.81   0
  -1  -1   7   93.21    5.53   0
   1  -1  -7   69.00    3.91   0
   1  -1   7   80.02    4.53   0
   1   1  -7   88.29    5.30   0
   1   1   7   77.43    6.25   0
  -2   1  -7    1.55    2.46   0
   2  -1  -7    2.86    1.77   0
   2   1   7    1.42    2.92   0
  -2  -1   7    3.37    3.35   0
  -2   1   7    2.05    2.52   0
   2  -1   7    2.07    2.36   0
  -2  -1  -7    2.40    2.96   0
  -3  -1  -7    9.23    2.26   0
  -3  -1   7    8.78    2.20   0
   3  -1  -7    6.24    2.24   0
  -3   1  -7    9.46    2.09   0
  -3  -1   7    8.45    2.08   0
   3  -1   7    9.63    2.10   0
   3   1   7    7.74    2.74   0
  -3   1   7    7.37    1.63   0
  -4   1   7   25.75    2.26   0
   4  -1   7   28.54    2.26   0
   4  -1  -7   28.37    2.25   0
  -4   1  -7   30.77    2.30   0
   4   1   7   29.91    2.36   0
  -4  -1   7   25.72    1.75   0
  -4  -1  -7   30.54    2.79   0
  -4  -1   7   34.60    2.84   0
  -5   1   7    2.32    2.03   0
   5  -1  -7   -0.18    1.38   0
  -5   1  -7    1.50    2.07   0
  -5  -1   7    1.94    2.41   0
   5   1   7   -1.01    2.07   0
   5  -1   7    0.87    1.45   0
  -5  -1   7    3.36    2.06   0
  -5  -1  -7   -0.65    1.96   0
   6   1   7    0.34    2.11   0
  -6  -1  -7    2.23    2.07   0
   6  -1   7    2.71    2.22   0
  -6   1   7   -1.55    2.08   0
  -6  -1   7    1.00    2.72   0
  -6  -1   7    2.96    2.24   0
  -6   1  -7    1.70    2.20   0
   6  -1  -7    1.52    2.07   0
  -7  -1  -7    1.80    2.13   0
  -7   1  -7    3.22    2.28   0
  -7  -1   7   -3.65    2.45   0
   7   1   7    1.33    2.12   0
   7  -1   7    0.00    2.26   0
   7  -1  -7    1.07    1.59   0
  -7   1   7    0.37    2.17   0
  -7  -1   7   -1.60    2.24   0
  -8  -1   7   -3.54    2.60   0
  -8  -1   7    1.67    2.48   0
   8   1   7    0.32    2.44   0
  -8   1  -7   -0.96    2.57   0
  -8  -1  -7    0.52    2.45   0
  -8   1   7    1.30    2.42   0
   8  -1   7    3.74    2.52   0
   0  -2   7   -0.30    3.77   0
   0  -2  -7    0.15    2.60   0
   0   2   7    0.29    3.15   0
   0   2  -7    2.84    5.28   0
   1   2  -7    3.65    4.59   0
   1  -2   7    3.56    2.49   0
  -1   2  -7    4.84    4.16   0
  -1  -2   7    4.29    4.98   0
  -1   2   7    3.13    2.64   0
   1  -2  -7    3.53    2.65   0
  -2   2  -7   10.66    2.55   0
  -2   2   7    9.95    2.40   0
   2  -2   7    9.43    1.82   0
   2   2   7    7.90    3.00   0
  -2  -2   7   12.54    3.25   0
  -2  -2  -7    8.81    3.02   0
   2   2  -7   10.81    2.94   0
   2  -2  -7    8.18    2.41   0
  -3   2  -7    2.67    2.22   0
  -3  -2   7    2.58    2.82   0
   3  -2  -7    1.93    2.13   0
  -3   2   7    0.80    2.12   0
   3  -2   7    0.72    2.09   0
  -3  -2   7    0.55    2.02   0
  -3  -2  -7    1.83    2.62   0
   3   2   7   -0.03    2.15   0
  -4   2   7    0.60    2.17   0
   4   2   7    0.54    2.56   0
  -4  -2   7   -0.98    2.03   0
  -4  -2  -7    0.88    2.11   0
   4  -2   7    1.56    1.96   0
   4  -2  -7    2.05    2.12   0
  -4  -2   7    1.83    2.51   0
  -4   2  -7    0.54    2.02   0
  -5  -2   7   -1.40    2.59   0
  -5  -2   7    0.82    2.03   0
  -5  -2  -7    0.82    1.96   0
   5   2   7    0.45    1.96   0
   5  -2  -7    2.23    1.98   0
  -5   2  -7    0.89    2.16   0
  -5   2   7    1.81    2.10   0
   5  -2   7    0.73    1.98   0
  -6   2  -7    2.45    2.29   0
  -6  -2   7    4.71    2.15   0
  -6  -2  -7    3.06    2.23   0
  -6  -2   7    4.43    2.71   0
  -6   2   7    6.33    2.09   0
   6  -2   7    2.18    2.21   0
   6   2   7    2.97    2.13   0
   6  -2  -7    1.32    1.50   0
  -7  -2  -7    0.03    2.08   0
  -7  -2   7   -2.17    1.83   0
  -7  -2   7    2.32    2.29   0
  -7   2   7    0.89    1.63   0
   7  -2   7    1.10    2.26   0
  -7   2  -7    3.34    2.30   0
   7  -2  -7    1.87    1.66   0
  -8   2  -7    2.22    2.49   0
  -8  -2   7    0.54    2.69   0
  -8  -2   7    1.11    2.46   0
  -8  -2  -7    0.86    2.70   0
  -8   2   7   -0.72    2.53   0
   8  -2  -7    1.27    2.44   0
  -8  -2  -7    0.15    2.50   0
   8  -2   7   -0.90    2.36   0
   1  -3   7   12.32    2.21   0
   1   3   7   15.08    7.80   0
  -1   3   7   12.74    2.41   0
  -1  -3  -7   11.18    5.09   0
   1  -3  -7    9.61    2.39   0
  -1   3  -7   13.34    3.35   0
   1   3  -7   13.82    3.68   0
  -1  -3   7   14.85    3.79   0
   2   3  -7    1.37    2.84   0
  -2  -3  -7    0.82    3.47   0
   2  -3   7    1.26    2.18   0
  -2   3  -7    0.84    2.36   0
   2  -3  -7    1.96    1.57   0
  -2  -3  -7    0.64    4.53   0
  -2  -3   7    3.09    3.11   0
  -2   3   7    1.90    2.23   0
  -3  -3   7   56.23    3.06   0
  -3  -3  -7   57.85    3.66   0
   3   3  -7   58.29    2.81   0
   3  -3   7   53.38    2.56   0
  -3   3  -7   60.30    2.75   0
  -3  -3  -7   50.25    3.37   0
   3  -3  -7   49.14    2.44   0
  -3   3   7   51.68    2.53   0
   4  -3  -7    9.14    2.04   0
  -4  -3  -7    7.20    3.12   0
  -4   3  -7    7.53    1.63   0
  -4   3   7    6.94    2.22   0
  -4  -3   7    8.02    2.06   0
  -4  -3  -7    9.18    2.61   0
   4  -3   7    8.51    2.15   0
  -4  -3   7   10.94    2.73   0
  -5  -3   7    6.57    2.18   0
   5  -3  -7    7.93    1.53   0
   5  -3   7    5.19    2.05   0
  -5   3   7    3.61    2.17   0
  -5  -3   7    8.29    2.69   0
  -5  -3  -7    8.64    3.28   0
  -5   3  -7    8.06    1.59   0
  -5  -3  -7    7.46    2.20   0
  -6  -3  -7    0.70    2.14   0
  -6  -3   7    2.69    2.56   0
  -6  -3   7   -0.08    2.18   0
  -6   3  -7    2.02    2.16   0
  -6   3   7   -0.85    1.53   0
   6  -3  -7    1.14    2.18   0
  -6  -3  -7   -0.14    2.51   0
   6  -3   7   -1.92    2.28   0
  -7   3  -7   -0.12    1.68   0
  -7  -3   7    2.95    2.58   0
  -7  -3  -7    1.61    2.58   0
  -7  -3   7    1.78    2.24   0
   7  -3   7    3.00    2.42   0
  -7  -3  -7    3.19    2.79   0
  -7   3   7    1.77    2.23   0
   7  -3  -7    0.47    2.29   0
  -8  -3  -7    1.10    2.49   0
   8  -3   7    0.73    2.56   0
  -8  -3   7    1.47    2.42   0
  -8  -3  -7    0.84    2.69   0
  -8   3   7    2.71    2.48   0
  -8   3  -7    1.66    2.51   0
   8  -3  -7    2.50    2.55   0
  -8  -3   7    3.94    2.88   0
   0   4  -7  287.29    4.37   0
   0   4   7  288.52    5.82   0
   0  -4   7  287.58    4.79   0
   0  -4  -7  256.21    5.40   0
  -1  -4  -7   49.11    4.31   0
   1   4   7   57.54    5.64   0
  -1   4   7   49.58    2.71   0
   1  -4  -7   45.80    2.68   0
  -1   4  -7   51.59    3.18   0
   1   4  -7   56.94    2.86   0
  -1  -4   7   54.37    3.74   0
   1  -4   7   51.84    2.80   0
  -2  -4   7   79.62    3.54   0
  -2   4  -7   76.20    3.00   0
  -2   4   7   64.58    2.76   0
  -2  -4  -7   70.01    5.71   0
   2  -4  -7   62.64    2.66   0
   2   4  -7   80.44    3.36   0
  -2  -4  -7   66.05    4.61   0
   2  -4   7   72.99    2.74   0
   3   4  -7   27.28    2.56   0
  -3   4   7   23.40    2.30   0
  -3  -4   7   28.25    3.05   0
   3  -4   7   23.84    1.72   0
  -3  -4  -7   20.19    2.84   0
  -3  -4  -7   29.08    4.37   0
  -3   4  -7   25.89    1.87   0
   3  -4  -7   22.47    2.25   0
  -4  -4  -7    9.92    2.71   0
  -4   4   7   10.22    2.00   0
  -4  -4   7    9.44    1.58   0
  -4  -4  -7   14.90    3.53   0
   4  -4  -7   10.62    2.03   0
   4  -4   7   11.22    2.06   0
  -4   4  -7   11.89    2.14   0
  -4  -4   7   12.22    2.91   0
  -5   4   7    4.54    2.07   0
  -5   4  -7    7.32    2.15   0
  -5  -4  -7    6.34    2.05   0
  -5  -4   7    8.88    2.83   0
   5  -4  -7    6.44    2.11   0
  -5  -4   7    6.68    2.16   0
   5  -4   7    6.27    2.09   0
  -5  -4  -7    7.64    3.14   0
   6  -4  -7    9.34    2.29   0
   6  -4   7    7.26    2.02   0
  -6   4   7   10.71    2.30   0
  -6  -4   7   11.49    2.63   0
  -6  -4  -7    9.84    2.37   0
  -6  -4  -7   11.41    2.76   0
  -6  -4   7    7.79    2.13   0
  -6   4  -7   11.00    2.12   0
  -7  -4   7    1.45    2.75   0
  -7  -4   7    3.23    2.50   0
  -7   4   7    2.90    2.33   0
   7  -4  -7    2.39    2.31   0
  -7  -4  -7    2.49    3.49   0
  -7  -4  -7    2.50    3.04   0
   7  -4   7    0.46    2.35   0
  -7   4  -7    5.13    2.47   0
  -8  -4  -7    0.82    2.74   0
   8  -4  -7    2.42    2.51   0
  -8  -4  -7   -1.76    2.57   0
  -8   4  -7    2.69    2.52   0
  -8  -4   7    1.35    2.52   0
  -8   4   7    1.95    2.54   0
   8  -4   7    0.29    1.86   0
  -8  -4   7   -0.34    2.77   0
  -1   5   7   10.22    2.04   0
   1   5   7   11.68    4.18   0
   1  -5   7   12.50    2.53   0
  -1   5  -7    9.28    2.18   0
   1   5  -7   10.99    2.96   0
   1  -5  -7    8.87    2.15   0
  -1  -5  -7    9.51    2.98   0
  -1  -5   7   11.07    2.28   0
   2   5  -7  217.12    4.09   0
   2  -5   7  193.15    3.41   0
  -2   5   7  199.02    3.55   0
  -2  -5   7  209.67    4.26   0
  -2  -5  -7  200.40    6.45   0
  -2   5  -7  193.92    3.62   0
   2   5   7  218.65    6.58   0
   2  -5  -7  177.42    3.34   0
  -3  -5   7    5.55    2.94   0
   3   5  -7    3.54    2.53   0
   3  -5   7    0.00    2.10   0
  -3  -5  -7    1.62    2.62   0
  -3   5   7    3.94    2.05   0
   3  -5  -7    1.49    1.99   0
  -3  -5  -7    1.67    4.31   0
  -3   5  -7    1.07    2.22   0
  -4  -5  -7   11.42    2.80   0
  -4   5   7   16.33    1.66   0
   4  -5  -7   11.84    2.20   0
  -4  -5  -7   15.90    3.99   0
  -4   5  -7   14.72    1.66   0
  -4  -5   7   14.76    2.28   0
   4  -5   7   17.78    2.19   0
   5  -5   7    5.94    2.19   0
  -5   5   7    5.48    2.23   0
  -5  -5  -7   10.45    3.57   0
  -5  -5   7    7.07    2.05   0
   5  -5  -7    4.71    2.24   0
  -5  -5   7    7.20    2.84   0
  -5  -5  -7    8.16    2.25   0
  -5   5  -7    8.56    2.30   0
  -6  -5   7    4.76    2.66   0
  -6  -5  -7    1.78    2.66   0
  -6   5   7    1.43    2.38   0
   6  -5   7    2.42    2.27   0
  -6  -5   7    1.84    2.26   0
  -6  -5  -7    2.98    2.26   0
   6  -5  -7    1.26    2.32   0
  -6   5  -7    2.79    2.29   0
   7  -5  -7    2.61    2.36   0
  -7  -5   7    0.88    2.33   0
  -7   5   7    0.08    2.40   0
  -7  -5  -7    0.47    3.01   0
  -7   5  -7    1.81    2.43   0
  -7  -5  -7    2.18    3.44   0
   7  -5   7   -0.32    2.26   0
  -7  -5   7    2.79    2.65   0
   0  -6  -7   54.71    2.81   0
   0   6  -7   66.52    3.28   0
   0  -6   7   60.17    2.21   0
   0   6   7   61.57    3.61   0
   1   6  -7    2.86    2.17   0
  -1  -6  -7    1.70    2.55   0
   1  -6  -7    1.25    2.03   0
   1   6   7    2.42    3.66   0
  -1   6  -7    3.51    2.02   0
  -1   6   7    0.19    2.22   0
   1  -6   7    3.35    2.31   0
  -1  -6   7    4.08    2.82   0
  -2  -6  -7    1.40    2.88   0
  -2   6   7    1.96    2.06   0
   2  -6   7   -0.42    1.45   0
   2  -6  -7    0.37    1.98   0
  -2   6  -7    0.50    2.48   0
   2   6   7    1.39    4.03   0
   2   6  -7    1.87    2.89   0
  -2  -6   7    2.85    2.89   0
  -3   6  -7    4.17    2.33   0
   3  -6   7    2.83    1.89   0
  -3  -6  -7    1.97    2.67   0
   3   6  -7    3.53    2.83   0
  -3  -6  -7    3.48    4.25   0
  -3  -6   7    0.87    3.02   0
   3  -6  -7    1.07    2.03   0
  -3   6   7    1.01    2.01   0
  -4   6   7    4.45    2.12   0
   4  -6   7    3.85    2.15   0
  -4   6  -7    2.25    2.38   0
   4  -6  -7    4.14    2.04   0
  -4  -6   7    3.24    3.12   0
   4   6  -7    5.01    2.58   0
  -4  -6  -7    3.85    3.00   0
  -4  -6  -7    3.01    3.80   0
  -5  -6  -7    1.68    2.77   0
  -5  -6   7   -1.46    2.68   0
  -5   6   7    1.91    2.15   0
   5  -6   7    0.05    2.05   0
   5  -6  -7   -0.85    2.10   0
  -5  -6   7    4.76    2.04   0
  -5   6  -7    2.51    2.27   0
  -5  -6  -7    1.64    3.65   0
  -6  -6   7   -0.92    2.32   0
  -6   6   7    2.36    2.34   0
  -6  -6   7    1.37    2.82   0
   6  -6   7   -0.99    2.28   0
   6  -6  -7   -0.44    2.28   0
  -6  -6  -7    0.34    2.75   0
  -6   6  -7    1.21    2.35   0
  -6  -6  -7   -0.57    3.37   0
   7  -6   7    1.25    2.34   0
  -7  -6  -7    1.29    2.47   0
  -7  -6   7    1.24    2.53   0
   7  -6  -7   -0.54    2.46   0
  -7   6   7    3.32    2.44   0
  -7  -6  -7    2.97    3.61   0
  -7   6  -7    0.60    2.63   0
  -7  -6   7    1.67    2.67   0
   1   7   7    9.13    3.94   0
  -1   7   7    7.61    2.31   0
  -1   7  -7    9.94    2.05   0
   1   7  -7    8.96    3.17   0
  -1  -7  -7    8.61    2.64   0
  -1  -7   7    9.88    2.72   0
   1  -7   7    9.01    2.22   0
   1  -7  -7    6.43    2.05   0
   2   7   7   28.51    4.17   0
  -2  -7  -7   25.89    3.24   0
   2  -7   7   27.40    2.19   0
   2  -7  -7   20.41    2.24   0
   2   7  -7   28.40    3.21   0
  -2   7  -7   29.74    2.66   0
  -2   7   7   27.04    2.36   0
  -2  -7   7   29.17    3.09   0
   3  -7  -7    2.96    2.01   0
  -3  -7   7    3.71    2.99   0
  -3   7   7    2.56    2.05   0
   3  -7   7    1.48    1.52   0
  -3   7  -7    4.18    1.72   0
  -3  -7  -7    3.37    3.15   0
   3   7  -7    2.80    2.79   0
  -4   7   7    9.00    2.20   0
  -4  -7  -7    6.27    3.11   0
  -4  -7   7    4.83    3.05   0
   4  -7  -7    3.65    2.07   0
  -4  -7  -7    9.40    3.89   0
  -4   7  -7    8.54    2.44   0
   4  -7   7    7.67    2.21   0
   4   7  -7    6.71    2.49   0
  -5   7   7    1.27    2.19   0
  -5  -7   7    0.28    2.86   0
  -5  -7  -7   -0.65    2.83   0
  -5  -7  -7    1.83    3.55   0
  -5  -7   7   -1.01    2.26   0
   5  -7  -7    1.98    2.19   0
   5  -7   7   -0.24    2.17   0
  -5   7  -7   -0.08    2.36   0
  -6  -7   7    2.73    2.83   0
  -6   7  -7    0.38    2.38   0
  -6   7   7   -1.46    2.28   0
  -6  -7  -7    1.12    3.48   0
  -6  -7  -7    1.20    2.99   0
  -6  -7   7    1.52    2.27   0
   6  -7   7    2.36    2.25   0
   6  -7  -7    0.61    2.27   0
  -7   7   7   12.01    2.57   0
  -7  -7   7   -0.83    2.94   0
  -7  -7  -7    1.24    3.56   0
   7  -7  -7   -0.56    2.55   0
   7  -7   7    2.05    2.40   0
  -7  -7   7    0.14    2.48   0
  -7   7  -7    7.60    2.49   0
  -7  -7  -7   -0.14    3.17   0
   0  -8  -7   34.19    2.46   0
   0  -8   7   37.73    2.02   0
   0   8  -7   42.00    3.32   0
   0   8   7   39.90    3.00   0
  -1   8  -7    3.95    2.78   0
   1  -8  -7    3.97    2.01   0
   1   8  -7    4.33    3.17   0
   1   8   7    4.74    3.99   0
   1  -8   7    2.94    2.11   0
  -1  -8   7    4.07    2.53   0
  -1   8   7    1.61    2.42   0
  -1  -8  -7    2.33    2.13   0
   2  -8   7   -0.40    2.13   0
  -2  -8   7    2.04    1.87   0
   2   8   7    2.73    3.68   0
  -2   8  -7   -1.03    1.90   0
  -2   8   7   -1.99    2.23   0
   2  -8  -7    2.31    2.09   0
  -2  -8  -7    1.18    2.22   0
   2   8  -7    4.84    2.96   0
  -3   8  -7   -1.54    1.88   0
   3  -8   7    0.96    2.22   0
   3   8  -7    2.54    2.69   0
  -3  -8   7    3.64    2.95   0
   3   8   7    1.33    3.86   0
  -3  -8  -7    1.57    3.00   0
   3  -8  -7    2.35    2.10   0
  -3   8   7    5.19    2.21   0
   4  -8   7    9.05    2.30   0
  -4   8   7    7.57    1.65   0
  -4  -8   7    7.34    2.98   0
   4  -8  -7    8.81    2.26   0
   4   8  -7    7.88    2.76   0
  -4  -8  -7    9.00    3.56   0
  -4   8  -7    8.34    2.47   0
  -4  -8  -7    6.74    2.92   0
  -5  -8   7   -0.46    2.09   0
  -5  -8  -7    1.68    2.77   0
  -5  -8   7    0.06    2.63   0
   5  -8  -7    0.46    2.26   0
  -5  -8  -7    2.88    3.84   0
  -5   8  -7    1.77    1.71   0
   5  -8   7    1.49    2.22   0
  -5   8   7    2.89    2.29   0
  -6   8   7   -0.68    1.84   0
  -6  -8  -7    3.09    3.56   0
  -6  -8   7    1.59    2.28   0
  -6  -8  -7    0.08    3.07   0
   6  -8  -7    0.79    2.40   0
  -6   8  -7    1.43    2.62   0
  -6  -8   7    3.94    3.00   0
   6  -8   7    0.25    2.49   0
  -1   9   7    2.82    3.13   0
   1   9  -7    1.25    3.15   0
   1  -9   7   -1.03    2.18   0
  -1   9  -7   -1.00    3.06   0
   1   9   7    2.25    4.05   0
   1  -9  -7    3.39    2.07   0
  -1  -9   7    4.48    2.46   0
  -1  -9  -7    0.62    2.29   0
  -2  -9  -7   -0.85    2.26   0
   2   9  -7    4.52    3.10   0
  -2   9  -7    5.56    2.71   0
   2  -9  -7    2.31    2.17   0
  -2   9   7   -0.77    1.58   0
   2   9   7   -0.02    3.10   0
   2  -9   7    1.20    1.57   0
  -2  -9   7    3.60    2.56   0
   3  -9  -7    0.33    1.58   0
  -3   9   7    1.80    2.43   0
  -3  -9  -7    1.92    3.03   0
   3  -9   7    0.55    1.40   0
   3   9  -7    0.90    2.66   0
  -3   9  -7   -0.21    1.74   0
   3   9   7    0.42    3.89   0
  -3  -9   7   -0.68    2.58   0
   4  -9  -7   -0.34    2.21   0
  -4   9  -7    1.55    2.48   0
  -4   9   7    5.21    2.36   0
  -4  -9  -7    1.06    3.56   0
   4  -9   7    2.07    2.32   0
   4   9  -7    0.58    2.59   0
  -4  -9   7    1.87    2.85   0
  -4  -9  -7    1.23    2.83   0
  -5  -9   7    1.90    2.91   0
  -5  -9  -7    1.24    3.46   0
   5  -9  -7    0.61    2.18   0
   5  -9   7    1.07    2.33   0
  -5   9  -7    1.45    1.75   0
  -5  -9  -7    2.63    3.86   0
  -5   9   7    1.38    2.31   0
  -6  -9   7    1.40    2.89   0
   6  -9   7   -0.16    2.48   0
  -6  -9  -7    0.23    3.54   0
  -6  -9   7   -0.57    3.06   0
   6  -9  -7    2.33    2.55   0
  -6   9  -7   -1.13    2.59   0
  -6   9   7   -1.05    2.58   0
  -6  -9  -7    0.61    3.12   0
   0  10  -7   22.16    3.05   0
   0  10   7   19.23    3.11   0
   0 -10   7   17.73    2.47   0
   0 -10  -7   17.05    2.31   0
   1 -10   7    3.23    2.35   0
  -1 -10   7    3.52    2.22   0
  -1 -10  -7    2.29    2.19   0
  -1  10  -7    2.97    2.95   0
   1  10   7    4.76    3.49   0
  -1  10   7    4.09    2.53   0
   1 -10  -7    4.50    2.08   0
   1  10  -7    1.47    2.89   0
   2 -10   7    5.86    2.14   0
   2  10  -7    5.34    2.72   0
  -2  10  -7    3.75    2.68   0
  -2 -10   7    6.09    2.33   0
  -2  10   7    2.52    2.37   0
   2 -10  -7    1.29    2.06   0
  -2 -10  -7    2.97    2.82   0
   2  10   7    3.09    3.56   0
   3 -10   7   -0.26    1.57   0
  -3  10   7    3.54    2.54   0
  -3 -10  -7    1.63    2.93   0
   3 -10  -7    4.26    2.18   0
  -3  10  -7    4.62    2.63   0
   3  10  -7    2.95    2.78   0
  -3 -10   7    2.43    2.63   0
   3  10   7    4.31    3.29   0
  -4 -10   7    3.70    2.75   0
  -4  10  -7    1.94    2.46   0
   4  10  -7   -0.71    3.14   0
  -4 -10  -7    1.67    2.96   0
   4 -10   7    0.27    1.50   0
  -4  10   7    2.50    2.52   0
  -4 -10  -7    1.35    3.10   0
   4 -10  -7   -0.72    1.67   0
  -5 -10  -7    1.41    3.62   0
  -5  10   7    4.37    2.48   0
   5 -10  -7    1.46    1.71   0
  -5 -10   7    4.71    2.89   0
  -5  10  -7    0.87    1.89   0
   5 -10   7    4.02    2.49   0
  -5 -10  -7    1.81    3.32   0
  -1  11  -7   12.15    1.95   0
   1 -11   7   13.96    2.44   0
   1  11  -7   11.67    2.89   0
   1  11   7   14.77    3.39   0
   1 -11  -7    8.28    2.29   0
  -1 -11  -7   11.80    2.94   0
  -1  11   7   12.21    2.65   0
  -1 -11   7    9.26    2.54   0
   2  11  -7   -0.01    2.98   0
   2  11   7   -1.37    3.47   0
   2 -11   7   -0.88    2.31   0
  -2  11  -7    2.23    2.82   0
  -2 -11  -7   -0.33    2.72   0
   2 -11  -7    2.19    2.31   0
  -2  11   7    0.52    2.53   0
  -2 -11   7   -0.73    2.61   0
  -3 -11  -7    0.63    3.23   0
  -3  11  -7    2.04    2.72   0
   3 -11   7    0.56    1.68   0
   3  11   7    1.68    3.40   0
  -3 -11   7   -0.25    2.62   0
  -3  11   7    2.07    2.43   0
   3 -11  -7    3.36    2.35   0
   3  11  -7    0.39    2.79   0
  -4 -11  -7   -0.96    3.17   0
   4 -11  -7    1.42    1.76   0
  -4 -11  -7    1.15    3.70   0
   4 -11   7    0.05    2.37   0
  -4 -11   7   -1.28    2.78   0
  -4  11  -7    2.64    2.65   0
   4  11  -7    1.41    2.71   0
  -4  11   7    0.88    1.90   0
   0 -12   7    6.74    2.56   0
   0  12  -7    5.10    2.96   0
   0 -12  -7    2.79    2.37   0
   0  12   7    3.40    3.62   0
   1 -12   7    4.74    2.49   0
   1 -12  -7    3.47    2.35   0
  -1 -12  -7    2.65    2.44   0
  -1  12   7    3.61    2.76   0
  -1  12  -7   -1.42    2.98   0
   1  12  -7    2.27    2.93   0
  -1 -12   7    1.46    2.43   0
   1  12   7    4.10    3.85   0
   2  12  -7    4.67    2.83   0
   2  12   7    0.78    3.70   0
   2 -12  -7    1.98    2.35   0
   2 -12   7    1.38    1.73   0
  -2 -12   7    0.47    2.46   0
  -2 -12  -7    1.57    2.57   0
  -2  12   7    2.66    2.65   0
  -2  12  -7   -1.51    2.89   0
  -3 -12  -7    3.89    3.26   0
  -3  12  -7   -0.20    2.97   0
   3 -12  -7    6.64    2.62   0
   3 -12   7    2.71    2.64   0
  -3 -12   7    6.54    2.71   0
   3  12   7    6.01    4.12   0
  -3  12   7    6.15    2.66   0
   3  12  -7    6.46    2.99   0
  -1  13   7    1.12    3.04   0
   1  13  -7    4.51    3.07   0
  -1  13  -7    7.24    2.97   0
  -1 -13  -7    3.90    3.09   0
   1 -13  -7    1.45    2.61   0
   1  13   7    2.55    3.34   0
  -1 -13   7    3.05    2.57   0
   1 -13   7    0.79    2.62   0
   0   0  -8  447.66    8.24   0
   0   0   8  439.03    8.49   0
  -1   0  -8    4.86    5.28   0
  -1   0   8    4.49    4.55   0
   1   0   8    5.32    4.55   0
   1   0  -8    3.45    4.30   0
   2   0   8   12.51    2.58   0
  -2   0   8    9.09    2.64   0
  -2   0  -8   14.50    2.78   0
  -2   0   8   11.09    3.35   0
  -3   0   8    1.34    1.45   0
   3   0   8    1.41    2.07   0
  -3   0  -8    2.95    2.13   0
   4   0  -8   25.87    2.27   0
  -4   0   8   28.21    2.26   0
   4   0   8   30.60    2.33   0
  -4   0  -8   33.53    2.34   0
  -5   0   8    1.74    1.98   0
   5   0  -8    2.59    1.38   0
   5   0   8    1.37    2.01   0
  -5   0  -8    1.91    2.09   0
   6   0   8    1.53    2.04   0
  -6   0  -8    0.08    2.06   0
  -6   0   8    2.32    2.11   0
  -7   0   8    0.34    1.53   0
  -7   0  -8    1.17    1.60   0
   7   0   8    0.80    2.30   0
  -7   0   8   -0.59    1.74   0
  -8   0   8    3.12    2.64   0
  -8   0  -8    0.06    2.39   0
   8   0   8    0.84    2.49   0
  -8   0   8   -0.77    2.45   0
  -1  -1  -8   17.08    6.31   0
  -1   1   8   13.06    3.03   0
   1   1  -8   18.17    4.63   0
   1  -1   8   17.95    3.91   0
   1   1   8   15.65    4.53   0
   1  -1  -8   11.74    3.00   0
  -1   1  -8   14.70    4.51   0
  -1  -1   8   17.16    5.09   0
   2  -1   8    8.08    2.45   0
  -2  -1   8    7.14    3.37   0
  -2   1  -8    7.51    2.54   0
  -2   1   8    6.84    2.55   0
   2  -1  -8    6.44    1.80   0
   2   1   8    6.82    2.52   0
  -2  -1  -8    8.21    2.62   0
  -3  -1  -8    0.50    2.13   0
  -3   1   8    2.12    2.06   0
   3  -1   8    0.88    1.94   0
  -3  -1   8   -1.07    2.74   0
  -3   1  -8    3.05    2.08   0
   3   1   8    0.52    2.70   0
  -3  -1   8    0.46    1.53   0
   3  -1  -8    0.11    2.13   0
   4  -1   8    1.01    2.01   0
   4   1   8   -0.55    2.17   0
  -4   1   8    0.64    1.44   0
   4  -1  -8   -0.40    1.40   0
  -4  -1  -8   -0.62    2.07   0
  -4   1  -8    0.47    2.07   0
  -4  -1   8    2.63    2.48   0
  -4  -1   8    0.01    2.02   0
  -5   1   8    2.83    2.08   0
   5   1   8    1.45    1.94   0
  -5   1  -8   -0.02    2.12   0
   5  -1   8    0.87    2.05   0
  -5  -1   8    0.56    1.73   0
  -5  -1  -8    2.15    1.93   0
   5  -1  -8    0.81    2.01   0
  -5  -1   8    3.04    2.01   0
   6  -1   8    0.98    2.18   0
  -6   1  -8    1.25    2.11   0
  -6  -1  -8    1.23    2.09   0
  -6  -1   8   -2.71    2.52   0
   6   1   8    2.24    2.08   0
   6  -1  -8   -0.80    2.04   0
  -6   1   8    1.26    2.12   0
  -6  -1   8    0.10    2.25   0
   7  -1   8   -0.78    2.16   0
  -7  -1   8    2.52    2.23   0
  -7  -1  -8    0.36    2.31   0
  -7  -1   8   -3.18    2.45   0
   7  -1  -8    0.01    1.50   0
   7   1   8    1.61    2.22   0
  -7   1  -8    2.44    2.24   0
  -7   1   8    0.42    2.20   0
  -8   1  -8   -1.33    2.62   0
  -8  -1  -8    0.63    2.64   0
  -8  -1   8   -0.54    2.44   0
   8   1   8   -0.19    2.33   0
  -8  -1   8    4.20    2.67   0
   8  -1   8    0.75    2.40   0
  -8   1   8    1.96    2.29   0
   0  -2   8  403.89    7.43   0
   0   2   8  343.14    7.56   0
   0   2  -8  423.36    6.47   0
   0  -2  -8  323.45    7.60   0
  -1   2   8   32.82    2.84   0
   1  -2  -8   32.21    2.93   0
  -1   2  -8   38.27    3.19   0
  -1  -2   8   37.69    4.92   0
   1   2  -8   41.28    4.57   0
   1  -2   8   37.13    3.65   0
   2  -2   8   16.04    2.48   0
  -2  -2  -8   16.50    3.65   0
   2  -2  -8   13.67    2.43   0
  -2   2   8   13.67    2.41   0
   2   2   8   12.73    3.12   0
   2   2  -8   16.99    3.01   0
  -2   2  -8   15.21    2.00   0
  -2  -2   8   16.55    2.36   0
   3  -2   8   -0.30    2.10   0
   3  -2  -8    0.53    2.10   0
  -3   2   8    0.80    2.04   0
  -3  -2   8    1.52    2.92   0
  -3  -2  -8    0.68    2.58   0
   3   2   8    0.92    2.07   0
  -3  -2   8    1.74    2.03   0
  -3   2  -8    1.36    2.34   0
  -4   2  -8   17.42    2.20   0
  -4   2   8   16.29    2.19   0
   4  -2  -8   14.09    2.26   0
  -4  -2  -8   15.89    2.19   0
  -4  -2   8   14.70    2.09   0
   4  -2   8   16.33    2.12   0
   4   2   8   11.42    2.72   0
  -4  -2   8   13.34    2.59   0
  -5  -2   8    8.19    2.16   0
   5  -2   8    7.66    2.03   0
  -5  -2  -8    8.20    2.13   0
   5   2   8    8.55    2.60   0
  -5   2   8   10.28    2.08   0
   5  -2  -8    7.76    2.15   0
  -5  -2   8    8.86    2.56   0
  -5   2  -8    7.25    2.18   0
  -6  -2   8   -1.10    2.26   0
   6  -2   8    1.96    2.24   0
   6  -2  -8    2.08    2.06   0
  -6  -2  -8   -0.81    2.20   0
   6   2   8    0.19    2.23   0
  -6   2   8    4.02    2.12   0
  -6  -2   8    0.50    2.70   0
  -6   2  -8   -2.10    2.37   0
   7  -2   8   -0.74    2.34   0
   7  -2  -8    1.80    2.29   0
  -7  -2  -8    1.22    2.25   0
  -7  -2   8   -0.72    2.42   0
  -7  -2   8    0.81    2.61   0
  -7   2   8    0.84    1.60   0
   7   2   8   -2.90    2.13   0
  -7   2  -8   -0.28    1.70   0
  -8   2  -8   -0.27    2.46   0
  -8   2   8    1.40    2.57   0
   8  -2   8    1.34    1.80   0
   8  -2  -8    1.53    2.49   0
  -8  -2   8    2.65    2.68   0
  -8  -2  -8   -0.82    2.65   0
  -8  -2   8    1.78    2.40   0
   1   3  -8    1.71    3.64   0
  -1  -3   8   -2.25    3.59   0
   1  -3   8   -0.73    2.83   0
   1  -3  -8    0.85    2.17   0
  -1   3  -8    1.14    3.32   0
  -1   3   8   -0.01    2.25   0
  -2   3  -8   70.95    2.43   0
   2  -3   8   68.23    2.78   0
  -2  -3   8   80.69    3.73   0
  -2  -3  -8   70.78    5.74   0
   2  -3  -8   62.50    2.30   0
  -2   3   8   69.53    2.79   0
   2   3  -8   82.21    3.48   0
  -2  -3  -8   76.58    7.16   0
   3  -3  -8   -0.68    2.07   0
   3  -3   8    1.43    2.14   0
   3   3  -8    0.14    2.67   0
  -3  -3  -8    0.35    2.65   0
  -3   3   8   -2.32    2.01   0
  -3   3  -8    0.36    2.34   0
  -3  -3   8    1.47    2.82   0
  -3  -3  -8    0.37    3.32   0
   4  -3  -8    7.06    2.04   0
  -4  -3   8   11.04    2.73   0
  -4   3  -8    7.54    2.23   0
  -4   3   8    3.76    2.14   0
  -4  -3  -8    5.97    2.47   0
   4  -3   8    5.44    2.04   0
  -4  -3  -8    7.47    2.56   0
  -4  -3   8    5.64    1.58   0
  -5  -3   8    5.72    2.14   0
   5  -3  -8    3.38    2.09   0
  -5   3  -8    5.16    1.45   0
  -5  -3  -8    3.55    2.68   0
   5  -3   8    5.60    1.99   0
  -5   3   8    3.48    2.15   0
  -5  -3   8    4.89    2.73   0
  -5  -3  -8    3.50    2.57   0
  -6  -3  -8    3.74    3.00   0
  -6   3   8   -1.07    2.10   0
  -6   3  -8    0.61    2.27   0
   6  -3  -8    2.03    2.09   0
   6  -3   8   -0.00    2.22   0
  -6  -3   8    1.78    2.18   0
  -6  -3   8   -1.73    2.80   0
  -6  -3  -8   -0.07    2.64   0
  -7  -3  -8    3.84    3.15   0
  -7  -3  -8    0.75    2.26   0
   7  -3  -8    2.22    2.25   0
  -7  -3   8    3.25    2.30   0
  -7   3  -8    2.81    2.39   0
  -7  -3   8    3.69    2.57   0
   7  -3   8    1.17    2.34   0
  -7   3   8    2.99    2.24   0
   8  -3  -8    1.05    1.81   0
  -8   3   8   -2.09    2.47   0
  -8  -3  -8    0.92    2.70   0
  -8  -3   8    2.68    2.50   0
  -8   3  -8   -0.55    2.52   0
   8  -3   8    1.29    2.48   0
  -8  -3   8   -2.23    2.91   0
  -8  -3  -8    0.52    2.56   0
   0  -4   8  168.92    3.56   0
   0   4   8  166.75    4.48   0
   0   4  -8  174.62    4.29   0
   0  -4  -8  143.22    4.34   0
   1  -4  -8   25.21    2.38   0
   1   4  -8   38.32    3.52   0
   1   4   8   31.77    5.68   0
  -1   4   8   29.84    2.56   0
   1  -4   8   30.29    2.64   0
  -1   4  -8   32.21    3.06   0
  -1  -4  -8   26.67    3.86   0
  -1  -4   8   31.01    2.59   0
  -2  -4   8    0.13    2.87   0
  -2   4   8   -0.02    1.97   0
  -2  -4  -8    0.64    4.79   0
  -2   4  -8    0.10    2.59   0
   2   4  -8    0.54    2.81   0
   2  -4  -8    1.88    1.93   0
  -2  -4  -8    0.61    3.51   0
   2  -4   8    1.63    2.22   0
  -3   4  -8   26.21    2.53   0
  -3  -4  -8   29.60    4.46   0
  -3  -4   8   27.20    2.34   0
   3  -4   8   25.18    2.33   0
   3  -4  -8   23.33    1.68   0
  -3   4   8   25.55    1.70   0
   3   4  -8   24.77    2.69   0
  -3  -4  -8   22.48    2.95   0
  -4  -4   8   11.03    2.89   0
  -4  -4  -8    8.01    2.67   0
   4  -4  -8    8.95    1.98   0
  -4  -4   8    7.00    1.53   0
  -4   4  -8    6.73    2.15   0
  -4   4   8    8.62    2.03   0
   4  -4   8    8.72    1.95   0
  -4  -4  -8    7.88    2.88   0
  -5  -4  -8   -0.57    2.70   0
   5  -4  -8    2.09    1.46   0
  -5   4   8    0.99    2.14   0
  -5   4  -8    1.93    1.44   0
  -5  -4   8   -1.03    2.01   0
   5  -4   8    0.34    1.98   0
  -5  -4   8    0.64    2.72   0
  -5  -4  -8   -1.40    2.79   0
   6  -4   8    1.21    2.05   0
   6  -4  -8    0.18    2.18   0
  -6   4   8    0.26    1.58   0
  -6  -4  -8    1.00    2.19   0
  -6  -4   8    0.60    1.76   0
  -6  -4   8    0.33    2.11   0
  -6   4  -8    0.70    1.51   0
  -6  -4  -8   -0.05    3.08   0
   7  -4   8    2.53    2.22   0
  -7  -4  -8   -0.67    2.54   0
  -7  -4   8    1.93    2.30   0
   7  -4  -8    1.59    1.64   0
  -7   4   8    0.30    2.27   0
  -7  -4  -8    0.91    2.73   0
  -7  -4   8    0.49    2.65   0
  -7   4  -8   -0.67    1.70   0
  -8  -4   8   -0.08    2.59   0
   8  -4  -8    7.13    2.55   0
   8  -4   8    2.32    2.54   0
  -8  -4   8    3.61    2.89   0
  -8  -4  -8    2.76    3.26   0
  -1   5   8    9.01    2.23   0
   1   5  -8   12.78    3.12   0
   1  -5   8   10.65    2.43   0
   1  -5  -8    9.87    2.16   0
   1   5   8   10.76    4.33   0
  -1  -5   8   12.96    3.13   0
  -1   5  -8   10.19    2.13   0
  -1  -5  -8    9.54    3.04   0
  -2  -5   8  190.30    3.53   0
   2   5   8  197.71    6.76   0
   2  -5   8  178.45    3.37   0
  -2   5  -8  182.60    3.58   0
   2   5  -8  191.53    3.96   0
  -2   5   8  178.16    3.38   0
  -2  -5  -8  176.63    6.39   0
   2  -5  -8  152.39    2.93   0
  -3   5   8    5.85    2.04   0
   3   5  -8    4.40    2.77   0
  -3  -5  -8    5.81    3.04   0
   3  -5   8    6.81    2.11   0
  -3  -5  -8    7.11    4.38   0
   3  -5  -8    7.50    2.06   0
  -3   5  -8    7.91    2.49   0
  -3  -5   8    8.77    3.13   0
   4  -5  -8    8.59    2.08   0
  -4   5   8    8.84    2.26   0
   4  -5   8    7.89    1.46   0
  -4  -5   8   10.53    2.94   0
  -4  -5  -8    9.23    2.76   0
  -4   5  -8    7.10    2.25   0
  -4  -5  -8    8.87    3.93   0
  -5   5   8    3.58    1.58   0
   5  -5  -8    3.87    1.45   0
  -5  -5   8    3.95    2.13   0
   5  -5   8    4.53    2.18   0
  -5  -5  -8    4.74    2.65   0
  -5   5  -8    4.87    2.26   0
  -5  -5   8    7.59    3.00   0
  -5  -5  -8    6.20    3.68   0
  -6  -5   8    1.52    2.29   0
   6  -5  -8    1.13    2.27   0
  -6   5   8   -1.39    2.30   0
   6  -5   8    1.24    2.22   0
  -6  -5  -8   -0.47    2.31   0
  -6  -5   8    3.05    2.62   0
  -6  -5  -8    0.13    3.35   0
  -6   5  -8    1.55    1.70   0
  -7  -5  -8    1.48    3.45   0
  -7   5  -8    2.08    2.47   0
   7  -5   8    1.51    2.29   0
  -7  -5  -8    0.35    2.49   0
  -7  -5   8    0.13    2.37   0
  -7  -5   8    5.98    2.75   0
   7  -5  -8    1.38    2.35   0
  -7   5   8    1.02    2.41   0
   0   6  -8  168.62    3.23   0
   0  -6  -8  146.69    3.71   0
   0  -6   8  157.81    3.49   0
   0   6   8  163.09    3.95   0
   1   6   8    0.22    3.65   0
   1  -6  -8    0.48    2.00   0
  -1   6  -8    0.00    2.82   0
  -1  -6   8    0.45    2.68   0
   1   6  -8   -1.43    2.99   0
  -1   6   8    0.99    2.12   0
   1  -6   8   -0.26    2.31   0
  -1  -6  -8    1.03    2.46   0
   2  -6  -8   32.78    1.85   0
  -2  -6   8   45.73    3.19   0
   2  -6   8   46.42    2.40   0
  -2   6  -8   41.79    2.13   0
  -2   6   8   42.16    2.40   0
   2   6   8   51.13    4.76   0
   2   6  -8   48.64    3.19   0
  -2  -6  -8   42.44    3.91   0
   3  -6  -8    4.41    2.02   0
  -3   6   8    7.40    2.05   0
   3  -6   8    4.87    2.12   0
  -3  -6  -8    4.21    3.07   0
  -3  -6   8    6.50    3.04   0
  -3   6  -8    7.04    2.43   0
   3   6  -8    0.71    2.75   0
  -3  -6  -8    6.48    3.85   0
  -4  -6   8    1.58    3.05   0
  -4   6  -8    1.73    1.59   0
  -4   6   8    1.13    1.50   0
  -4  -6  -8    1.96    3.82   0
   4  -6  -8   -0.49    2.08   0
  -4  -6  -8    1.74    3.02   0
   4  -6   8   -0.12    1.54   0
   4   6  -8    1.24    2.59   0
  -5  -6   8    4.44    2.79   0
  -5   6  -8    3.58    2.30   0
  -5   6   8    5.77    2.16   0
   5  -6  -8    5.65    2.15   0
   5  -6   8    4.11    2.13   0
  -5  -6  -8    2.19    2.81   0
  -5  -6   8    3.70    2.17   0
  -5  -6  -8    4.08    3.62   0
  -6  -6  -8    4.43    3.55   0
   6  -6  -8   -0.24    2.24   0
  -6  -6   8    5.25    2.68   0
  -6   6   8    1.16    2.34   0
  -6   6  -8    2.57    2.42   0
  -6  -6   8    3.51    2.18   0
   6  -6   8    4.28    2.24   0
  -6  -6  -8    2.75    2.87   0
  -7  -6   8   -0.49    2.44   0
  -7   6   8    2.88    2.46   0
   7  -6   8   -0.32    2.45   0
  -7  -6  -8    1.27    3.50   0
   7  -6  -8   -1.08    2.46   0
  -7  -6  -8    2.86    3.04   0
  -7   6  -8    0.53    2.49   0
  -7  -6   8    3.16    2.29   0
   1   7  -8    8.71    3.14   0
  -1   7  -8    7.69    2.82   0
   1   7   8   10.22    3.93   0
  -1  -7  -8   10.26    2.78   0
  -1   7   8   10.36    2.35   0
  -1  -7   8   10.56    2.71   0
   1  -7   8    7.54    2.30   0
   1  -7  -8    8.33    2.02   0
  -2  -7  -8    0.79    2.72   0
  -2  -7   8    0.71    2.94   0
  -2   7   8   -0.57    2.12   0
  -2   7  -8   -0.63    2.47   0
   2   7   8    0.71    4.50   0
   2   7  -8   -0.34    3.05   0
   2  -7   8   -0.11    1.99   0
   2  -7  -8    1.46    1.46   0
   3  -7  -8    3.10    2.04   0
   3   7  -8    5.84    2.75   0
  -3   7  -8   -1.46    2.52   0
   3  -7   8    1.30    2.12   0
  -3   7   8    3.15    2.13   0
  -3  -7   8    0.37    2.09   0
  -3  -7  -8    2.52    3.57   0
  -4  -7   8   10.25    3.08   0
   4   7  -8   11.21    2.63   0
  -4  -7  -8   12.04    3.81   0
  -4   7   8   10.44    1.65   0
  -4  -7  -8    8.03    2.89   0
   4  -7   8    6.31    2.14   0
  -4   7  -8    9.40    1.79   0
   4  -7  -8    7.79    1.56   0
   5  -7   8    2.72    2.23   0
  -5  -7   8    3.27    2.28   0
  -5  -7  -8    2.40    4.15   0
   5  -7  -8    2.97    1.62   0
  -5  -7  -8    3.77    2.86   0
  -5   7   8    0.74    2.29   0
  -5   7  -8    6.68    2.40   0
  -5  -7   8    3.43    2.76   0
  -6  -7  -8    0.62    3.45   0
  -6  -7  -8    2.00    2.98   0
  -6  -7   8    1.62    2.92   0
  -6   7  -8    1.13    2.42   0
  -6  -7   8    0.10    2.38   0
   6  -7   8    4.48    2.31   0
   6  -7  -8    0.84    1.63   0
  -6   7   8   -2.56    2.33   0
   7  -7   8   -0.43    2.49   0
   7  -7  -8   -0.65    2.53   0
  -7  -7  -8   -0.10    3.61   0
  -7  -7   8    1.84    2.85   0
  -7   7  -8    1.08    1.80   0
  -7  -7  -8   -0.41    3.12   0
  -7   7   8    1.36    1.84   0
  -7  -7   8    0.16    2.46   0
   0  -8   8   25.73    2.53   0
   0  -8  -8   23.42    2.35   0
   0   8   8   26.11    3.07   0
   0   8  -8   27.12    3.17   0
   1   8  -8    7.93    3.16   0
  -1   8   8    9.67    2.32   0
  -1  -8  -8    9.84    2.28   0
  -1   8  -8    5.15    2.74   0
   1   8   8    8.83    4.09   0
  -1  -8   8    9.23    2.57   0
   1  -8  -8    7.09    2.11   0
   1  -8   8    7.45    1.61   0
   2   8   8   -0.01    3.74   0
   2   8  -8    2.50    3.11   0
   2  -8   8    2.53    2.14   0
  -2  -8  -8   -0.00    2.64   0
  -2  -8   8   -0.70    2.80   0
  -2   8  -8    2.00    2.57   0
   2  -8  -8   -1.28    2.03   0
  -2   8   8    0.21    2.20   0
   3   8   8   14.66    4.09   0
   3  -8  -8   11.77    2.21   0
  -3   8  -8   14.31    2.68   0
  -3   8   8   14.15    2.31   0
  -3  -8   8   13.31    2.92   0
   3  -8   8   11.31    2.22   0
  -3  -8  -8   13.36    3.56   0
   3   8  -8   13.54    2.88   0
   4  -8  -8    3.60    2.07   0
  -4  -8  -8    2.33    3.31   0
  -4  -8  -8    2.59    3.27   0
  -4  -8   8   -3.76    2.86   0
   4  -8   8    3.84    2.12   0
  -4   8  -8    1.41    1.79   0
   4   8  -8    3.82    2.61   0
  -4   8   8    4.11    2.29   0
   5  -8   8    2.99    2.34   0
  -5  -8   8   -2.92    2.86   0
  -5  -8  -8    1.21    3.24   0
  -5   8  -8    0.80    1.75   0
   5  -8  -8   -0.94    2.22   0
  -5  -8  -8    0.95    3.43   0
  -5   8   8   -2.05    2.23   0
  -6   8  -8    4.60    2.57   0
  -6  -8   8    0.40    2.56   0
  -6  -8  -8    0.73    3.06   0
   6  -8   8   -0.63    1.72   0
   6  -8  -8   -0.19    2.35   0
  -6  -8   8    1.46    2.78   0
  -6  -8  -8    1.70    3.61   0
  -6   8   8    3.10    2.45   0
  -1  -9  -8   12.29    2.87   0
  -1   9  -8   14.01    3.12   0
   1   9  -8    9.70    3.14   0
   1  -9   8   13.18    2.29   0
  -1   9   8   12.70    2.58   0
   1  -9  -8   13.61    2.27   0
  -1  -9   8   15.93    2.59   0
   1   9   8   14.82    4.10   0
  -2   9   8    8.75    2.42   0
  -2  -9   8    3.95    2.52   0
   2   9   8    7.70    3.84   0
   2   9  -8    8.89    2.99   0
  -2   9  -8    8.77    2.71   0
   2  -9   8   11.39    2.17   0
  -2  -9  -8    5.44    2.26   0
   2  -9  -8    7.45    2.07   0
   3  -9  -8    3.53    2.19   0
  -3   9  -8   -1.34    1.72   0
  -3  -9  -8    1.26    3.38   0
   3   9   8    1.31    3.32   0
   3  -9   8    1.51    1.41   0
  -3  -9   8    0.70    2.60   0
   3   9  -8   -0.12    2.76   0
  -3   9   8    0.82    2.38   0
   4   9  -8    6.68    2.58   0
  -4  -9  -8    3.29    3.25   0
  -4  -9  -8    3.30    3.49   0
   4  -9   8    6.81    2.34   0
  -4  -9   8    3.67    2.83   0
  -4   9  -8    3.09    1.81   0
   4  -9  -8    4.60    2.29   0
  -4   9   8    5.07    2.47   0
  -5   9   8    3.78    2.37   0
  -5  -9  -8    1.74    3.97   0
  -5   9  -8   -0.72    1.81   0
   5  -9  -8   -0.14    2.21   0
  -5  -9   8    0.67    3.43   0
  -5  -9  -8    0.75    3.62   0
   5  -9   8   -0.56    2.33   0
   6  -9   8    2.77    2.55   0
  -6  -9   8   -1.36    3.68   0
  -6  -9   8    0.46    2.54   0
  -6  -9  -8    2.27    4.24   0
   6  -9  -8    2.47    2.49   0
  -6   9   8    1.46    1.85   0
  -6   9  -8   -0.83    2.62   0
  -6  -9  -8    0.83    3.20   0
   0  10  -8    2.79    2.98   0
   0  10   8    4.52    2.84   0
   0 -10   8    3.17    2.37   0
   0 -10  -8    2.38    2.67   0
   1  10  -8    2.46    2.97   0
   1  10   8   -0.22    2.88   0
  -1  10  -8   -1.96    2.90   0
  -1 -10  -8    1.03    2.05   0
   1 -10   8    4.36    2.26   0
  -1  10   8    1.32    2.64   0
   1 -10  -8   -0.23    2.20   0
  -1 -10   8   -0.95    2.27   0
  -2  10  -8    5.16    2.65   0
   2  10   8    2.68    3.65   0
   2  10  -8    4.97    2.86   0
   2 -10   8    2.33    2.17   0
  -2 -10  -8    2.66    2.92   0
  -2 -10   8    3.65    2.52   0
   2 -10  -8    1.25    2.34   0
  -2  10   8    5.85    2.47   0
   3 -10  -8    3.21    2.31   0
   3 -10   8    2.45    1.59   0
  -3 -10  -8    2.24    2.94   0
   3  10  -8    2.45    2.85   0
  -3 -10   8    1.59    2.58   0
  -3  10  -8    3.15    2.62   0
   3  10   8    2.95    3.24   0
  -3  10   8    3.10    2.41   0
  -4 -10  -8    0.34    3.66   0
  -4 -10  -8    1.06    3.60   0
  -4 -10   8    1.69    2.65   0
   4 -10   8    0.63    1.56   0
  -4  10  -8    3.77    2.51   0
   4  10  -8    3.72    2.58   0
   4 -10  -8    2.82    2.38   0
  -4  10   8    2.30    2.47   0
  -5  10   8    0.13    2.57   0
   5  10  -8    2.24    2.64   0
   5 -10  -8   -1.46    2.54   0
  -5 -10   8   -0.25    2.89   0
  -5 -10  -8   -0.39    3.96   0
  -5  10  -8   -1.05    1.91   0
   5 -10   8    1.45    1.73   0
  -5 -10  -8    1.73    3.79   0
   1 -11  -8    9.84    2.36   0
   1  11   8   13.53    3.86   0
   1  11  -8   11.62    2.98   0
  -1  11  -8    7.59    2.88   0
  -1  11   8   12.48    2.66   0
   1 -11   8    9.18    2.44   0
  -1 -11  -8    9.67    2.44   0
  -1 -11   8    7.79    2.49   0
   2  11   8    4.66    3.55   0
   2 -11  -8    3.94    2.26   0
  -2 -11  -8    3.94    2.89   0
  -2  11  -8    2.97    1.99   0
   2  11  -8    8.29    2.94   0
  -2  11   8    6.54    2.54   0
  -2 -11   8    5.55    2.58   0
   2 -11   8    3.11    1.70   0
   3 -11  -8    2.92    2.48   0
   3  11   8    5.51    3.97   0
   3  11  -8    4.90    2.88   0
  -3  11   8    5.00    2.59   0
   3 -11   8    5.19    1.66   0
  -3 -11  -8    5.56    3.35   0
  -3 -11   8    4.83    2.72   0
  -3  11  -8    3.06    2.69   0
  -4 -11  -8    0.87    3.20   0
   4 -11   8    4.54    2.40   0
  -4  11   8    0.39    2.50   0
  -4 -11  -8    0.15    3.58   0
   4 -11  -8    0.58    2.45   0
   4  11  -8    3.06    2.58   0
  -4  11  -8    2.35    2.71   0
  -4 -11   8    5.27    2.69   0
   0  12  -8   13.10    3.10   0
   0  12   8   15.25    3.15   0
   0 -12  -8    8.07    2.62   0
   0 -12   8   10.98    2.64   0
  -1 -12   8    4.01    2.50   0
   1 -12   8    2.42    2.49   0
   1  12  -8    5.54    2.95   0
   1  12   8    6.25    3.04   0
   1 -12  -8    3.70    2.38   0
  -1  12   8    4.76    2.92   0
  -1 -12  -8    4.10    3.07   0
  -1  12  -8   11.70    3.01   0
   2 -12  -8    2.75    2.35   0
   2 -12   8    1.45    2.46   0
   2  12  -8    5.64    2.94   0
  -2 -12  -8    2.56    3.14   0
  -2  12   8    2.75    2.79   0
  -2 -12   8    0.76    2.40   0
   2  12   8    3.59    3.07   0
  -2  12  -8    2.40    2.83   0
   3 -12  -8    4.23    2.55   0
   3  12  -8    5.61    3.09   0
  -3 -12  -8    3.96    3.31   0
  -3  12  -8    4.78    2.77   0
   3 -12   8    2.35    2.40   0
  -3  12   8    3.83    2.66   0
  -3 -12   8    3.02    2.87   0
   3  12   8    5.25    3.62   0
   1 -13  -8    2.78    2.60   0
   1  13  -8    1.49    2.99   0
   1 -13   8   -1.64    2.60   0
  -1 -13   8   -0.13    1.79   0
   1  13   8    0.94    3.18   0
  -1 -13  -8    0.91    2.68   0
  -1  13  -8   -2.39    3.01   0
  -1  13   8   -0.56    2.94   0
  -1  -1   9   85.42    4.29   0
  -1   1   9   84.64    4.61   0
   1  -1   9   78.16    4.43   0
  -1   1  -9   80.91    4.89   0
   1   1   9   76.34    5.75   0
  -1   1   9   70.03    3.50   0
  -1  -1  -9   91.28    6.96   0
   1   1  -9   85.54    4.04   0
  -2  -1  -9    3.19    3.25   0
  -2  -1   9    2.85    3.23   0
  -2   1  -9    2.49    2.58   0
   2  -1   9    2.53    2.28   0
   2   1  -9    1.47    3.04   0
   2   1   9    3.43    2.87   0
  -2   1   9    1.68    1.71   0
   2  -1  -9    0.54    2.37   0
  -3  -1   9    2.33    2.05   0
  -3  -1   9    2.14    2.69   0
   3   1   9    0.89    2.20   0
  -3   1   9   -0.13    2.14   0
  -3  -1  -9    0.06    2.26   0
   3  -1  -9    0.68    2.14   0
   3  -1   9    2.10    2.01   0
  -3   1  -9   -0.07    2.02   0
  -4   1  -9    8.73    2.09   0
  -4  -1   9    6.53    2.11   0
   4  -1   9    7.36    2.03   0
  -4  -1  -9    9.64    2.66   0
  -4  -1   9    9.52    2.64   0
   4   1   9    8.86    2.16   0
   4  -1  -9    8.49    2.07   0
  -4   1   9    7.49    2.13   0
  -5   1   9    5.45    2.11   0
  -5   1  -9    6.11    2.10   0
  -5  -1   9    6.20    2.01   0
  -5  -1  -9    5.16    1.98   0
  -5  -1   9    6.11    2.47   0
   5   1   9    6.03    1.96   0
   5  -1   9    4.10    2.08   0
   5  -1  -9    5.76    1.50   0
  -6   1   9    1.73    2.10   0
  -6   1  -9    4.62    2.22   0
  -6  -1  -9    0.25    2.17   0
  -6  -1   9    1.25    2.15   0
  -6  -1   9   -1.55    2.56   0
   6  -1  -9   -0.37    2.09   0
   6   1   9    0.37    2.14   0
   6  -1   9    1.96    1.98   0
  -7   1  -9    1.83    2.32   0
   7   1   9    1.30    2.19   0
   7  -1  -9   -0.25    1.53   0
  -7  -1   9    0.91    2.26   0
  -7  -1   9   -2.94    2.55   0
  -7   1   9    1.89    2.23   0
  -7  -1  -9    1.55    2.20   0
   7  -1   9    1.83    2.25   0
  -8  -1  -9   -0.51    2.43   0
  -8   1  -9   -2.99    2.59   0
   8   1   9    1.13    2.45   0
   8  -1   9    0.32    1.77   0
  -8  -1   9    6.24    2.65   0
  -8  -1   9   -0.05    2.43   0
  -8   1   9    4.28    2.39   0
   0   2  -9   75.37    4.13   0
   0  -2   9   71.19    5.48   0
   0   2   9   61.56    4.07   0
  -1  -2   9  152.05    4.31   0
   1   2  -9  164.77    5.04   0
   1  -2  -9  121.64    3.41   0
  -1   2  -9  150.64    4.89   0
  -1   2   9  131.89    3.78   0
   1  -2   9  148.75    4.43   0
   2  -2   9   20.30    2.54   0
  -2  -2  -9   21.48    3.87   0
   2   2  -9   24.32    3.01   0
  -2   2   9   18.10    1.79   0
  -2  -2   9   21.98    2.46   0
   2  -2  -9   19.18    2.39   0
  -2   2  -9   23.24    2.71   0
   2   2   9   15.78    3.60   0
  -3   2   9   75.47    2.67   0
  -3  -2  -9   79.10    3.65   0
  -3   2  -9   79.84    2.51   0
   3  -2   9   78.96    2.72   0
   3   2   9   70.00    3.54   0
   3  -2  -9   68.68    2.63   0
  -3  -2   9   72.70    2.69   0
  -3  -2   9   92.77    3.49   0
  -4   2  -9    2.92    1.55   0
  -4   2   9    4.34    1.98   0
   4  -2  -9    2.98    2.12   0
   4   2   9    2.72    2.53   0
   4  -2   9    2.63    1.44   0
  -4  -2   9    2.35    2.01   0
  -4  -2   9    3.55    2.55   0
  -4  -2  -9    3.93    2.05   0
   5  -2  -9   -1.10    2.17   0
  -5   2   9    0.30    2.17   0
  -5  -2  -9    0.97    2.02   0
  -5   2  -9    0.16    2.09   0
   5   2   9    0.03    2.10   0
   5  -2   9    1.19    1.99   0
  -5  -2   9    3.04    2.50   0
  -5  -2   9    1.74    1.95   0
  -6  -2   9    2.25    2.73   0
  -6  -2   9    3.37    2.16   0
  -6  -2  -9    0.46    2.18   0
   6  -2   9    2.56    2.16   0
  -6   2   9    2.29    2.09   0
   6  -2  -9    2.06    2.09   0
  -6   2  -9    3.05    2.23   0
   6   2   9    3.37    2.15   0
  -7   2  -9    1.83    2.40   0
   7   2   9    1.52    2.28   0
   7  -2  -9    1.63    2.33   0
  -7  -2   9    3.04    2.27   0
  -7  -2  -9    1.91    2.30   0
  -7   2   9    0.75    1.58   0
   7  -2   9    2.55    2.26   0
  -7  -2   9    1.55    2.64   0
   8  -2   9   -0.73    2.60   0
  -8   2  -9    1.84    2.59   0
  -8  -2  -9    1.70    2.53   0
  -8  -2   9   -2.35    2.59   0
   8  -2  -9   -1.12    1.62   0
  -8  -2   9    2.14    2.48   0
  -8   2   9    4.14    2.52   0
  -1   3   9  295.10    4.86   0
  -1   3  -9  325.06    4.51   0
   1  -3  -9  269.68    4.74   0
   1   3  -9  367.76    5.44   0
   1  -3   9  328.41    4.92   0
  -1  -3   9  343.41    4.88   0
   2  -3   9   82.89    3.06   0
  -2  -3   9   88.13    3.73   0
  -2  -3  -9   80.19    8.88   0
   2  -3  -9   67.77    2.37   0
  -2   3  -9   78.19    3.25   0
   2   3  -9   81.85    2.77   0
  -2   3   9   70.65    2.84   0
  -2  -3  -9   88.64    7.58   0
  -3  -3  -9   10.83    2.85   0
  -3   3  -9   10.48    2.45   0
   3  -3   9   11.84    2.23   0
   3  -3  -9    8.83    1.60   0
  -3  -3  -9   10.57    3.45   0
   3   3  -9   10.36    2.59   0
  -3   3   9    9.61    1.55   0
  -3  -3   9   11.30    2.86   0
   4  -3  -9    2.75    2.02   0
  -4  -3   9    2.59    2.04   0
  -4  -3   9   -0.36    2.63   0
  -4   3  -9    0.24    2.25   0
  -4   3   9   -0.69    1.47   0
   4  -3   9   -0.90    2.05   0
  -4  -3  -9   -0.83    2.51   0
  -5   3  -9    4.12    2.09   0
  -5  -3   9    1.59    2.70   0
  -5  -3  -9    3.96    2.15   0
   5  -3  -9    3.42    1.58   0
  -5   3   9    5.45    2.17   0
   5  -3   9    2.54    1.41   0
  -5  -3   9    4.23    1.50   0
   6  -3   9    2.28    1.67   0
  -6  -3   9    0.96    2.19   0
  -6  -3  -9    1.99    2.13   0
   6  -3  -9    0.88    1.46   0
  -6   3   9    1.28    2.14   0
  -6   3  -9    2.54    2.24   0
  -6  -3   9    2.02    2.76   0
  -6  -3  -9    3.68    3.01   0
  -7   3  -9    0.08    1.68   0
   7  -3  -9    1.42    1.61   0
  -7  -3  -9    0.90    2.42   0
  -7  -3   9    2.64    2.26   0
   7  -3   9    0.52    2.31   0
  -7   3   9   -3.09    2.36   0
  -7  -3   9    0.87    2.78   0
  -7  -3  -9    1.76    2.57   0
  -8  -3   9    2.05    2.61   0
  -8  -3  -9    1.63    2.63   0
  -8   3   9    2.62    2.53   0
  -8  -3   9   -1.20    2.71   0
  -8  -3  -9    2.15    3.40   0
   8  -3  -9   -1.68    1.74   0
  -8   3  -9    1.91    2.55   0
   8  -3   9    0.72    1.69   0
   0  -4  -9   56.70    3.53   0
   0   4  -9   74.50    3.73   0
   0  -4   9   65.81    3.43   0
   0   4   9   67.54    3.37   0
  -1  -4  -9   10.72    3.74   0
   1   4   9   13.33    5.39   0
  -1  -4   9   17.40    3.28   0
   1   4  -9   14.00    3.32   0
   1  -4  -9   10.77    2.12   0
  -1   4   9   11.46    2.28   0
  -1   4  -9   14.19    3.07   0
   1  -4   9   12.97    1.84   0
  -2   4  -9    0.56    1.82   0
  -2   4   9   -0.15    1.94   0
  -2  -4   9    0.68    3.10   0
   2  -4  -9    0.83    1.31   0
   2  -4   9    1.40    1.54   0
   2   4  -9    0.70    2.19   0
  -3  -4  -9    4.76    4.22   0
  -3  -4   9    4.16    2.92   0
  -3  -4  -9    3.73    2.98   0
  -3   4  -9    3.77    2.34   0
   3  -4   9    4.53    2.12   0
  -3   4   9    4.69    2.07   0
   3   4  -9    4.81    2.66   0
   3  -4  -9    1.53    2.07   0
  -4  -4   9    6.02    2.80   0
  -4  -4   9    3.33    1.45   0
   4  -4   9    1.96    2.01   0
  -4   4   9    4.02    2.10   0
  -4   4  -9    6.39    2.22   0
  -4  -4  -9    2.72    2.26   0
   4  -4  -9    5.35    1.96   0
  -4  -4  -9    2.27    3.60   0
   5  -4   9    0.31    2.03   0
  -5  -4  -9    0.66    2.61   0
  -5   4  -9   -1.42    2.18   0
   5  -4  -9   -1.21    2.03   0
  -5   4   9   -0.38    1.42   0
  -5  -4   9    0.45    2.08   0
  -5  -4  -9    1.15    3.29   0
  -5  -4   9   -1.96    2.74   0
  -6  -4   9    1.45    2.19   0
   6  -4   9    3.15    2.18   0
   6  -4  -9   -1.04    2.25   0
  -6  -4  -9    0.33    2.60   0
  -6   4   9    0.44    1.57   0
  -6  -4  -9    0.72    2.51   0
  -6  -4   9   -0.77    2.70   0
  -6   4  -9    2.26    2.23   0
   7  -4   9    1.42    2.14   0
  -7   4   9    0.87    2.32   0
  -7  -4   9   -0.39    2.30   0
  -7  -4   9    3.87    2.76   0
   7  -4  -9   -0.45    1.60   0
  -7  -4  -9    0.23    2.46   0
  -7  -4  -9    2.06    3.41   0
  -7   4  -9   -0.04    2.24   0
  -8  -4   9    2.30    2.02   0
  -8  -4  -9   -0.21    2.79   0
   8  -4  -9    3.21    2.50   0
   8  -4   9    1.37    2.51   0
   1   5  -9    1.32    3.25   0
   1  -5  -9   -0.24    2.06   0
   1   5   9    0.20    4.29   0
  -1  -5   9    1.69    3.00   0
  -1   5  -9    0.10    2.89   0
  -1  -5  -9   -0.27    3.18   0
   1  -5   9    0.19    1.68   0
  -1   5   9    2.14    2.03   0
   2  -5   9    2.26    2.18   0
  -2   5  -9    3.56    2.59   0
  -2  -5   9    6.49    2.90   0
   2  -5  -9    4.21    2.01   0
  -2   5   9    2.84    1.98   0
   2   5  -9    1.34    2.74   0
  -2  -5  -9    2.76    3.63   0
  -3   5   9    3.86    1.45   0
   3  -5  -9    3.25    2.08   0
   3  -5   9    4.16    1.95   0
  -3  -5  -9    3.53    4.37   0
  -3  -5  -9    4.28    3.37   0
   3   5  -9    6.46    2.71   0
  -3   5  -9    4.67    2.40   0
  -3  -5   9    6.99    3.10   0
  -4  -5  -9   -0.57    3.87   0
  -4   5   9    0.12    1.97   0
   4  -5   9   -0.49    2.06   0
   4   5  -9    0.33    2.53   0
   4  -5  -9    1.08    1.41   0
  -4  -5  -9    1.40    3.05   0
  -4   5  -9   -1.41    2.31   0
  -4  -5   9    2.33    2.98   0
   5  -5  -9    1.14    2.05   0
  -5   5  -9    2.40    2.25   0
  -5  -5   9    0.87    2.90   0
  -5  -5   9    2.81    2.24   0
  -5  -5  -9    0.74    2.55   0
   5  -5   9    0.46    2.09   0
  -5   5   9   -0.70    1.52   0
  -5  -5  -9    0.71    2.79   0
   6  -5  -9   -0.24    1.65   0
  -6  -5   9    0.94    2.20   0
  -6  -5  -9    1.93    3.26   0
  -6   5   9    1.05    2.35   0
  -6  -5  -9    0.43    2.81   0
  -6  -5   9   -3.77    2.51   0
  -6   5  -9    2.42    2.36   0
   6  -5   9   -0.77    2.19   0
  -7  -5   9   -0.16    2.78   0
   7  -5   9    0.23    2.34   0
  -7   5   9   -0.29    1.80   0
  -7  -5  -9    0.03    2.44   0
   7  -5  -9    1.24    2.45   0
  -7  -5   9    1.00    2.30   0
  -7   5  -9    0.57    1.74   0
  -7  -5  -9   -1.50    3.42   0
   0   6  -9    6.65    3.15   0
   0  -6   9    6.32    2.61   0
   0  -6  -9    4.99    2.53   0
   0   6   9    8.22    2.42   0
  -1   6   9   13.14    2.21   0
   1  -6   9   14.15    2.39   0
   1   6  -9   14.54    2.97   0
  -1  -6  -9   11.33    2.68   0
   1   6   9   13.63    3.77   0
  -1  -6   9   14.27    2.80   0
   1  -6  -9   11.60    2.06   0
  -1   6  -9   12.83    2.91   0
   2   6   9    1.11    3.97   0
   2  -6   9   -0.53    1.40   0
   2  -6  -9    0.63    1.99   0
  -2  -6  -9    1.27    3.38   0
   2   6  -9   -1.35    2.96   0
  -2  -6   9    2.96    2.12   0
  -2   6  -9    3.11    2.50   0
  -2   6   9    2.99    2.03   0
   3   6  -9    9.77    2.85   0
   3  -6  -9    7.36    2.07   0
  -3  -6  -9    7.64    3.86   0
   3  -6   9    8.47    2.12   0
  -3   6  -9    5.77    1.78   0
  -3  -6  -9    7.12    3.60   0
  -3   6   9    8.37    2.05   0
  -3  -6   9   11.59    3.17   0
  -4   6  -9   -0.79    2.45   0
  -4  -6  -9    0.45    4.26   0
   4  -6   9    0.49    2.22   0
   4  -6  -9    3.24    2.03   0
  -4  -6   9    6.54    3.08   0
  -4   6   9    0.25    2.05   0
   4   6  -9    0.97    2.56   0
  -4  -6  -9    1.05    2.94   0
  -5   6   9    3.92    2.13   0
  -5  -6   9    0.86    2.62   0
  -5  -6  -9   -0.11    2.77   0
  -5  -6   9    2.39    2.14   0
   5  -6   9   -0.30    1.56   0
   5  -6  -9   -0.25    2.18   0
  -5   6  -9    1.56    2.30   0
  -5  -6  -9    1.98    3.78   0
  -6  -6   9   -0.01    2.77   0
  -6   6   9    1.60    2.26   0
   6  -6   9    2.90    2.32   0
  -6  -6  -9    3.27    2.80   0
  -6  -6   9    0.15    2.29   0
  -6   6  -9    1.41    1.60   0
   6  -6  -9    0.37    1.65   0
  -6  -6  -9    1.21    3.52   0
  -7  -6  -9    3.71    2.95   0
  -7   6  -9    1.25    2.46   0
   7  -6   9    2.38    2.40   0
  -7   6   9   -0.03    2.49   0
   7  -6  -9    0.90    2.38   0
  -7  -6  -9    2.89    3.18   0
  -7  -6   9   -0.16    2.47   0
  -7  -6   9    5.61    2.71   0
   1   7  -9   42.25    3.33   0
   1   7   9   37.55    4.22   0
  -1  -7  -9   32.88    2.68   0
  -1  -7   9   32.88    2.99   0
  -1   7  -9   34.40    2.92   0
   1  -7  -9   31.70    2.34   0
   1  -7   9   36.42    2.60   0
  -1   7   9   33.65    2.53   0
   2  -7   9    4.38    1.53   0
  -2   7   9    5.74    2.23   0
  -2  -7  -9    3.74    3.27   0
   2   7   9    5.18    4.27   0
   2  -7  -9    6.38    2.06   0
  -2   7  -9    4.03    2.83   0
  -2  -7   9    4.25    3.04   0
   2   7  -9    6.41    3.04   0
  -3   7   9   32.58    1.76   0
   3  -7   9   36.39    2.38   0
  -3  -7   9   40.06    3.33   0
   3  -7  -9   30.60    2.28   0
  -3  -7  -9   36.00    4.22   0
  -3   7  -9   34.17    2.87   0
  -3  -7  -9   29.76    3.80   0
   3   7  -9   41.51    3.06   0
   4  -7  -9    2.09    2.15   0
  -4  -7  -9    4.44    4.13   0
  -4  -7  -9    2.05    3.28   0
  -4  -7   9    3.32    2.98   0
  -4   7  -9    3.19    2.39   0
   4   7  -9    3.71    2.61   0
   4  -7   9    6.97    2.13   0
  -4   7   9    3.04    1.56   0
  -5  -7   9   13.42    2.82   0
  -5   7   9    9.73    2.36   0
  -5  -7  -9    9.48    3.65   0
   5  -7  -9   11.61    2.26   0
   5  -7   9   10.20    2.27   0
  -5  -7   9   11.11    2.33   0
  -5   7  -9    9.33    2.48   0
  -5  -7  -9    7.93    3.38   0
  -6  -7   9    2.15    2.96   0
  -6  -7  -9    2.04    4.33   0
  -6   7   9   -1.97    2.31   0
   6  -7  -9   -1.37    2.30   0
  -6   7  -9   -1.34    2.40   0
  -6  -7  -9    0.13    3.19   0
  -6  -7   9    1.25    2.23   0
   6  -7   9   -0.91    2.29   0
  -7  -7   9    1.54    2.53   0
  -7   7   9    3.64    2.52   0
  -7  -7  -9    1.11    3.21   0
  -7  -7  -9    0.77    3.55   0
  -7  -7   9    2.31    2.82   0
   7  -7  -9    1.20    1.81   0
  -7   7  -9    1.42    1.80   0
   7  -7   9    1.60    2.42   0
   0   8  -9   18.77    3.22   0
   0  -8   9   14.88    2.44   0
   0   8   9   20.22    3.45   0
   0  -8  -9   14.89    2.67   0
   1   8  -9    8.08    3.25   0
   1  -8   9   13.25    2.12   0
   1   8   9   11.79    4.18   0
  -1   8  -9   14.79    2.81   0
  -1  -8  -9   11.27    2.35   0
  -1   8   9   10.89    2.41   0
  -1  -8   9   13.82    2.71   0
   1  -8  -9   10.88    2.12   0
   2   8   9    3.24    3.89   0
  -2   8  -9    3.52    2.73   0
   2  -8   9    0.22    2.12   0
  -2  -8  -9    0.98    2.63   0
  -2   8   9    2.71    2.25   0
   2  -8  -9   -0.91    2.08   0
  -2  -8   9    3.20    2.84   0
   2   8  -9    0.43    2.23   0
   3  -8  -9    1.49    2.10   0
   3  -8   9    2.32    1.52   0
  -3   8  -9   -2.26    2.62   0
  -3  -8   9   -0.93    2.79   0
  -3  -8  -9    1.39    3.20   0
   3   8  -9    3.20    2.73   0
  -3   8   9    2.20    2.17   0
  -4  -8  -9    0.42    4.14   0
  -4   8   9    0.80    2.14   0
  -4  -8  -9    1.38    3.24   0
   4  -8  -9    1.71    2.09   0
   4   8  -9    0.47    2.49   0
  -4  -8   9    2.12    2.77   0
   4  -8   9    0.00    2.20   0
  -4   8  -9   -0.30    2.49   0
  -5   8   9    3.57    2.38   0
  -5  -8   9    5.45    2.74   0
  -5   8  -9    4.55    2.52   0
   5  -8  -9    2.79    1.71   0
  -5  -8  -9    5.04    3.93   0
   5  -8   9    2.63    1.63   0
  -5  -8  -9    3.21    3.42   0
  -6   8   9    0.43    2.42   0
  -6  -8   9    0.41    2.75   0
  -6  -8   9   -0.24    2.32   0
  -6  -8  -9    0.44    4.16   0
  -6  -8  -9    0.92    3.56   0
  -6   8  -9    1.60    2.64   0
   6  -8   9   -1.15    1.69   0
   6  -8  -9    2.75    2.35   0
   1   9  -9   39.36    3.36   0
   1   9   9   31.53    4.08   0
  -1   9  -9   31.86    3.07   0
  -1  -9  -9   29.86    2.55   0
  -1  -9   9   32.01    2.65   0
  -1   9   9   32.21    2.75   0
   1  -9  -9   27.94    2.37   0
   1  -9   9   29.91    1.90   0
   2  -9   9    1.35    2.10   0
  -2  -9  -9    1.28    2.65   0
  -2  -9   9   -0.78    2.53   0
   2   9  -9    1.50    2.95   0
   2   9   9   -0.57    3.66   0
  -2   9  -9    3.22    1.88   0
  -2   9   9    0.95    2.25   0
   2  -9  -9    1.98    2.02   0
  -3  -9  -9    1.59    3.49   0
   3   9  -9    5.44    2.77   0
  -3   9  -9    3.85    2.56   0
   3  -9   9    3.74    2.17   0
  -3  -9   9    2.28    2.67   0
   3  -9  -9    1.19    2.27   0
   3   9   9    1.11    3.38   0
  -3   9   9    2.68    2.46   0
   4  -9   9    0.45    2.34   0
  -4  -9  -9   -0.64    3.62   0
   4  -9  -9    2.09    2.35   0
   4   9  -9    1.46    2.66   0
  -4   9  -9    2.57    1.79   0
  -4  -9  -9   -1.06    3.79   0
  -4  -9   9    1.93    2.74   0
  -4   9   9   -1.37    2.32   0
  -5   9  -9    7.25    1.84   0
  -5  -9   9    6.16    2.86   0
  -5  -9  -9    6.55    3.89   0
   5  -9  -9    4.57    1.66   0
  -5  -9  -9    6.55    3.70   0
  -5   9   9    9.41    2.47   0
   5  -9   9    5.05    2.36   0
  -6  -9   9    2.48    2.54   0
   6  -9   9    0.90    2.51   0
  -6  -9   9    1.47    3.03   0
  -6  -9  -9    0.80    4.17   0
  -6   9   9    1.14    2.50   0
   6  -9  -9    1.78    2.57   0
  -6   9  -9    3.83    2.65   0
  -6  -9  -9    0.76    4.17   0
   0  10   9    0.27    3.42   0
   0  10  -9   -1.08    3.15   0
   0 -10   9   -0.37    1.83   0
   0 -10  -9    0.11    2.12   0
  -1 -10   9   31.56    2.47   0
   1  10   9   36.76    4.03   0
  -1  10  -9   27.31    2.91   0
  -1 -10  -9   27.66    3.10   0
  -1  10   9   26.98    2.81   0
   1 -10  -9   24.54    2.43   0
   1 -10   9   30.13    2.37   0
   1  10  -9   35.57    2.96   0
   2  10   9    1.73    4.13   0
   2 -10   9    2.75    2.24   0
  -2 -10  -9    2.46    2.84   0
  -2 -10   9    1.07    2.51   0
   2  10  -9    4.28    2.89   0
  -2  10  -9    2.54    2.37   0
  -2  10   9    2.19    2.49   0
  -3  10  -9   27.07    2.10   0
  -3  10   9   31.92    2.56   0
  -3 -10  -9   28.02    3.73   0
   3 -10  -9   22.25    1.89   0
   3 -10   9   24.49    1.85   0
  -3 -10   9   30.88    2.91   0
   3  10   9   26.79    4.14   0
   3  10  -9   29.04    3.08   0
  -4  10   9    3.15    1.84   0
   4 -10  -9    1.46    2.37   0
   4 -10   9    2.65    1.64   0
  -4  10  -9   -0.05    2.63   0
  -4 -10  -9    3.29    4.01   0
  -4 -10   9    4.39    2.72   0
   4  10  -9    1.50    2.63   0
  -4 -10  -9    3.30    4.03   0
  -5  10   9    3.31    1.79   0
  -5 -10   9   -0.10    3.53   0
   5 -10  -9    0.55    2.62   0
  -5  10  -9    3.69    1.91   0
  -5 -10  -9    2.02    4.21   0
   5 -10   9    2.15    1.77   0
   5  10  -9    2.07    3.30   0
  -5 -10  -9    1.28    4.13   0
   1 -11  -9    3.98    2.27   0
   1 -11   9    4.29    2.46   0
  -1  11  -9    3.15    2.91   0
   1  11   9    5.50    3.75   0
  -1 -11  -9    5.89    2.37   0
   1  11  -9    4.59    2.92   0
  -1  11   9    6.66    2.63   0
  -1 -11   9    5.09    2.45   0
   2  11  -9    2.80    2.79   0
   2 -11   9   -0.02    1.65   0
  -2  11  -9    1.79    1.83   0
   2  11   9    1.33    3.47   0
   2 -11  -9    0.34    2.33   0
  -2  11   9   -1.26    2.68   0
  -2 -11   9    0.74    2.51   0
  -2 -11  -9   -0.07    2.77   0
   3 -11  -9    1.45    1.79   0
   3 -11   9   -0.56    1.53   0
   3  11  -9    4.14    2.86   0
  -3  11   9   -0.23    1.88   0
  -3  11  -9    1.63    2.57   0
  -3 -11   9    0.14    2.58   0
  -3 -11  -9    0.60    3.67   0
   3  11   9    1.91    3.98   0
  -4  11  -9   -2.51    2.67   0
   4 -11  -9    1.31    2.48   0
  -4 -11  -9    1.08    3.67   0
   4  11  -9    4.58    2.76   0
  -4 -11  -9    1.08    3.63   0
   4 -11   9    1.79    1.72   0
  -4 -11   9    0.33    2.96   0
  -4  11   9    0.15    2.45   0
   0 -12   9    2.03    2.47   0
   0  12  -9    0.21    3.01   0
   0 -12  -9    1.71    3.10   0
   0  12   9    4.28    3.71   0
   1  12   9    1.10    3.02   0
   1 -12   9    3.16    2.56   0
  -1  12  -9    4.74    2.88   0
  -1  12   9    2.64    2.79   0
  -1 -12   9    3.24    2.43   0
  -1 -12  -9    2.38    2.56   0
   1 -12  -9    1.25    2.41   0
   1  12  -9    4.12    2.87   0
   2  12  -9   -0.71    2.77   0
   2  12   9    3.56    3.73   0
   2 -12   9   -0.17    1.71   0
  -2  12   9    1.19    2.69   0
  -2 -12   9    0.38    2.23   0
  -2  12  -9    4.33    2.85   0
  -2 -12  -9    1.07    3.18   0
   2 -12  -9    0.04    2.29   0
   3 -12  -9    1.45    2.57   0
   3  12  -9    0.44    2.93   0
   3 -12   9    0.75    2.48   0
  -3  12  -9    1.20    2.79   0
  -3 -12  -9    0.88    3.10   0
  -3  12   9    3.15    2.72   0
  -3 -12   9    4.27    2.57   0
   3  12   9    0.06    3.94   0
   1  13  -9    5.01    3.20   0
   1 -13   9    4.78    2.63   0
  -1  13   9    3.16    2.85   0
  -1 -13  -9    1.87    3.31   0
   1 -13  -9    3.32    2.51   0
   1  13   9    3.87    3.25   0
  -1 -13   9    4.68    2.69   0
   0   0  10  101.30    6.11   0
   0   0 -10  103.01    5.69   0
  -1   0 -10   36.64    4.81   0
   1   0  10   31.77    4.10   0
   1   0 -10   36.16    4.23   0
  -1   0  10   35.23    4.60   0
  -2   0 -10    1.33    2.65   0
  -2   0  10    2.34    2.31   0
  -2   0  10    3.62    2.97   0
   2   0  10    1.92    2.41   0
  -3   0  10   38.88    1.92   0
   3   0  10   43.65    2.63   0
  -3   0  10   51.91    3.04   0
  -3   0 -10   48.48    2.81   0
  -4   0 -10   45.30    2.92   0
  -4   0  10   35.70    1.78   0
   4   0  10   38.00    2.45   0
   5   0  10    1.36    2.02   0
  -5   0  10    3.40    1.48   0
  -5   0 -10    3.34    2.02   0
  -6   0 -10    1.65    2.11   0
   6   0  10   -1.08    2.02   0
  -6   0  10    3.35    2.56   0
  -6   0  10    0.93    2.10   0
  -7   0  10   -1.48    1.78   0
  -7   0 -10    1.44    2.26   0
  -7   0  10    0.97    1.55   0
   7   0  10    1.13    2.21   0
  -8   0 -10    0.70    2.42   0
  -8   0  10    0.92    2.55   0
  -8   0  10   -0.45    1.92   0
   8   0  10    1.81    2.38   0
  -1   1 -10   27.93    4.30   0
  -1  -1 -10   30.06    5.73   0
   1   1  10   26.49    4.83   0
  -1   1  10   28.89    3.93   0
   1  -1  10   28.87    3.74   0
  -1  -1  10   35.45    4.73   0
  -1   1  10   26.53    2.79   0
   1   1 -10   28.42    4.33   0
   2  -1  10   11.64    1.87   0
   2  -1 -10   11.04    2.39   0
  -2   1  10    9.01    2.40   0
   2   1 -10   13.53    2.94   0
  -2  -1  10   15.63    3.10   0
   2   1  10   10.32    2.53   0
  -2  -1 -10   12.20    3.46   0
  -2   1 -10   10.20    2.79   0
   3   1  10    5.38    2.25   0
  -3  -1 -10    5.55    2.90   0
  -3  -1  10    4.95    2.05   0
  -3   1 -10    6.57    2.30   0
  -3  -1  10    5.17    2.12   0
   3  -1  10    5.92    1.93   0
   3  -1 -10    4.45    2.16   0
  -3   1  10    4.08    2.16   0
  -4   1 -10    5.65    2.14   0
  -4  -1  10    3.38    2.58   0
  -4  -1 -10    4.56    2.20   0
   4  -1  10    4.52    1.46   0
   4  -1 -10    5.31    1.98   0
   4   1  10    4.29    2.11   0
  -4   1  10    6.32    2.07   0
  -4  -1  10    4.08    1.49   0
  -5   1 -10   -0.12    2.14   0
  -5  -1  10    1.07    2.43   0
  -5   1  10    0.96    1.42   0
   5   1  10    0.93    2.00   0
   5  -1  10    3.23    2.11   0
  -5  -1 -10    0.56    1.96   0
  -5  -1  10    1.97    1.40   0
   5  -1 -10    1.94    2.06   0
  -6   1  10    5.21    2.08   0
  -6  -1 -10    7.36    2.15   0
  -6  -1  10    5.41    1.60   0
   6   1  10    5.36    2.20   0
  -6   1 -10    5.30    2.47   0
   6  -1 -10    4.14    1.48   0
  -6  -1  10    5.30    2.60   0
   6  -1  10    4.48    2.20   0
  -7   1 -10    1.10    2.26   0
  -7  -1 -10   -0.93    2.29   0
   7   1  10   -0.09    2.26   0
  -7   1  10    0.31    2.22   0
   7  -1  10    0.62    2.31   0
  -7  -1  10   -1.48    2.54   0
  -7  -1  10   -0.08    2.29   0
  -8  -1 -10    1.08    2.52   0
  -8   1  10    0.74    2.60   0
  -8  -1  10    0.66    2.50   0
   8  -1  10   -1.18    2.58   0
  -8   1  10    0.35    2.49   0
   8   1  10    1.60    2.46   0
  -8   1 -10    0.25    2.66   0
  -8  -1  10    2.79    1.99   0
   0   2  10  144.42    5.05   0
   0  -2  10  165.15    5.59   0
   0   2 -10  178.48    5.71   0
   0   2  10  165.39    6.06   0
  -1  -2  10   11.57    4.15   0
   1  -2 -10    8.40    2.45   0
  -1   2 -10    8.94    3.62   0
   1  -2  10   11.11    3.23   0
   1   2  10    8.88    6.36   0
  -1   2  10    5.79    2.43   0
  -1  -2 -10   11.90    6.15   0
   1   2 -10    9.87    3.96   0
   2   2  10   97.76    5.32   0
  -2   2  10  103.68    3.15   0
   2   2 -10  129.06    3.80   0
  -2   2 -10  123.51    3.50   0
  -2  -2 -10  125.90    5.83   0
   2  -2 -10  102.14    3.08   0
  -2  -2  10  123.74    3.96   0
   2  -2  10  110.97    3.28   0
  -3  -2  10    0.58    2.11   0
  -3   2  10    0.84    2.00   0
  -3   2 -10    1.91    2.27   0
   3  -2  10    0.19    1.96   0
  -3  -2 -10    0.94    2.64   0
   3  -2 -10   -0.62    1.44   0
   3   2  10    0.69    2.58   0
  -3  -2  10    1.62    2.86   0
  -4  -2  10    1.76    2.02   0
  -4   2  10    2.07    1.96   0
  -4  -2 -10    0.87    2.46   0
   4   2  10    1.23    2.54   0
   4  -2 -10    2.51    1.43   0
   4  -2  10    2.59    2.01   0
  -4  -2  10    4.38    1.90   0
  -4   2 -10    2.54    2.10   0
   5  -2 -10    6.77    2.15   0
   5  -2  10    9.46    2.05   0
  -5  -2  10   10.16    2.50   0
  -5  -2 -10    9.58    2.61   0
   5   2  10    9.88    2.13   0
  -5   2  10    7.35    1.55   0
  -5  -2  10    9.96    2.06   0
  -5   2 -10    7.55    2.13   0
  -6  -2  10   28.11    2.93   0
  -6  -2  10   20.22    2.39   0
  -6  -2 -10   20.85    2.44   0
   6  -2  10   20.92    2.37   0
  -6   2  10   20.42    2.21   0
  -6   2 -10   22.62    2.53   0
   6   2  10   20.15    2.37   0
   6  -2 -10   19.80    2.26   0
  -7  -2  10   -0.27    2.65   0
  -7  -2  10    3.51    2.23   0
   7   2  10    3.21    2.85   0
  -7  -2 -10    3.31    2.41   0
   7  -2  10    3.88    2.24   0
   7  -2 -10    3.10    2.21   0
  -7   2  10    1.90    1.60   0
  -7   2 -10    1.51    2.28   0
  -8   2 -10   -0.09    2.62   0
   8  -2  10    0.66    2.50   0
  -8  -2 -10    0.34    2.53   0
  -8  -2  10    2.96    2.60   0
  -8   2  10    0.93    2.42   0
  -8  -2  10    0.29    2.59   0
   1  -3 -10   55.59    2.93   0
  -1  -3  10   73.56    3.16   0
   1   3 -10   75.38    3.06   0
  -1   3 -10   65.55    3.64   0
   1  -3  10   69.73    2.64   0
  -1   3  10   59.64    2.90   0
   2  -3 -10  137.24    3.35   0
  -2  -3  10  176.97    4.36   0
  -2   3 -10  168.65    3.76   0
   2   3 -10  178.90    4.13   0
   2  -3  10  166.93    3.57   0
  -2   3  10  146.32    3.03   0
   3  -3 -10    3.53    2.05   0
  -3  -3 -10    3.02    2.64   0
   3   3 -10    2.21    2.70   0
  -3  -3 -10    3.30    3.73   0
  -3  -3  10    2.48    2.82   0
  -3   3 -10    3.66    2.42   0
  -3   3  10    2.38    2.13   0
   3  -3  10    4.12    2.24   0
   4  -3  10   69.75    2.60   0
  -4  -3 -10   73.53    3.55   0
  -4  -3  10   64.36    2.47   0
  -4   3  10   68.96    2.44   0
   4  -3 -10   59.96    2.05   0
  -4   3 -10   80.97    2.66   0
  -4  -3  10   74.20    3.18   0
   5  -3  10   -1.00    1.96   0
  -5   3  10    0.53    1.55   0
  -5  -3  10    2.53    2.68   0
  -5  -3 -10    1.24    2.65   0
  -5  -3  10    0.37    1.38   0
   5  -3 -10    0.93    2.03   0
  -5   3 -10    2.36    2.08   0
   6  -3  10    0.89    1.52   0
  -6  -3 -10    2.78    2.55   0
  -6  -3 -10    0.49    2.26   0
   6  -3 -10    2.09    2.06   0
  -6  -3  10    1.42    1.90   0
  -6   3  10    1.29    2.13   0
  -6  -3  10    0.59    2.21   0
  -6   3 -10    1.39    2.28   0
   7  -3  10    2.13    2.32   0
  -7  -3  10    2.73    2.61   0
  -7  -3  10    0.58    2.37   0
  -7  -3 -10   -0.36    3.07   0
   7  -3 -10    1.85    1.63   0
  -7  -3 -10    3.06    2.83   0
  -7   3 -10    2.17    2.42   0
  -7   3  10    2.44    2.28   0
  -8  -3  10    2.07    2.54   0
  -8  -3 -10    2.18    2.84   0
  -8  -3  10    5.65    2.82   0
   8  -3 -10   -0.01    1.78   0
  -8   3  10    1.44    2.56   0
   8  -3  10    2.09    2.60   0
  -8   3 -10    3.37    2.81   0
  -8  -3 -10    0.40    2.72   0
   0   4 -10   52.47    2.72   0
   0  -4  10   50.59    3.21   0
   0  -4 -10   38.45    2.92   0
   0   4  10   45.65    3.40   0
   1   4 -10   74.41    3.80   0
   1   4  10   74.13    6.75   0
  -1   4 -10   66.23    3.35   0
  -1  -4  10   72.24    3.76   0
   1  -4 -10   55.62    2.80   0
  -1   4  10   61.53    2.85   0
   1  -4  10   72.35    3.02   0
  -1  -4 -10   55.25    5.45   0
  -2  -4  10    3.31    2.97   0
   2   4 -10    0.98    2.13   0
  -2   4 -10    1.63    2.63   0
   2  -4 -10    2.65    1.97   0
  -2   4  10   -0.49    1.97   0
   2  -4  10    1.80    2.27   0
  -3  -4 -10   58.31    5.66   0
  -3   4  10   47.89    2.45   0
   3  -4  10   52.84    2.42   0
  -3  -4 -10   53.76    4.39   0
   3   4 -10   55.32    2.93   0
  -3   4 -10   53.36    2.68   0
  -3  -4  10   56.42    3.17   0
   3  -4 -10   50.94    2.37   0
  -4   4 -10   13.21    2.17   0
   4  -4  10   14.19    1.57   0
  -4  -4  10   15.82    3.00   0
  -4  -4 -10   14.56    2.84   0
  -4  -4  10   15.15    2.21   0
  -4   4  10   12.35    2.09   0
   4  -4 -10   10.62    1.48   0
  -4  -4 -10   17.51    4.16   0
  -5  -4 -10    0.88    2.57   0
  -5   4  10   -0.93    1.53   0
  -5  -4 -10    0.85    3.35   0
  -5  -4  10    2.43    2.17   0
   5  -4  10   -0.61    2.06   0
  -5   4 -10    1.66    2.17   0
   5  -4 -10    0.48    1.48   0
  -5  -4  10   -1.36    2.81   0
  -6  -4  10    2.62    2.03   0
   6  -4  10    1.63    2.11   0
  -6  -4 -10    3.51    2.72   0
  -6   4  10    1.79    1.64   0
  -6   4 -10    2.45    1.63   0
  -6  -4 -10    3.27    3.18   0
  -6  -4  10    2.74    2.67   0
   6  -4 -10    2.62    1.59   0
   7  -4  10   -2.79    2.33   0
  -7  -4 -10   -0.81    2.76   0
  -7  -4 -10    1.93    2.46   0
   7  -4 -10    1.38    1.64   0
  -7  -4  10    1.74    2.41   0
  -7   4 -10    3.20    2.35   0
  -7   4  10    5.28    2.35   0
  -7  -4  10    4.07    2.60   0
  -1  -5 -10   54.22    4.19   0
  -1   5  10   63.15    2.76   0
   1   5 -10   69.47    3.71   0
   1  -5 -10   54.45    2.69   0
   1   5  10   68.40    5.40   0
   1  -5  10   67.04    2.85   0
  -1   5 -10   64.37    3.25   0
  -1  -5  10   64.08    3.64   0
   2   5 -10    8.83    2.83   0
  -2   5  10    6.72    2.16   0
   2  -5 -10    9.67    2.17   0
  -2   5 -10   10.97    2.63   0
  -2  -5  10    7.97    3.09   0
   2  -5  10    9.92    2.28   0
  -3  -5 -10    0.32    3.52   0
  -3  -5  10    1.47    3.02   0
   3  -5  10    1.52    2.15   0
  -3   5  10    2.20    2.12   0
  -3  -5 -10    0.79    4.97   0
   3  -5 -10    1.56    2.03   0
  -3   5 -10    1.18    1.61   0
   3   5 -10    2.68    2.66   0
  -4  -5 -10   17.96    4.61   0
   4  -5 -10   14.18    2.32   0
   4  -5  10   18.16    2.20   0
  -4   5  10   15.16    2.13   0
  -4  -5  10   17.74    2.23   0
  -4  -5 -10   14.49    2.91   0
  -4   5 -10   15.17    2.42   0
   4   5 -10   17.06    1.95   0
  -5   5 -10    2.63    2.29   0
  -5  -5 -10    6.04    2.72   0
  -5  -5  10    6.91    3.01   0
  -5   5  10    4.39    2.18   0
  -5  -5  10    6.10    2.22   0
   5  -5  10    4.31    2.15   0
   5  -5 -10    2.24    1.60   0
  -5  -5 -10    8.18    3.59   0
  -6  -5  10    0.35    2.77   0
  -6  -5 -10    1.66    2.92   0
  -6   5 -10   -0.51    2.29   0
  -6  -5  10    0.19    2.30   0
   6  -5 -10    1.27    2.29   0
   6  -5  10    0.75    2.21   0
  -6   5  10    1.94    2.28   0
  -6  -5 -10    1.37    3.43   0
  -7   5 -10   -1.61    2.38   0
   7  -5  10   -0.38    2.32   0
  -7  -5  10    2.75    2.73   0
  -7  -5 -10    0.44    2.94   0
   7  -5 -10    0.93    2.38   0
  -7  -5  10   -0.43    2.31   0
  -7   5  10   -0.10    1.74   0
  -7  -5 -10    0.07    2.81   0
   0  -6 -10  112.64    3.50   0
   0   6 -10  146.24    3.90   0
   0   6  10  131.28    4.05   0
   0  -6  10  132.88    3.40   0
   1  -6 -10    0.93    2.10   0
   1   6 -10    1.44    2.98   0
   1   6  10    1.60    4.25   0
  -1  -6  10   -0.50    2.73   0
  -1   6  10    2.07    2.52   0
  -1  -6 -10    2.77    2.50   0
  -1   6 -10    4.09    2.84   0
   1  -6  10    2.99    2.26   0
   2  -6 -10   30.59    1.77   0
  -2   6  10   35.46    2.37   0
  -2  -6  10   39.74    3.22   0
   2   6 -10   41.99    3.20   0
  -2  -6 -10   31.53    4.10   0
  -2   6 -10   33.51    2.71   0
   2  -6  10   34.22    2.43   0
   2   6  10   39.46    5.37   0
   3  -6 -10    1.18    1.93   0
  -3  -6  10    0.63    3.11   0
   3  -6  10    0.79    2.08   0
  -3   6  10    2.09    2.02   0
   3   6 -10    4.10    2.81   0
  -3  -6 -10    0.93    3.90   0
  -3   6 -10    1.20    2.43   0
  -3  -6 -10    0.80    4.53   0
   4  -6  10    1.85    2.29   0
  -4  -6  10    2.85    3.08   0
  -4   6 -10    1.55    1.89   0
   4   6 -10    4.13    2.61   0
  -4  -6 -10    2.38    4.65   0
   4  -6 -10    3.16    2.07   0
  -4   6  10    3.15    2.05   0
  -4  -6 -10    2.63    2.94   0
  -5   6 -10    2.64    1.67   0
  -5   6  10    1.28    2.19   0
  -5  -6  10   -0.68    2.91   0
  -5  -6 -10    2.16    4.21   0
  -5  -6  10    0.57    2.08   0
  -5  -6 -10    1.78    2.81   0
   5  -6  10    2.42    1.45   0
   5  -6 -10    2.43    2.09   0
  -6  -6  10    6.08    2.75   0
   6  -6 -10    0.57    2.36   0
  -6  -6 -10    2.64    2.86   0
  -6   6  10    5.58    2.31   0
  -6   6 -10    4.24    2.35   0
  -6  -6  10    4.08    2.23   0
   6  -6  10    2.78    2.20   0
  -6  -6 -10    2.36    3.48   0
   7  -6  10    0.59    1.78   0
  -7   6  10    1.89    2.50   0
  -7  -6 -10    1.69    3.20   0
   7  -6 -10    1.43    2.51   0
  -7   6 -10   -1.75    2.54   0
  -7  -6 -10    4.28    3.60   0
  -7  -6  10    1.20    2.55   0
  -7  -6  10    0.56    2.74   0
  -1   7 -10    0.31    2.89   0
   1  -7  10    2.82    2.15   0
   1   7  10    1.13    4.05   0
  -1  -7  10    3.75    2.79   0
  -1  -7 -10    2.27    2.68   0
   1   7 -10    2.58    3.15   0
  -1   7  10    1.78    2.21   0
   1  -7 -10    2.21    2.01   0
   2   7 -10    9.17    3.02   0
   2  -7 -10    4.70    2.11   0
   2  -7  10    7.38    2.19   0
  -2   7  10    8.95    2.18   0
  -2  -7 -10    7.76    3.21   0
  -2   7 -10    8.25    2.70   0
  -2  -7  10    8.17    3.00   0
   2   7  10    8.48    4.34   0
   3  -7  10    0.54    2.21   0
  -3   7 -10    0.94    2.63   0
   3  -7 -10    0.75    2.08   0
  -3  -7  10   -0.79    3.08   0
  -3  -7 -10    0.49    3.63   0
  -3   7  10    3.23    2.08   0
  -3  -7 -10    0.44    3.81   0
   3   7 -10    1.87    2.91   0
  -4  -7  10    2.64    3.04   0
   4  -7  10    1.68    2.08   0
  -4  -7 -10    1.32    3.57   0
   4  -7 -10    3.18    2.17   0
  -4  -7 -10    0.10    4.39   0
  -4   7 -10   -0.37    2.39   0
   4   7 -10    0.57    2.57   0
  -4   7  10    1.18    2.14   0
  -5  -7  10   -3.29    2.91   0
  -5   7  10    1.14    2.13   0
  -5  -7 -10    1.83    4.04   0
  -5  -7 -10    1.36    3.24   0
   5  -7  10    2.02    2.34   0
   5  -7 -10    2.54    2.03   0
  -5  -7  10    2.42    2.23   0
  -5   7 -10    2.26    2.52   0
   6  -7 -10    2.48    2.37   0
  -6   7  10    1.76    2.35   0
  -6  -7 -10    1.19    3.78   0
  -6  -7  10    2.81    2.75   0
  -6  -7  10    0.84    2.38   0
  -6  -7 -10    0.89    3.58   0
  -6   7 -10   -2.24    1.84   0
   6  -7  10    0.72    2.38   0
  -7  -7 -10   -0.08    3.65   0
  -7  -7  10   -1.13    2.57   0
   7  -7  10    2.89    2.54   0
  -7  -7 -10    0.10    3.13   0
  -7   7 -10   -1.98    2.59   0
  -7  -7  10   -1.90    2.95   0
   7  -7 -10    0.84    1.75   0
   0   8 -10   45.12    3.07   0
   0  -8  10   49.00    2.77   0
   0   8  10   43.96    3.14   0
   0  -8 -10   36.75    2.58   0
   1  -8  10    5.68    2.14   0
   1   8 -10    7.06    2.25   0
  -1   8  10    7.86    2.31   0
  -1   8 -10    3.20    2.82   0
   1   8  10    6.74    3.29   0
  -1  -8 -10    4.58    2.68   0
  -1  -8  10    5.46    2.47   0
   1  -8 -10    4.87    2.54   0
   2   8  10    8.10    4.19   0
   2  -8  10    4.18    1.56   0
  -2  -8 -10    5.15    2.65   0
  -2  -8  10    3.46    2.84   0
  -2   8 -10    7.90    3.02   0
   2  -8 -10    4.75    2.09   0
   2   8 -10    9.76    3.09   0
  -2   8  10    5.09    2.27   0
   3  -8  10    1.18    1.53   0
  -3  -8 -10    1.12    3.19   0
   3   8 -10    2.02    2.73   0
   3  -8 -10   -0.00    1.57   0
  -3   8 -10   -0.55    2.62   0
  -3  -8  10    2.79    2.95   0
  -3   8  10    1.99    2.28   0
  -3  -8 -10    0.61    3.48   0
  -4   8  10    8.87    2.33   0
  -4  -8 -10    4.91    3.81   0
  -4  -8  10    3.54    2.91   0
   4   8 -10    6.29    2.62   0
   4  -8 -10    4.75    2.22   0
  -4  -8 -10    5.99    3.69   0
   4  -8  10    3.69    2.21   0
  -4   8 -10    5.33    2.56   0
  -5  -8 -10    4.56    4.02   0
  -5  -8 -10    6.70    4.51   0
   5  -8  10    3.90    1.69   0
   5  -8 -10    1.97    2.29   0
  -5   8 -10    6.05    2.51   0
  -5   8  10    6.12    2.34   0
  -5  -8  10    4.46    2.65   0
   6  -8 -10   -0.35    1.73   0
  -6  -8  10    0.25    2.80   0
  -6  -8  10    1.08    2.41   0
  -6  -8 -10    1.38    4.12   0
  -6  -8 -10    1.82    3.61   0
  -6   8 -10    2.98    2.57   0
   6  -8  10    2.35    1.70   0
  -6   8  10    1.01    2.57   0
   1  -9  10    2.42    1.55   0
  -1   9 -10   -0.71    3.00   0
  -1  -9 -10    0.49    2.71   0
  -1  -9  10    1.62    2.60   0
   1   9  10    2.79    3.98   0
   1  -9 -10    1.92    2.09   0
   1   9 -10   -1.89    3.20   0
  -1   9  10    1.64    2.49   0
   2  -9  10   66.92    2.57   0
   2   9  10   76.20    4.49   0
   2  -9 -10   57.45    2.58   0
  -2   9 -10   59.38    2.98   0
  -2  -9 -10   58.42    3.72   0
  -2  -9  10   64.95    3.21   0
  -2   9  10   66.22    2.78   0
   2   9 -10   76.61    3.37   0
   3   9 -10   11.68    2.79   0
   3  -9  10    4.83    2.25   0
  -3  -9  10    8.69    2.67   0
  -3   9 -10    8.08    2.56   0
  -3   9  10    9.33    2.49   0
  -3  -9 -10    6.59    3.44   0
   4   9 -10   10.17    2.52   0
  -4  -9 -10    6.47    3.82   0
   4  -9 -10    4.84    2.27   0
  -4  -9  10    8.31    2.76   0
   4  -9  10    7.08    2.43   0
  -4   9 -10    6.74    2.58   0
  -4  -9 -10    4.79    4.11   0
  -4   9  10    3.99    2.37   0
  -5  -9  10   -0.04    2.82   0
  -5  -9 -10    0.15    4.52   0
  -5   9  10   -0.72    1.66   0
   5  -9 -10   -0.52    2.36   0
   5  -9  10    0.95    1.70   0
  -5   9 -10    2.87    2.60   0
  -5  -9 -10    0.25    4.31   0
   5   9 -10    2.35    2.64   0
  -6  -9  10    1.81    3.00   0
   6  -9 -10    0.74    1.68   0
  -6  -9 -10    1.18    4.72   0
  -6  -9  10    0.17    2.57   0
  -6  -9 -10    2.08    4.69   0
   6  -9  10    3.44    2.54   0
   0 -10 -10   50.40    2.65   0
   0  10 -10   61.61    2.50   0
   0  10  10   59.27    3.87   0
   0 -10  10   54.44    2.16   0
   1 -10  10    1.86    2.35   0
   1  10 -10    2.75    3.11   0
  -1  10  10    2.76    2.58   0
   1  10  10    2.91    3.61   0
  -1  10 -10   -0.26    2.76   0
   1 -10 -10    1.42    2.25   0
  -1 -10 -10    2.34    2.79   0
  -1 -10  10    3.97    2.34   0
   2  10 -10    1.29    2.90   0
   2 -10  10    4.72    2.25   0
  -2 -10 -10    3.76    2.83   0
  -2  10 -10    0.06    2.60   0
  -2 -10  10    4.45    2.75   0
  -2  10  10    5.57    2.46   0
   2  10  10    5.96    4.12   0
   3  10 -10    0.87    2.73   0
   3 -10 -10   -1.83    2.21   0
   3 -10  10    0.25    1.65   0
  -3 -10 -10   -0.33    3.27   0
  -3  10 -10    1.03    1.89   0
  -3 -10  10    2.61    2.64   0
   3  10  10    1.36    3.74   0
  -3  10  10    1.38    2.46   0
   4  10 -10    3.67    2.76   0
   4 -10 -10    5.56    2.31   0
  -4  10  10    3.33    2.57   0
   4 -10  10    4.76    2.36   0
  -4 -10  10    2.65    2.84   0
  -4  10 -10    2.03    1.93   0
  -4 -10 -10    4.21    4.30   0
  -4 -10 -10    4.86    4.04   0
   5  10 -10    2.01    2.70   0
  -5 -10 -10    0.85    5.32   0
  -5 -10  10    0.21    2.86   0
  -5 -10 -10    0.93    5.53   0
   5 -10 -10    2.30    2.45   0
  -5  10  10    1.96    2.67   0
   5 -10  10    2.82    2.47   0
  -5  10 -10    2.85    1.89   0
   1 -11  10    2.36    2.36   0
   1  11 -10    4.00    2.86   0
  -1 -11 -10    1.71    2.77   0
   1  11  10    3.72    3.28   0
  -1  11  10    5.79    2.60   0
  -1  11 -10    5.98    2.92   0
  -1 -11  10    3.11    2.49   0
   1 -11 -10    3.38    2.33   0
   2  11 -10    3.39    2.84   0
   2  11  10    1.38    3.54   0
  -2  11 -10    3.10    2.82   0
   2 -11  10    0.95    1.73   0
  -2 -11 -10    0.36    2.93   0
  -2  11  10    0.63    2.57   0
  -2 -11  10    1.13    2.46   0
  -3  11 -10    3.26    2.81   0
   3 -11 -10    0.86    2.45   0
  -3  11  10    4.02    2.69   0
  -3 -11  10    6.28    2.70   0
   3  11  10    3.31    3.97   0
   3 -11  10    1.69    2.30   0
  -3 -11 -10    3.01    3.62   0
   3  11 -10    1.00    2.80   0
   4 -11 -10   -0.20    1.68   0
  -4 -11 -10   -0.28    4.49   0
   4 -11  10   -0.18    1.77   0
  -4 -11 -10   -0.04    4.50   0
  -4 -11  10    4.68    3.39   0
  -4  11  10    1.18    2.62   0
   4  11 -10    3.52    2.89   0
  -4  11 -10   -0.21    2.74   0
   0  12 -10    3.59    3.04   0
   0  12  10    1.38    2.97   0
   0 -12  10    5.31    2.50   0
   0 -12 -10    2.02    2.47   0
   1  12 -10    2.38    2.81   0
   1  12  10    1.50    3.13   0
   1 -12 -10    2.00    2.47   0
  -1  12  10    1.49    2.88   0
   1 -12  10   -0.35    2.48   0
  -1  12 -10    3.29    2.99   0
  -1 -12 -10    1.61    2.49   0
  -1 -12  10    0.66    2.40   0
  -2 -12  10    0.75    2.43   0
   2 -12  10   -0.22    1.70   0
   2 -12 -10    3.09    2.46   0
  -2  12 -10   -0.18    2.83   0
  -2  12  10    0.30    2.55   0
  -2 -12 -10   -0.18    3.13   0
   2  12 -10    4.23    2.94   0
   2  12  10    1.91    3.69   0
   3 -12 -10    2.51    2.48   0
   3  12  10    0.88    4.13   0
   3 -12  10    3.74    2.56   0
  -3 -12 -10   -0.23    3.76   0
  -3 -12  10    0.68    2.67   0
  -3  12  10   -0.19    2.71   0
   3  12 -10    1.67    2.93   0
  -3  12 -10   -1.43    2.79   0
  -1 -13 -10    1.02    2.73   0
   1 -13 -10    0.25    2.60   0
   1 -13  10    2.11    2.67   0
  -1 -13  10    0.64    2.02   0
  -1   1  11  171.80    4.02   0
  -1   1  11  193.71    4.34   0
  -1   1 -11  191.70    5.14   0
  -1  -1 -11  209.58    6.62   0
   1  -1  11  185.48    4.78   0
   1   1  11  180.38    6.17   0
   1   1 -11  201.71    5.05   0
  -1  -1  11  205.90    5.40   0
   2  -1  11   10.95    2.50   0
   2   1 -11   14.84    2.87   0
  -2   1  11   10.55    2.30   0
  -2  -1  11   12.12    3.00   0
  -2  -1 -11   12.00    3.03   0
  -2   1 -11   14.27    2.79   0
   2   1  11   10.50    2.52   0
  -3  -1 -11    8.78    2.87   0
  -3   1  11    5.83    2.13   0
   3  -1  11    6.67    2.14   0
  -3  -1  11    4.85    1.51   0
  -3  -1  11    8.52    2.77   0
   3   1  11    6.56    2.18   0
   3  -1 -11    5.69    1.56   0
  -3   1 -11    6.82    1.61   0
  -4  -1 -11    7.05    2.28   0
  -4  -1  11    5.30    1.86   0
  -4  -1  11    5.44    2.08   0
   4   1  11    5.99    2.65   0
  -4   1  11    5.39    1.50   0
   4  -1 -11    4.40    2.05   0
   4  -1  11    4.78    2.03   0
  -4   1 -11    7.92    1.58   0
   5   1  11    9.53    2.13   0
  -5  -1 -11   12.54    2.19   0
   5  -1 -11   11.46    2.14   0
  -5  -1  11   14.33    2.54   0
  -5  -1  11   10.90    1.53   0
   5  -1  11   11.27    2.16   0
  -5   1  11   12.09    2.15   0
  -5   1 -11   13.95    2.27   0
  -6   1  11    3.60    2.10   0
  -6   1 -11    2.21    2.21   0
  -6  -1 -11   -0.02    2.14   0
   6  -1  11    1.98    1.99   0
   6   1  11    1.68    2.20   0
  -6  -1  11    1.32    1.45   0
  -6  -1  11    1.31    2.48   0
   7   1  11    0.42    2.11   0
  -7  -1 -11   -1.64    2.23   0
  -7  -1  11    0.19    2.32   0
  -7  -1  11    1.05    2.61   0
  -7   1 -11    0.01    2.34   0
  -7   1  11    1.55    2.24   0
   7  -1  11    0.72    2.21   0
  -8  -1 -11   -0.63    2.51   0
   8  -1  11   -0.03    2.56   0
  -8  -1  11    2.70    2.45   0
  -8   1  11   -1.86    2.46   0
  -8  -1  11    1.20    2.66   0
  -8   1  11    0.63    2.70   0
   8   1  11    0.57    2.60   0
  -8   1 -11    1.09    2.33   0
   0  -2  11  105.04    4.90   0
   0   2  11  106.34    5.17   0
   0   2  11   85.22    3.84   0
   0   2 -11  106.92    4.88   0
  -1   2 -11   46.68    2.83   0
   1   2  11   45.46    6.56   0
   1  -2  11   46.23    2.63   0
  -1  -2 -11   53.20    5.72   0
  -1   2  11   41.46    2.81   0
  -1  -2  11   50.63    3.23   0
   1  -2 -11   37.16    2.81   0
   1   2 -11   54.62    3.88   0
   2   2  11   42.96    4.19   0
  -2  -2  11   57.94    3.39   0
  -2  -2 -11   53.78    4.97   0
   2   2 -11   57.69    3.22   0
   2  -2  11   50.54    2.76   0
  -2   2 -11   51.95    3.08   0
  -2   2  11   45.51    2.60   0
   2  -2 -11   43.43    2.56   0
  -3  -2 -11   62.06    3.26   0
   3  -2  11   59.18    2.70   0
  -3   2  11   53.68    2.50   0
   3  -2 -11   49.74    2.50   0
   3   2  11   50.99    3.41   0
  -3   2 -11   58.72    2.71   0
  -3  -2  11   65.15    3.31   0
  -4   2  11    1.25    1.50   0
  -4  -2  11    1.36    2.02   0
  -4  -2 -11    2.90    2.61   0
   4   2  11    2.56    2.52   0
  -4  -2  11    3.68    2.68   0
   4  -2 -11    3.69    1.97   0
   4  -2  11    2.54    2.05   0
  -4   2 -11    1.30    2.29   0
  -5  -2  11   -0.36    2.52   0
  -5  -2 -11    1.92    2.56   0
  -5  -2  11    2.28    2.06   0
   5  -2 -11   -0.22    1.54   0
  -5   2  11    0.72    2.19   0
   5   2  11    0.36    2.08   0
   5  -2  11   -0.87    2.10   0
  -5   2 -11   -1.45    2.22   0
  -6   2 -11    1.67    2.38   0
   6   2  11    0.86    2.23   0
  -6  -2 -11    0.96    2.16   0
   6  -2  11    3.47    2.14   0
  -6  -2  11    4.77    2.11   0
   6  -2 -11    1.40    1.51   0
  -6  -2  11    4.80    2.02   0
  -6   2  11    2.23    2.10   0
  -7   2 -11    4.00    2.33   0
  -7  -2  11    1.08    2.37   0
   7  -2 -11    1.54    2.33   0
   7  -2  11    2.73    2.27   0
   7   2  11    2.46    2.36   0
  -7  -2 -11    1.37    2.23   0
  -7   2  11    1.91    1.60   0
  -7  -2  11    2.10    2.69   0
  -8  -2  11    0.25    1.88   0
  -8  -2  11    1.71    2.60   0
  -8  -2 -11    1.86    2.54   0
  -8   2  11    2.92    2.47   0
   8  -2  11    1.62    2.48   0
  -8   2 -11    1.37    2.55   0
  -1  -3  11   69.49    3.79   0
  -1   3  11   59.73    2.95   0
   1   3 -11   74.53    3.71   0
   1  -3 -11   58.11    2.94   0
  -1   3 -11   69.46    3.42   0
   1  -3  11   68.61    3.13   0
  -2   3  11    1.35    1.55   0
   2  -3 -11    2.73    2.05   0
   2   3 -11    1.16    2.94   0
  -2   3 -11    4.62    2.72   0
   2  -3  11    2.49    2.34   0
  -2  -3  11    4.84    3.22   0
  -3  -3  11    6.59    2.96   0
  -3   3  11    6.08    2.10   0
  -3  -3 -11    6.49    2.75   0
   3  -3  11    6.39    1.60   0
   3  -3 -11    3.83    2.08   0
   3   3 -11    6.99    1.89   0
  -3   3 -11    6.82    1.74   0
  -4   3 -11    4.94    2.21   0
  -4  -3 -11    3.64    2.70   0
  -4  -3  11    3.19    1.54   0
   4  -3  11    4.64    2.04   0
   4  -3 -11    3.31    1.41   0
  -4   3  11    4.07    1.97   0
  -4  -3  11    7.46    2.80   0
  -5   3 -11   -0.22    2.22   0
  -5  -3  11    3.38    2.77   0
  -5  -3 -11    1.83    2.10   0
   5  -3  11    4.19    2.12   0
  -5  -3  11    1.74    1.55   0
   5  -3 -11    0.73    1.53   0
  -5   3  11    1.60    2.05   0
  -6  -3  11    3.49    2.65   0
   6  -3  11    3.71    2.30   0
  -6  -3 -11   -0.07    2.15   0
   6  -3 -11    1.13    2.12   0
  -6   3  11    3.48    2.12   0
  -6  -3  11    2.09    2.23   0
  -6   3 -11    3.47    2.23   0
  -7  -3  11    1.15    2.72   0
  -7  -3 -11   -1.04    2.60   0
  -7  -3 -11    2.02    3.33   0
   7  -3  11   -0.66    2.31   0
  -7  -3  11    1.17    2.39   0
  -7   3  11    0.30    2.30   0
   7  -3 -11   -0.61    1.64   0
  -7   3 -11    1.48    1.58   0
  -8  -3  11   -2.42    2.60   0
  -8  -3 -11    0.51    3.24   0
  -8  -3 -11    0.20    3.31   0
  -8   3  11    1.31    1.75   0
   8  -3 -11    1.71    1.86   0
   8  -3  11   -0.20    2.53   0
  -8  -3  11    2.82    2.77   0
  -8   3 -11    2.24    2.69   0
   0  -4 -11   33.63    2.86   0
   0   4  11   38.91    2.99   0
   0  -4  11   44.47    3.18   0
   0   4 -11   50.22    3.52   0
   1   4 -11   18.46    2.45   0
  -1  -4  11   19.95    3.39   0
   1   4  11   17.90    5.55   0
  -1   4 -11   18.31    3.07   0
  -1   4  11   16.97    2.31   0
   1  -4  11   15.08    2.81   0
   1  -4 -11   13.55    2.23   0
   2  -4  11    1.24    2.20   0
  -2   4 -11    1.56    2.62   0
  -2   4  11   -0.37    2.01   0
   2  -4 -11    0.77    1.83   0
  -2  -4  11   -0.68    3.41   0
   2   4 -11   -0.79    2.22   0
  -3  -4  11    3.69    2.93   0
  -3  -4 -11    1.76    3.77   0
   3   4 -11    0.98    2.56   0
   3  -4  11    2.72    2.05   0
  -3  -4 -11    2.70    5.27   0
  -3   4  11    1.92    2.07   0
  -3   4 -11    4.57    2.32   0
   3  -4 -11    3.65    2.09   0
  -4  -4  11    7.16    2.07   0
  -4  -4 -11   10.70    3.60   0
   4  -4 -11    9.79    1.55   0
  -4  -4 -11   11.03    3.23   0
   4  -4  11    7.56    2.00   0
  -4   4 -11   11.57    2.25   0
  -4   4  11    8.61    2.00   0
  -5  -4  11   -0.05    1.50   0
  -5  -4  11    0.58    2.03   0
  -5  -4 -11   -0.19    2.63   0
  -5  -4 -11    1.35    2.52   0
   5  -4 -11   -1.27    2.26   0
  -5   4  11    0.77    2.20   0
   5  -4  11    0.04    1.51   0
  -5   4 -11    1.46    2.19   0
   6  -4 -11    2.80    2.21   0
  -6  -4  11    2.47    2.26   0
  -6   4  11   -0.41    1.64   0
  -6  -4  11   -1.91    2.91   0
  -6  -4 -11    1.86    2.73   0
  -6   4 -11    1.89    2.24   0
  -6  -4 -11    0.40    2.24   0
   6  -4  11    1.03    2.22   0
  -7   4 -11    2.33    2.58   0
  -7  -4 -11    2.64    2.90   0
   7  -4 -11    2.22    2.32   0
  -7   4  11    4.39    2.32   0
  -7  -4  11    3.89    2.34   0
   7  -4  11    0.24    2.33   0
  -7  -4 -11   -0.37    3.22   0
  -7  -4  11    3.30    1.88   0
  -1   5  11   25.27    2.38   0
   1  -5 -11   19.89    2.27   0
  -1   5 -11   29.74    3.07   0
   1   5  11   27.96    4.80   0
  -1  -5 -11   20.75    3.48   0
  -1  -5  11   27.74    2.48   0
   1  -5  11   25.46    2.64   0
   1   5 -11   28.34    2.55   0
  -2  -5  11   27.05    3.20   0
   2  -5  11   25.11    2.40   0
  -2   5  11   23.31    2.25   0
   2  -5 -11   20.91    1.68   0
  -2   5 -11   27.10    2.11   0
   2   5 -11   27.12    2.89   0
  -3  -5  11    8.62    2.20   0
   3   5 -11    9.93    2.75   0
  -3   5  11    6.59    1.53   0
   3  -5 -11    5.30    2.03   0
  -3   5 -11    9.25    2.48   0
   3  -5  11    5.41    1.47   0
  -4  -5  11    6.51    3.08   0
  -4  -5 -11    4.36    4.43   0
  -4  -5 -11    4.86    3.05   0
  -4   5  11    5.18    2.10   0
   4  -5  11    4.01    2.12   0
   4   5 -11    3.77    2.64   0
  -4   5 -11    2.29    2.35   0
   4  -5 -11    3.30    2.03   0
  -5  -5 -11    0.32    3.56   0
   5  -5 -11   -1.10    2.16   0
  -5  -5  11    3.22    2.88   0
  -5  -5  11   -0.33    2.22   0
  -5  -5 -11    2.05    3.10   0
  -5   5  11    0.50    2.13   0
   5  -5  11    3.36    2.10   0
  -5   5 -11    0.07    2.23   0
  -6   5  11    2.12    2.24   0
  -6  -5  11    0.23    2.68   0
  -6   5 -11   -2.98    2.24   0
   6  -5  11    0.81    2.14   0
   6  -5 -11    1.85    2.27   0
  -6  -5  11    0.70    2.17   0
  -6  -5 -11    0.89    3.29   0
  -6  -5 -11    1.13    2.86   0
  -7  -5  11    4.14    2.78   0
   7  -5  11   -0.20    2.39   0
  -7  -5  11   -0.28    2.44   0
  -7  -5 -11    0.30    3.13   0
   7  -5 -11    1.62    2.45   0
  -7   5 -11    1.04    2.41   0
  -7   5  11   -0.93    2.47   0
  -7  -5 -11    1.54    2.83   0
   0   6 -11   -1.89    3.10   0
   0   6  11    0.65    2.20   0
   0  -6  11    3.44    2.56   0
   0  -6 -11    0.25    1.98   0
  -1  -6  11    2.66    2.85   0
   1  -6  11    2.91    2.32   0
   1  -6 -11    2.61    1.92   0
  -1   6  11    3.38    2.62   0
   1   6  11    3.67    3.64   0
   1   6 -11    3.87    3.01   0
  -1   6 -11    4.90    2.83   0
  -1  -6 -11    3.38    2.88   0
   2   6 -11    1.58    2.09   0
  -2  -6 -11    0.19    4.42   0
  -2   6  11   -1.79    2.11   0
  -2  -6  11    0.09    3.06   0
   2  -6 -11   -0.11    2.08   0
  -2   6 -11   -0.11    1.90   0
   2  -6  11    2.95    2.21   0
  -3  -6  11    0.20    3.16   0
  -3   6  11    1.29    1.94   0
   3  -6 -11    0.08    2.01   0
  -3   6 -11    3.73    2.63   0
   3  -6  11    2.98    1.57   0
   3   6 -11    0.72    2.76   0
   4   6 -11    4.21    1.95   0
  -4  -6  11    0.02    3.11   0
  -4   6 -11   -0.10    2.46   0
  -4  -6 -11    0.13    4.62   0
  -4  -6 -11    1.14    3.27   0
   4  -6  11    0.66    2.14   0
   4  -6 -11    1.57    1.36   0
  -4   6  11    1.48    2.03   0
  -5   6 -11    0.73    2.35   0
  -5  -6  11   -0.67    2.78   0
  -5  -6 -11   -0.75    4.44   0
  -5   6  11   -2.14    2.13   0
  -5  -6 -11    1.47    3.29   0
   5  -6  11    0.33    1.51   0
   5  -6 -11    0.58    2.13   0
  -5  -6  11    1.08    2.07   0
  -6  -6  11    3.27    2.82   0
   6  -6 -11    2.47    2.25   0
  -6   6  11    0.89    2.24   0
  -6  -6 -11   -0.71    2.80   0
  -6  -6  11    0.71    2.25   0
  -6   6 -11    0.18    2.33   0
   6  -6  11    4.58    2.25   0
  -6  -6 -11    1.47    3.94   0
  -7  -6 -11   -0.19    3.58   0
  -7   6 -11    3.22    1.90   0
   7  -6 -11    1.37    2.50   0
  -7  -6 -11   -0.27    3.10   0
  -7   6  11    0.56    2.52   0
  -7  -6  11    0.40    2.77   0
   7  -6  11    4.46    2.41   0
  -7  -6  11    3.13    2.34   0
  -1  -7 -11    0.50    2.57   0
   1  -7 -11    0.52    1.98   0
   1   7 -11    1.61    3.04   0
   1   7  11    0.23    3.99   0
   1  -7  11    1.52    1.63   0
  -1   7 -11    3.24    2.83   0
  -1  -7  11    0.15    2.70   0
  -1   7  11   -0.35    2.10   0
   2  -7  11    4.57    2.20   0
   2  -7 -11    4.97    1.52   0
  -2  -7  11    5.07    2.82   0
  -2   7 -11    3.66    2.02   0
  -2  -7 -11    4.94    3.51   0
   2   7  11    7.15    4.75   0
  -2   7  11    5.28    2.14   0
   2   7 -11    3.50    3.15   0
  -3   7  11    0.96    2.11   0
   3  -7  11    2.59    2.10   0
  -3  -7  11    2.77    2.22   0
   3   7 -11    2.48    2.74   0
   3  -7 -11   -0.29    2.13   0
  -3  -7 -11    0.75    4.52   0
  -3   7 -11   -0.28    2.60   0
  -3  -7 -11    1.06    4.55   0
  -4  -7  11    2.68    3.01   0
  -4   7  11    2.55    2.13   0
  -4  -7 -11    1.27    4.15   0
   4  -7  11    1.32    2.14   0
   4  -7 -11    3.21    2.08   0
  -4   7 -11    4.36    1.70   0
  -4  -7 -11    2.30    4.32   0
   4   7 -11    4.66    2.64   0
  -5  -7  11    2.59    2.92   0
  -5   7  11    1.21    2.31   0
  -5  -7 -11    3.06    3.98   0
   5  -7 -11    4.52    2.18   0
  -5  -7 -11    1.92    3.60   0
   5  -7  11    1.72    2.30   0
  -5   7 -11    2.48    1.76   0
  -6  -7 -11    1.08    3.49   0
  -6  -7  11    2.10    2.77   0
  -6   7  11    0.45    2.37   0
  -6  -7 -11    2.37    4.37   0
   6  -7 -11    0.30    2.34   0
   6  -7  11   -0.15    1.63   0
  -6   7 -11   -0.97    2.48   0
  -6  -7  11    2.56    2.34   0
  -7  -7  11   -0.78    2.76   0
   7  -7 -11    1.86    1.80   0
   7  -7  11    0.39    1.76   0
  -7  -7 -11    1.69    4.41   0
   0   8 -11   -3.16    2.87   0
   0   8  11    0.49    2.67   0
   0  -8  11    0.46    2.27   0
   0  -8 -11    2.01    2.54   0
   1   8 -11    8.99    3.09   0
   1   8  11    5.09    4.00   0
   1  -8 -11    2.46    2.04   0
  -1   8 -11    5.30    2.00   0
  -1  -8  11    3.41    2.63   0
  -1  -8 -11    3.69    2.74   0
  -1   8  11    7.34    2.37   0
   1  -8  11    5.41    2.16   0
   2  -8  11    2.08    1.52   0
   2   8 -11    3.84    3.15   0
   2  -8 -11    3.40    2.02   0
  -2  -8  11    5.25    2.96   0
  -2   8 -11    3.94    2.76   0
  -2  -8 -11    2.35    3.00   0
   2   8  11    4.85    4.15   0
  -2   8  11    3.44    2.23   0
  -3  -8 -11   11.81    4.46   0
   3  -8  11   12.30    1.70   0
   3  -8 -11   14.88    2.32   0
  -3  -8  11   18.06    3.09   0
  -3  -8 -11   12.09    4.47   0
  -3   8 -11   14.06    1.91   0
  -3   8  11   13.20    2.43   0
   3   8 -11   17.84    2.98   0
  -4   8 -11    6.33    2.58   0
  -4  -8 -11    3.17    4.83   0
   4   8 -11    4.41    2.64   0
  -4  -8  11    2.58    2.92   0
  -4   8  11    4.67    2.21   0
   4  -8  11    3.49    2.21   0
   4  -8 -11    4.48    2.10   0
  -4  -8 -11    2.56    4.74   0
  -5   8  11    3.26    2.24   0
  -5  -8 -11    0.26    4.19   0
   5  -8  11    0.61    1.57   0
   5  -8 -11    2.79    2.36   0
  -5   8 -11    2.20    2.48   0
  -5  -8 -11    2.16    4.96   0
  -5  -8  11    1.38    2.84   0
  -6   8  11   -1.84    2.46   0
  -6  -8  11   -1.87    2.58   0
  -6  -8  11    0.92    2.31   0
  -6   8 -11    0.51    2.54   0
  -6  -8 -11    1.36    4.53   0
   6  -8 -11    0.92    2.51   0
  -6  -8 -11    0.35    3.98   0
   6  -8  11    2.05    2.38   0
  -1   9 -11   44.14    3.30   0
   1   9 -11   34.35    3.48   0
   1   9  11   37.96    4.29   0
   1  -9 -11   31.04    2.46   0
   1  -9  11   35.64    2.51   0
  -1  -9  11   34.12    2.66   0
  -1  -9 -11   34.38    3.04   0
  -1   9  11   39.28    2.87   0
   2   9  11   21.39    4.50   0
   2   9 -11   21.44    2.06   0
   2  -9  11   19.90    2.32   0
  -2   9 -11   17.79    2.70   0
  -2  -9  11   17.90    1.94   0
   2  -9 -11   17.31    2.19   0
  -2  -9 -11   16.30    3.44   0
  -2   9  11   17.97    2.28   0
  -3  -9  11    7.53    2.83   0
  -3  -9 -11    7.61    3.71   0
  -3   9 -11    7.71    2.64   0
   3  -9  11    6.19    2.31   0
  -3   9  11    9.19    2.39   0
   3   9 -11    8.81    2.70   0
  -4  -9 -11    0.40    5.55   0
  -4   9  11    0.92    2.41   0
  -4  -9 -11    0.35    5.51   0
  -4  -9  11   -0.89    2.77   0
   4  -9  11    0.50    2.30   0
   4  -9 -11    0.44    2.20   0
  -4   9 -11    2.66    2.61   0
   4   9 -11    3.65    2.52   0
  -5   9  11    8.74    2.44   0
   5  -9  11    4.30    1.78   0
  -5  -9  11    5.77    2.92   0
   5  -9 -11    3.92    2.40   0
   5   9 -11   10.31    2.71   0
  -5   9 -11    8.09    2.69   0
   6  -9  11    1.97    1.80   0
   6  -9 -11    1.98    2.44   0
  -6  -9  11    2.45    2.90   0
  -6  -9 -11    2.71    5.71   0
   0 -10  11   12.22    1.82   0
   0  10  11   12.77    2.98   0
   0  10 -11   10.85    3.14   0
   0 -10 -11   11.77    2.80   0
   1  10 -11   25.79    2.97   0
   1  10  11   20.77    3.20   0
  -1  10 -11   21.95    2.64   0
  -1 -10 -11   16.38    3.05   0
  -1  10  11   19.14    2.71   0
   1 -10 -11   14.45    2.32   0
  -1 -10  11   16.93    2.81   0
   1 -10  11   21.97    2.39   0
   2  10 -11    0.10    2.66   0
   2 -10 -11    0.59    2.18   0
   2 -10  11   -1.62    2.20   0
  -2  10 -11    0.93    2.67   0
  -2 -10  11    2.25    2.60   0
  -2 -10 -11    1.73    3.27   0
  -2  10  11    1.64    2.31   0
   2  10  11    0.08    4.11   0
   3 -10 -11   14.70    2.32   0
  -3  10  11   15.26    2.42   0
  -3  10 -11   12.59    1.95   0
  -3 -10  11   16.09    2.77   0
  -3 -10 -11   12.03    4.04   0
   3  10 -11   16.27    2.97   0
   3 -10  11   14.35    1.76   0
  -4  10  11    4.59    2.67   0
  -4  10 -11    4.44    1.88   0
   4 -10 -11    6.06    2.47   0
   4 -10  11    5.46    2.40   0
  -4 -10  11    4.30    2.84   0
   4  10 -11    8.61    2.81   0
   5  10 -11    3.67    2.69   0
   5 -10 -11   -0.33    1.86   0
  -5 -10  11   -2.96    2.89   0
  -5  10  11   -0.96    2.73   0
   5 -10  11    0.16    2.48   0
  -5  10 -11   -2.15    1.91   0
   1 -11  11    4.12    2.45   0
   1  11  11    2.81    2.99   0
  -1  11 -11    4.69    2.95   0
   1 -11 -11    1.39    2.37   0
  -1  11  11    2.99    2.82   0
   1  11 -11    5.46    2.86   0
  -1 -11  11    4.78    2.51   0
  -1 -11 -11    4.64    3.03   0
   2  11 -11    3.11    2.80   0
   2  11  11    1.13    3.71   0
  -2  11 -11    0.95    2.84   0
   2 -11  11    0.65    1.68   0
  -2 -11  11    1.55    2.50   0
  -2  11  11   -1.26    2.70   0
  -2 -11 -11    0.87    3.53   0
   3 -11 -11   -0.25    2.40   0
  -3 -11  11   -0.22    2.57   0
  -3 -11 -11    1.17    3.39   0
  -3  11 -11    2.27    2.84   0
   3  11  11    0.11    4.29   0
   3 -11  11   -2.54    2.22   0
   3  11 -11   -0.64    2.80   0
  -3  11  11   -1.50    2.56   0
   4 -11  11    0.91    2.42   0
   4 -11 -11    1.09    2.53   0
  -4 -11  11    2.17    2.77   0
  -4  11 -11    1.54    2.78   0
  -4  11  11    3.20    2.64   0
   4  11 -11    3.91    2.82   0
   0  12 -11    6.91    2.94   0
   0  12  11    1.50    3.66   0
   0 -12 -11   -0.76    2.56   0
   0 -12  11    1.32    2.51   0
   1 -12 -11    1.75    2.36   0
  -1  12 -11    3.27    2.96   0
  -1 -12  11    2.84    2.59   0
   1  12 -11    0.88    2.95   0
   1 -12  11    1.76    2.44   0
   1  12  11    2.14    3.09   0
  -1  12  11    2.42    3.42   0
  -1 -12 -11    1.25    2.51   0
   2  12  11    0.18    3.62   0
   2 -12 -11    2.09    2.43   0
   2 -12  11   -0.21    1.80   0
  -2 -12 -11    0.64    3.03   0
   2  12 -11   -0.83    2.93   0
  -2  12  11   -0.49    2.63   0
  -2  12 -11    1.91    2.85   0
  -2 -12  11    0.46    2.61   0
   3 -12  11    0.25    2.51   0
  -3  12 -11    5.82    2.87   0
   3 -12 -11    3.62    2.55   0
  -3 -12  11   -3.08    2.56   0
  -3  12  11   -1.20    2.66   0
   3  12  11    1.87    4.56   0
  -3 -12 -11    1.33    4.14   0
   3  12 -11    0.61    2.86   0
   1 -13 -11    6.46    2.64   0
   1 -13  11    2.36    2.64   0
   0   0  12    3.84    4.47   0
   0   0 -12    0.12    4.08   0
  -1   0 -12   11.20    3.90   0
   1   0  12    9.55    3.38   0
   1   0 -12   10.86    3.42   0
  -1   0  12   10.18    3.69   0
  -2   0  12    0.83    2.13   0
   2   0  12    1.28    2.29   0
  -2   0  12    0.19    2.77   0
  -2   0 -12    2.22    2.88   0
  -3   0  12   54.58    2.38   0
  -3   0 -12   53.25    2.87   0
   3   0  12   50.16    3.05   0
  -3   0  12   49.42    2.45   0
  -4   0  12    5.98    2.41   0
  -4   0  12    8.26    2.11   0
   4   0  12    8.72    2.09   0
  -4   0 -12    6.97    2.25   0
  -5   0 -12    7.19    2.19   0
   5   0  12    6.16    2.13   0
  -5   0  12    5.66    2.02   0
  -5   0  12   10.19    2.45   0
  -6   0  12    3.89    2.42   0
  -6   0 -12    0.72    2.08   0
  -6   0  12    0.42    2.06   0
   6   0  12   -0.49    2.08   0
   7   0  12   -0.20    2.36   0
  -7   0  12    0.68    1.53   0
  -7   0  12   -0.36    1.76   0
  -7   0 -12   -0.98    2.38   0
  -8   0  12    2.15    2.84   0
  -8   0 -12    8.79    2.53   0
   8   0  12    1.80    2.48   0
  -8   0  12    2.04    2.38   0
  -1  -1  12   35.50    4.06   0
  -1   1  12   32.40    3.42   0
   1   1 -12   34.24    2.82   0
  -1   1 -12   33.13    3.80   0
   1   1  12   30.37    4.08   0
   1  -1  12   30.37    3.41   0
  -1   1  12   28.56    2.64   0
  -1  -1 -12   34.91    5.19   0
  -2  -1  12    3.17    2.14   0
   2   1  12    3.03    2.84   0
   2   1 -12    3.51    2.75   0
  -2  -1 -12    2.16    2.93   0
  -2   1  12    1.61    2.24   0
  -2   1 -12    3.52    2.70   0
   2  -1  12    1.10    2.34   0
  -2   1  12    2.49    2.70   0
  -3  -1 -12    1.60    2.32   0
  -3  -1  12    0.53    1.93   0
   3   1  12    1.59    2.12   0
   3  -1  12    2.18    1.83   0
  -3  -1  12    1.51    1.53   0
  -3   1 -12    3.58    2.06   0
  -3   1  12    1.89    1.51   0
  -4  -1 -12    1.31    2.16   0
   4   1  12    1.26    2.50   0
  -4   1 -12    1.53    2.10   0
  -4  -1  12    0.79    2.04   0
  -4   1  12   -1.13    2.02   0
   4  -1  12    0.48    1.98   0
   4  -1 -12    1.91    2.17   0
  -4  -1  12    2.64    2.54   0
  -5  -1  12    0.85    2.49   0
  -5   1  12    2.44    2.15   0
   5  -1  12    1.91    2.11   0
  -5  -1 -12    3.53    2.12   0
   5   1  12    3.45    2.04   0
  -5  -1  12    2.74    1.41   0
  -5   1 -12    4.43    2.23   0
  -6  -1  12    3.76    2.11   0
  -6  -1  12    7.77    2.45   0
  -6   1 -12    2.63    2.19   0
  -6  -1 -12    3.32    2.76   0
   6   1  12    4.18    2.19   0
   6  -1  12    3.50    2.21   0
  -6   1  12    3.21    2.12   0
  -7  -1 -12    1.95    2.27   0
  -7  -1  12    0.15    2.28   0
   7   1  12    3.04    2.36   0
  -7   1 -12    1.75    2.39   0
   7  -1  12    1.66    2.29   0
  -7   1  12   -0.97    1.76   0
  -7   1  12    3.32    2.35   0
  -7  -1  12    2.00    2.54   0
  -8  -1 -12   -0.92    2.49   0
  -8   1  12   -1.08    2.44   0
   8  -1  12   -0.05    2.62   0
  -8  -1  12   -1.38    2.81   0
   8   1  12   -0.47    2.74   0
  -8   1  12    2.01    1.93   0
  -8   1 -12    1.93    2.53   0
  -8  -1  12    1.12    2.47   0
   0  -2  12    1.99    2.79   0
   0   2  12    3.77    2.46   0
   0   2 -12    4.39    2.80   0
   0   2  12    5.26    3.42   0
  -1  -2 -12   10.35    4.53   0
  -1  -2  12   13.95    3.64   0
   1   2  12   10.32    5.07   0
  -1   2 -12    9.80    3.39   0
   1  -2  12   10.80    2.99   0
  -1   2  12   10.10    2.23   0
   1   2 -12    8.34    3.41   0
   2  -2 -12    2.11    2.13   0
   2  -2  12    2.77    2.31   0
   2   2  12    0.41    3.23   0
  -2  -2  12    1.60    2.98   0
  -2  -2 -12    1.53    4.39   0
  -2   2 -12    1.69    2.64   0
  -2   2  12   -0.71    1.50   0
   2   2 -12    2.32    2.89   0
  -3   2 -12    2.17    2.34   0
   3  -2  12    1.21    2.08   0
  -3   2  12    0.44    2.07   0
   3   2  12    0.16    2.41   0
   3  -2 -12    1.83    2.08   0
  -3  -2 -12    0.11    2.76   0
  -3  -2  12   -2.53    2.04   0
  -4  -2 -12    0.93    2.02   0
  -4  -2  12    1.49    2.12   0
  -4   2  12    2.05    2.04   0
   4   2  12    0.65    2.45   0
   4  -2  12    1.61    2.04   0
  -4   2 -12    2.82    2.21   0
  -4  -2  12    1.45    2.62   0
   4  -2 -12   -0.09    2.09   0
  -5   2  12    6.35    2.21   0
  -5  -2  12    4.33    2.63   0
  -5  -2  12    1.58    2.05   0
   5   2  12    3.25    2.22   0
   5  -2  12    3.84    2.12   0
  -5  -2 -12    4.74    2.19   0
   5  -2 -12    3.51    2.08   0
  -5   2 -12    3.03    2.26   0
  -6  -2 -12    0.25    2.65   0
  -6   2  12    0.91    2.08   0
   6  -2  12   -0.47    2.28   0
   6   2  12    1.06    2.57   0
  -6  -2  12    0.58    2.27   0
   6  -2 -12    2.22    2.11   0
  -6  -2  12   -1.11    1.85   0
  -6   2 -12    2.01    2.15   0
  -7   2 -12   -0.44    2.26   0
  -7  -2 -12    0.23    2.36   0
  -7  -2  12    1.27    2.34   0
   7  -2 -12    1.24    2.23   0
  -7  -2  12    0.90    2.64   0
   7  -2  12    0.55    2.28   0
  -7   2  12   -0.89    2.31   0
   7   2  12    0.96    2.35   0
  -8  -2  12    1.75    2.51   0
  -8  -2 -12    0.44    3.11   0
  -8   2  12    1.75    1.82   0
  -8  -2  12   -0.83    1.92   0
   8  -2  12   -0.54    2.69   0
  -8   2 -12    0.82    2.66   0
  -1  -3  12    8.02    3.29   0
   1   3 -12    7.20    3.16   0
  -1   3  12    4.49    2.17   0
   1   3  12    6.46    7.07   0
   1   3  12    7.03    4.38   0
   1  -3  12    7.53    1.96   0
  -1   3 -12    6.11    2.12   0
   1  -3 -12    6.91    2.30   0
  -2   3  12    1.98    2.08   0
  -2   3 -12    3.78    2.83   0
   2  -3 -12    1.58    2.05   0
  -2  -3  12    2.62    2.23   0
   2   3 -12    4.50    3.00   0
   2  -3  12    0.95    1.65   0
  -3  -3  12   32.71    2.36   0
  -3   3  12   27.23    2.26   0
   3  -3  12   28.94    2.38   0
   3   3 -12   32.83    2.78   0
   3  -3 -12   27.03    2.25   0
  -3   3 -12   31.51    2.65   0
  -3  -3 -12   32.01    3.72   0
   4  -3 -12    1.95    1.97   0
  -4   3 -12    4.15    2.23   0
  -4  -3  12    5.07    2.79   0
   4   3  12    2.94    2.70   0
  -4  -3 -12    1.32    2.69   0
  -4   3  12    2.29    1.46   0
   4  -3  12    1.35    2.13   0
  -4  -3  12    0.16    2.07   0
   5  -3 -12    2.51    2.17   0
   5  -3  12    1.27    2.02   0
  -5   3  12    2.10    2.06   0
  -5  -3 -12    2.68    2.22   0
  -5   3 -12    4.72    2.13   0
   5   3  12    0.72    2.18   0
  -5  -3  12    4.48    2.08   0
  -5  -3  12    3.68    2.87   0
   6  -3  12   -0.15    2.19   0
  -6  -3 -12    0.02    2.22   0
  -6   3  12   -0.47    2.22   0
   6  -3 -12    0.04    2.18   0
  -6  -3  12    0.26    2.54   0
  -6  -3  12    1.35    2.20   0
  -6   3 -12    1.31    2.28   0
  -7  -3 -12    2.90    2.64   0
   7  -3 -12   -2.12    2.30   0
   7  -3  12    3.08    2.42   0
  -7  -3  12    1.92    2.37   0
  -7   3  12    1.18    2.28   0
  -7  -3 -12    1.00    2.84   0
  -7  -3  12    3.92    2.54   0
  -7   3 -12   -1.10    2.37   0
  -8  -3 -12    0.13    3.42   0
  -8  -3  12   -0.72    2.69   0
  -8  -3  12   -0.02    2.59   0
   8  -3 -12   -0.61    1.79   0
  -8   3  12    0.68    1.73   0
   8  -3  12   -3.69    2.63   0
  -8  -3 -12    0.83    2.75   0
   0   4 -12   20.31    2.37   0
   0   4  12   15.40    2.45   0
   0  -4  12   17.65    3.12   0
   0  -4 -12   14.52    2.49   0
   1  -4 -12    1.53    2.13   0
   1   4  12    0.57    5.03   0
   1   4 -12    0.64    3.24   0
  -1  -4  12    2.24    2.31   0
  -1   4 -12    5.63    2.93   0
   1   4  12    1.40    4.93   0
   1  -4  12    1.42    2.74   0
  -1   4  12    2.08    2.04   0
   2  -4 -12    4.75    2.14   0
  -2  -4  12    5.40    3.31   0
  -2   4 -12    4.30    2.79   0
   2  -4  12    8.46    2.35   0
   2   4 -12    7.67    2.18   0
  -2   4  12    5.12    2.19   0
   3  -4 -12    3.92    2.06   0
   3  -4  12    4.69    2.07   0
  -3  -4 -12    4.41    6.45   0
  -3   4 -12    6.14    2.47   0
  -3   4  12    1.82    2.09   0
   3   4 -12    4.80    2.62   0
  -3  -4  12    6.30    2.90   0
  -3  -4 -12    3.30    4.72   0
  -4  -4 -12    3.20    2.74   0
   4  -4  12    2.87    2.03   0
   4  -4 -12    2.08    1.95   0
  -4   4  12    1.66    1.55   0
  -4   4 -12    2.83    1.61   0
  -4  -4  12    2.94    2.87   0
  -4  -4 -12    3.45    4.00   0
  -5   4 -12    2.15    2.19   0
  -5  -4 -12    1.55    3.22   0
  -5  -4  12    0.63    2.13   0
   5  -4 -12    0.72    1.55   0
  -5  -4  12    3.18    2.89   0
   5  -4  12    1.75    2.03   0
  -5  -4 -12    0.76    2.62   0
  -5   4  12    3.20    2.13   0
  -6  -4  12   -0.18    2.34   0
  -6  -4 -12    2.66    2.79   0
  -6   4  12    2.85    1.67   0
   6  -4 -12    2.58    2.25   0
  -6  -4 -12    1.73    3.20   0
   6  -4  12    1.37    2.05   0
  -6  -4  12   -0.13    2.82   0
  -7  -4  12   -1.09    2.73   0
  -7  -4 -12    3.06    3.10   0
   7  -4  12    0.38    1.67   0
  -7   4  12    3.41    2.37   0
   7  -4 -12   -0.46    2.42   0
  -7  -4 -12    1.16    2.58   0
  -7  -4  12    2.12    2.39   0
  -7   4 -12    0.13    2.47   0
  -1   5 -12  113.14    2.89   0
  -1   5  12   97.36    3.10   0
  -1  -5  12  106.25    3.75   0
   1   5  12  116.87    6.16   0
   1  -5 -12   90.33    3.00   0
   1  -5  12  105.63    2.62   0
   1   5 -12  118.34    3.92   0
  -1  -5 -12   88.02    4.96   0
   2   5 -12   24.40    2.92   0
  -2   5  12   20.03    2.18   0
  -2   5 -12   22.18    2.02   0
   2  -5 -12   19.68    2.21   0
  -2  -5  12   21.65    3.30   0
   2  -5  12   20.29    1.75   0
  -3  -5  12    7.15    3.00   0
   3  -5  12    8.19    2.11   0
  -3   5  12    8.05    2.10   0
  -3   5 -12    9.29    2.42   0
   3  -5 -12    5.49    2.12   0
   3   5 -12    9.96    2.73   0
   4  -5 -12    3.02    2.10   0
  -4  -5 -12    7.42    4.90   0
  -4  -5  12    7.02    2.96   0
  -4  -5 -12    6.11    3.00   0
   4  -5  12    4.47    1.61   0
  -4   5  12    5.00    2.07   0
   4   5 -12    3.54    2.66   0
  -4   5 -12    4.69    2.47   0
  -5  -5 -12    9.20    4.21   0
  -5  -5  12   10.71    2.91   0
  -5   5 -12    9.09    2.32   0
  -5  -5 -12    7.65    2.91   0
  -5   5  12    7.13    2.08   0
  -5  -5  12    8.22    2.31   0
   5  -5  12   10.93    2.10   0
   5  -5 -12    7.39    1.54   0
  -6  -5  12   -2.00    2.81   0
  -6  -5 -12    1.59    3.31   0
  -6  -5 -12    0.24    2.86   0
  -6   5 -12    1.04    2.22   0
   6  -5  12    2.01    2.18   0
  -6   5  12    3.27    2.32   0
  -6  -5  12    1.05    2.29   0
   6  -5 -12    1.57    1.62   0
  -7  -5  12    0.64    2.87   0
  -7  -5 -12   -0.51    2.77   0
   7  -5  12    0.48    1.80   0
  -7  -5 -12    0.20    3.00   0
  -7   5  12    0.50    2.47   0
  -7   5 -12   -1.33    2.54   0
  -7  -5  12   -0.50    2.51   0
   7  -5 -12    0.68    1.72   0
   0   6  12  101.72    3.71   0
   0   6 -12  107.54    2.84   0
   0  -6  12  103.80    3.14   0
   0  -6 -12   84.07    3.49   0
   1   6 -12   61.29    2.55   0
  -1   6  12   56.97    2.92   0
  -1  -6 -12   48.17    3.86   0
  -1   6 -12   57.34    3.20   0
   1   6  12   61.07    4.52   0
   1  -6  12   59.73    2.70   0
  -1  -6  12   55.12    2.43   0
   1  -6 -12   48.99    2.54   0
  -2   6 -12   18.88    2.75   0
  -2   6  12   14.63    2.20   0
  -2  -6  12   14.29    3.32   0
   2   6 -12   10.95    3.07   0
   2  -6 -12   11.68    1.62   0
   2  -6  12   13.05    1.65   0
   3   6 -12   33.61    2.23   0
   3  -6  12   27.85    2.33   0
  -3  -6  12   30.07    3.32   0
  -3   6  12   28.06    2.28   0
   3  -6 -12   26.56    2.19   0
  -3   6 -12   27.68    2.72   0
  -4  -6  12    3.76    3.19   0
  -4  -6 -12    3.06    4.44   0
   4  -6  12    3.78    2.11   0
  -4   6  12    1.84    2.09   0
  -4  -6 -12    2.83    5.94   0
  -4   6 -12    5.87    1.86   0
   4  -6 -12    3.54    2.07   0
   4   6 -12    4.89    2.66   0
   5  -6 -12   -0.27    2.15   0
  -5  -6  12    2.49    2.85   0
  -5  -6  12    1.67    2.27   0
  -5  -6 -12    3.86    4.26   0
  -5  -6 -12    2.35    3.75   0
  -5   6  12    5.51    2.06   0
   5  -6  12    4.41    1.53   0
  -5   6 -12    2.48    2.36   0
  -6  -6  12    5.71    2.82   0
  -6   6 -12    2.23    1.75   0
  -6  -6 -12    4.76    4.00   0
   6  -6 -12    2.28    2.29   0
  -6  -6 -12    2.51    3.42   0
  -6   6  12    3.32    2.25   0
   6  -6  12   -0.38    1.60   0
  -6  -6  12    1.41    2.31   0
  -7  -6  12    0.14    2.61   0
  -7  -6  12    1.09    2.09   0
  -7  -6 -12    1.40    3.58   0
   7  -6  12   10.39    2.49   0
  -7  -6 -12    0.15    3.15   0
  -7   6  12   -0.43    1.79   0
  -7   6 -12    2.87    2.58   0
   7  -6 -12   -0.64    2.49   0
  -1   7  12    3.10    2.60   0
   1  -7 -12    2.43    1.97   0
   1   7 -12    3.08    3.18   0
   1   7  12    3.65    4.55   0
  -1   7 -12    4.29    2.82   0
  -1  -7  12    3.01    1.98   0
  -1  -7 -12    2.76    2.61   0
   1  -7  12    2.64    1.57   0
   2   7 -12    6.66    3.08   0
   2  -7  12    5.93    2.25   0
  -2  -7 -12    6.53    3.75   0
  -2   7  12    7.94    2.18   0
   2  -7 -12    6.48    2.08   0
  -2  -7  12    7.18    3.08   0
  -2   7 -12    6.96    2.76   0
   2   7  12    8.07    5.22   0
  -3  -7  12    1.62    3.06   0
   3  -7 -12    1.59    2.06   0
  -3   7 -12    2.09    2.01   0
  -3   7  12   -0.31    2.10   0
   3  -7  12    3.99    2.32   0
   3   7 -12    0.25    2.87   0
   4   7 -12    2.56    2.61   0
  -4  -7  12    5.85    3.27   0
  -4   7  12    4.78    2.16   0
   4  -7  12    1.75    1.49   0
  -4   7 -12    4.88    2.44   0
   4  -7 -12    1.70    2.16   0
  -5  -7  12    0.06    2.86   0
  -5  -7 -12   -0.20    3.87   0
  -5  -7 -12    0.29    4.22   0
   5  -7  12    0.64    2.25   0
  -5   7  12    0.34    2.30   0
  -5   7 -12    3.14    2.56   0
   5  -7 -12    0.41    2.14   0
   6  -7  12    0.81    1.57   0
  -6  -7  12   -0.93    2.00   0
   6  -7 -12   -0.49    1.71   0
  -6  -7 -12   -0.70    3.53   0
  -6  -7  12    0.94    2.42   0
  -6   7  12   -0.41    2.46   0
  -6  -7 -12    0.13    4.31   0
  -6   7 -12    2.83    2.46   0
  -7  -7  12   -2.74    2.86   0
   7  -7 -12    1.46    1.79   0
   0  -8 -12    1.56    2.17   0
   0   8 -12    8.73    3.01   0
   0   8  12    5.32    3.32   0
   0  -8  12    2.80    2.41   0
   1  -8 -12   29.99    2.31   0
   1   8 -12   44.12    3.32   0
   1   8  12   37.10    4.28   0
  -1   8 -12   36.23    3.06   0
  -1  -8  12   33.40    2.88   0
  -1  -8 -12   32.06    2.99   0
   1  -8  12   39.11    2.46   0
  -1   8  12   33.64    2.53   0
   2   8  12    0.84    4.50   0
   2  -8  12    0.72    1.53   0
   2   8 -12    3.25    2.16   0
  -2   8  12   -0.13    2.15   0
  -2   8 -12    1.83    2.93   0
   2  -8 -12    1.27    2.03   0
  -2  -8  12    1.69    3.00   0
  -2  -8 -12    0.05    3.24   0
  -3   8  12   41.11    2.03   0
   3  -8  12   44.62    1.90   0
  -3  -8  12   41.57    3.29   0
   3  -8 -12   33.05    2.51   0
  -3   8 -12   51.39    2.84   0
   3   8 -12   51.53    3.24   0
  -4  -8  12    4.16    2.69   0
  -4   8  12   -0.12    2.28   0
   4  -8  12    3.01    2.21   0
   4  -8 -12   -0.07    1.48   0
  -4   8 -12    0.66    1.80   0
   4   8 -12    2.00    2.61   0
  -5  -8  12    3.37    2.87   0
   5  -8  12   -0.13    1.62   0
  -5   8 -12    1.99    1.74   0
   5  -8 -12    2.49    2.30   0
  -5   8  12   -1.24    2.23   0
   6  -8 -12    1.27    2.50   0
  -6   8  12    1.13    2.50   0
  -6  -8 -12    0.41    4.73   0
  -6  -8 -12    0.75    5.25   0
  -6  -8  12    1.38    2.50   0
  -6   8 -12   -0.27    1.85   0
   6  -8  12    0.49    2.51   0
  -6  -8  12    2.62    2.71   0
  -1   9  12   54.25    3.44   0
   1  -9 -12   47.57    2.65   0
   1   9 -12   66.76    3.50   0
   1   9  12   63.05    4.41   0
  -1   9 -12   57.77    3.18   0
  -1  -9  12   60.36    2.46   0
   1  -9  12   58.79    2.67   0
  -1  -9 -12   48.71    3.30   0
   2   9  12    1.45    4.24   0
   2   9 -12    0.69    2.76   0
   2  -9  12    0.72    2.14   0
  -2   9  12   -1.71    2.15   0
   2  -9 -12    0.91    2.06   0
  -2   9 -12   -1.83    2.78   0
  -2  -9  12    0.68    2.75   0
  -2  -9 -12    0.95    3.30   0
   3  -9  12    3.91    1.67   0
   3  -9 -12    2.89    2.35   0
  -3  -9  12   -0.64    2.60   0
  -3   9 -12    3.57    2.65   0
  -3  -9 -12    2.28    4.81   0
   3   9 -12    6.29    2.68   0
  -3   9  12    4.49    2.32   0
  -3  -9 -12    2.17    4.95   0
  -4   9  12    1.22    2.40   0
   4  -9  12    0.74    2.27   0
  -4  -9  12    0.20    2.82   0
   4  -9 -12    0.42    2.30   0
  -4   9 -12    0.31    2.60   0
   4   9 -12   -1.90    2.64   0
   5   9 -12   13.31    2.80   0
  -5  -9  12    8.99    2.82   0
   5  -9  12   11.46    2.48   0
  -5   9 -12    7.81    2.71   0
   5  -9 -12    6.56    1.71   0
  -5   9  12    9.77    2.64   0
   6  -9 -12    5.19    2.56   0
  -6  -9  12    0.28    2.96   0
   0  10 -12    2.63    2.91   0
   0  10  12    2.04    2.82   0
   0 -10  12    4.11    2.30   0
   0 -10 -12    1.92    2.74   0
   1  10 -12   -0.90    3.16   0
   1  10  12    0.17    3.73   0
  -1 -10 -12    0.85    2.76   0
  -1  10 -12   -1.11    2.73   0
   1 -10 -12    0.32    2.17   0
  -1  10  12    1.27    2.60   0
  -1 -10  12   -0.20    1.84   0
   1 -10  12    1.32    2.22   0
   2 -10  12    0.27    2.31   0
   2 -10 -12    2.03    2.22   0
  -2 -10 -12    0.56    2.90   0
   2  10  12   -0.24    3.51   0
  -2  10 -12    3.57    2.69   0
  -2 -10  12    1.48    2.74   0
  -2  10  12   -0.10    2.43   0
   2  10 -12    0.68    2.76   0
   3 -10  12    1.84    1.55   0
  -3  10  12    1.17    2.30   0
   3 -10 -12    1.36    1.60   0
  -3  10 -12   -0.97    2.61   0
  -3 -10  12    1.37    2.62   0
  -3 -10 -12    1.14    4.22   0
   3  10 -12   -3.05    2.87   0
   4 -10  12    2.13    2.33   0
  -4 -10  12    3.15    2.72   0
   4 -10 -12    1.86    2.48   0
  -4  10 -12    0.91    1.94   0
   4  10 -12    1.55    2.66   0
  -4  10  12    3.66    2.50   0
  -5 -10  12   -1.14    2.75   0
   5 -10  12    0.41    2.52   0
  -5  10 -12    3.68    1.94   0
   5 -10 -12    0.31    2.50   0
   5  10 -12    0.79    2.77   0
  -5  10  12   -1.30    2.64   0
   1 -11  12    7.63    2.43   0
   1 -11 -12    7.66    2.87   0
   1  11 -12   10.74    3.05   0
  -1  11 -12    9.14    2.94   0
  -1 -11 -12    5.35    2.92   0
  -1  11  12    7.36    2.74   0
   1  11  12   11.76    3.86   0
  -1 -11  12    8.85    2.61   0
   2  11 -12    0.57    2.88   0
   2 -11  12    1.15    2.34   0
   2  11  12    0.63    3.70   0
  -2  11 -12   -1.01    2.77   0
   2 -11 -12    0.48    2.40   0
  -2 -11  12    0.93    2.63   0
  -2  11  12    2.82    2.36   0
  -2 -11 -12    0.76    3.49   0
  -3  11  12    4.83    2.49   0
   3  11 -12    2.96    2.96   0
   3 -11  12    2.06    2.34   0
  -3 -11 -12    2.91    4.33   0
   3 -11 -12    2.48    2.40   0
  -3  11 -12    6.63    2.74   0
  -3 -11  12    3.16    2.75   0
   4 -11  12    3.04    2.46   0
   4 -11 -12    4.98    2.46   0
  -4 -11  12   -1.20    2.70   0
  -4  11 -12   -0.63    2.75   0
   4  11 -12    1.15    2.76   0
  -4  11  12   -0.15    1.86   0
   0  12 -12   -0.87    2.98   0
   0  12  12    0.99    2.98   0
   0 -12 -12   -0.61    2.53   0
   0 -12  12   -1.51    2.56   0
   1  12 -12    7.08    3.06   0
  -1 -12  12    3.90    2.61   0
   1  12  12    7.47    3.15   0
  -1 -12 -12    5.51    3.13   0
   1 -12 -12    3.81    2.47   0
  -1  12 -12    8.07    3.05   0
  -1  12  12    3.59    2.89   0
   1 -12  12    7.86    2.57   0
   2  12  12   -0.78    4.18   0
   2  12 -12    1.12    2.78   0
   2 -12  12   -0.00    2.54   0
  -2  12 -12    2.33    2.00   0
   2 -12 -12    0.57    2.40   0
  -2  12  12   -0.28    2.68   0
  -2 -12 -12    0.23    3.12   0
  -2 -12  12    1.20    1.94   0
   3 -12 -12    5.29    1.92   0
   3 -12  12    1.93    1.84   0
  -3  12 -12    6.54    2.08   0
  -3 -12  12    4.60    2.85   0
  -3  12  12    6.78    2.72   0
  -3 -12 -12    3.39    4.47   0
   3  12 -12    8.42    3.05   0
  -1  -1  13    4.61    3.61   0
  -1  -1 -13    4.18    3.64   0
  -1   1 -13    5.00    3.45   0
   1   1 -13    3.23    2.38   0
   1   1  13    4.66    3.60   0
  -1   1  13    3.45    2.26   0
  -1   1  13    5.75    3.14   0
   1  -1  13    4.00    3.04   0
   2   1  13  296.90    6.15   0
  -2  -1 -13  308.90    6.40   0
  -2   1  13  304.13    4.61   0
  -2   1  13  274.01    4.05   0
   2   1 -13  307.06    4.08   0
  -2   1 -13  303.59    4.86   0
   2  -1  13  302.56    4.76   0
  -2  -1  13  335.82    4.70   0
  -3   1 -13    2.66    2.24   0
  -3  -1  13    1.28    1.43   0
   3  -1  13    0.62    1.95   0
   3   1  13    0.78    2.06   0
  -3  -1 -13    0.29    2.35   0
  -3  -1  13   -3.17    2.72   0
  -3   1  13    1.98    2.05   0
  -4   1 -13   21.73    2.34   0
   4   1  13   20.60    2.27   0
  -4  -1  13   20.00    2.16   0
  -4   1  13   20.40    2.27   0
   4  -1  13   22.40    2.26   0
  -4  -1  13   28.50    2.64   0
  -4  -1 -13   24.34    2.41   0
   5  -1  13    0.52    2.12   0
  -5  -1 -13    2.15    2.08   0
  -5   1  13    2.69    2.08   0
  -5  -1  13    1.60    1.47   0
   5   1  13   -1.57    2.03   0
  -5  -1  13    2.07    1.84   0
  -5   1 -13    0.89    2.25   0
  -6  -1 -13    5.38    2.31   0
  -6   1  13    6.38    2.11   0
   6  -1  13    7.39    2.19   0
  -6  -1  13    8.09    2.27   0
   6   1  13    5.27    2.71   0
  -6  -1  13    7.17    2.55   0
  -6   1 -13    3.36    2.20   0
  -7  -1  13    2.58    2.30   0
   7   1  13   -0.06    2.25   0
  -7  -1 -13    1.29    2.30   0
  -7   1 -13   -0.41    2.44   0
   7  -1  13    1.02    2.26   0
  -7  -1  13    5.16    2.55   0
  -7   1  13    0.55    2.26   0
  -7   1  13    1.69    1.83   0
   8  -1  13    1.77    2.52   0
   8   1  13    1.67    2.61   0
  -8  -1 -13    1.01    2.67   0
  -8   1  13   -1.16    1.67   0
  -8   1  13    1.00    1.97   0
  -8  -1  13    1.12    2.74   0
  -8  -1  13    1.08    1.74   0
  -8   1 -13    0.05    1.76   0
   0   2  13  337.36    6.93   0
   0  -2  13  335.87    5.49   0
   0   2 -13  363.24    5.55   0
   0   2  13  280.82    5.66   0
  -1   2  13    0.80    2.20   0
  -1  -2  13   -0.61    3.28   0
  -1   2 -13   -0.90    2.21   0
   1   2  13    1.18    5.03   0
  -1  -2 -13    1.15    4.21   0
   1  -2  13    2.19    2.85   0
  -1   2  13    1.52    2.78   0
   1   2 -13    4.58    3.22   0
   2   2 -13   45.94    3.06   0
  -2  -2 -13   42.71    5.27   0
   2   2  13   36.27    4.03   0
  -2   2 -13   39.72    2.37   0
   2  -2 -13   35.87    2.57   0
  -2   2  13   36.63    2.53   0
   2  -2  13   38.80    2.74   0
  -2  -2  13   40.77    3.26   0
   3   2  13    1.55    2.48   0
   3  -2 -13    1.56    2.11   0
  -3   2  13    1.50    2.07   0
   3  -2  13    1.86    2.03   0
  -3   2 -13    1.67    2.21   0
  -3  -2 -13    1.47    2.94   0
  -3  -2  13    1.56    2.01   0
   4   2  13   15.27    2.31   0
  -4   2  13   17.14    2.19   0
  -4  -2  13   20.07    2.85   0
  -4  -2  13   17.84    2.19   0
   4  -2  13   15.19    2.13   0
  -4   2 -13   18.09    2.38   0
   4  -2 -13   14.99    1.62   0
  -4  -2 -13   19.53    2.88   0
  -5  -2  13    1.43    1.80   0
  -5  -2 -13   -0.08    2.67   0
  -5  -2  13    1.36    2.03   0
   5  -2 -13    0.80    1.53   0
   5   2  13    1.42    2.56   0
  -5   2 -13   -0.22    1.68   0
   5  -2  13    0.40    2.09   0
  -5   2  13    1.92    2.07   0
   6   2  13    1.79    2.72   0
   6  -2  13    2.88    1.48   0
   6  -2 -13    3.14    2.19   0
  -6  -2 -13    3.62    2.78   0
  -6  -2  13    0.97    2.21   0
  -6  -2  13    2.49    1.81   0
  -6   2 -13    1.30    2.22   0
  -6   2  13    3.50    2.25   0
  -7  -2 -13    2.27    2.48   0
  -7  -2  13    3.19    2.38   0
  -7  -2  13    1.86    1.92   0
   7  -2  13   -0.40    2.23   0
  -7   2  13    1.87    2.38   0
   7   2  13    0.82    2.50   0
  -7   2 -13    0.81    1.60   0
   8  -2  13    3.20    2.59   0
  -8  -2  13    2.64    2.62   0
  -8   2  13    1.00    1.76   0
  -8  -2  13   -1.65    2.72   0
  -8   2 -13    1.97    2.60   0
  -8  -2 -13    1.53    2.64   0
   1   3 -13   -0.77    3.10   0
  -1  -3  13    0.56    3.20   0
   1   3  13    0.99    5.79   0
  -1   3  13    0.91    1.95   0
  -1   3 -13    2.80    3.04   0
   1  -3 -13    0.44    2.22   0
   1  -3  13   -0.14    2.76   0
   1   3  13    0.32    3.70   0
   2  -3 -13   60.34    2.60   0
  -2  -3  13   82.18    3.67   0
  -2   3  13   67.43    2.68   0
  -2   3 -13   71.29    3.30   0
   2   3 -13   73.42    2.70   0
   2  -3  13   72.59    2.93   0
  -3  -3  13   15.33    3.00   0
   3   3 -13   13.61    2.78   0
  -3   3  13   14.68    2.19   0
   3  -3  13   13.64    2.17   0
   3   3  13   11.94    3.17   0
  -3   3 -13   15.97    2.46   0
  -3  -3 -13   16.82    3.72   0
   3  -3 -13   11.46    2.16   0
  -4  -3 -13    1.58    2.84   0
  -4   3  13    3.88    1.99   0
  -4   3 -13    4.57    2.37   0
   4  -3 -13    1.01    1.99   0
   4   3  13    1.30    2.71   0
   4  -3  13    2.32    1.97   0
  -4  -3  13    4.35    2.02   0
  -4  -3  13    2.80    2.72   0
  -5   3 -13    4.87    2.43   0
  -5   3  13    7.40    2.12   0
  -5  -3 -13    7.90    2.84   0
   5  -3 -13    5.48    1.62   0
   5   3  13    5.88    2.66   0
   5  -3  13    6.20    1.60   0
  -5  -3  13    7.04    2.22   0
  -5  -3  13    8.04    2.08   0
  -6  -3  13    2.66    2.48   0
  -6  -3  13    1.37    2.07   0
   6  -3 -13    1.85    1.58   0
  -6   3  13    3.51    2.23   0
  -6   3 -13    2.93    2.35   0
   6  -3  13    1.03    2.23   0
  -6  -3 -13    1.60    2.16   0
  -7  -3 -13   -0.30    2.49   0
   7  -3  13    0.47    2.38   0
  -7  -3  13    0.32    2.36   0
  -7   3  13    1.44    1.62   0
   7  -3 -13    2.71    2.25   0
  -7  -3 -13    1.45    2.66   0
  -7   3 -13    0.95    1.85   0
  -7  -3  13   -0.18    1.92   0
   8  -3 -13    0.40    1.75   0
  -8  -3  13   -0.13    2.78   0
   0  -4 -13  544.77    7.65   0
   0   4 -13  719.17    6.16   0
   0  -4  13  650.58    5.95   0
   0   4  13  592.86    7.63   0
  -1   4  13   29.38    2.48   0
   1   4 -13   36.92    3.41   0
  -1  -4  13   36.28    3.45   0
  -1   4 -13   35.73    3.26   0
   1   4  13   36.87    5.25   0
   1  -4 -13   27.40    2.45   0
   1  -4  13   34.72    2.86   0
   1   4  13   32.98    6.43   0
   2  -4  13   21.23    1.84   0
   2  -4 -13   14.50    2.13   0
  -2  -4  13   22.40    2.42   0
  -2   4 -13   17.66    2.95   0
  -2   4  13   16.58    2.11   0
   2   4 -13   24.27    3.00   0
   3  -4  13   11.08    2.19   0
  -3  -4  13   14.28    3.04   0
   3  -4 -13    8.84    2.08   0
  -3   4 -13   10.55    2.49   0
   3   4 -13   10.43    1.93   0
  -3   4  13   11.44    2.12   0
  -4  -4  13   76.81    3.16   0
  -4  -4 -13   71.51    4.25   0
  -4   4  13   64.42    2.53   0
   4  -4  13   60.82    1.97   0
   4  -4 -13   61.06    2.49   0
  -4   4 -13   68.30    2.18   0
  -4  -4 -13   73.06    4.94   0
  -5  -4 -13    1.18    2.61   0
  -5  -4 -13    5.19    3.23   0
  -5  -4  13    1.01    2.23   0
   5  -4  13    1.84    2.14   0
  -5   4  13    0.32    2.10   0
   5  -4 -13    0.50    2.14   0
  -5   4 -13    6.03    2.38   0
  -5  -4  13   -0.14    2.86   0
   6  -4 -13    9.07    2.40   0
  -6  -4 -13    7.63    2.45   0
  -6  -4  13   10.14    2.38   0
  -6   4  13    9.75    1.59   0
  -6  -4 -13   10.46    3.35   0
  -6  -4  13   10.79    2.76   0
   6  -4  13    9.97    2.15   0
  -7  -4 -13    1.05    2.94   0
   7  -4  13    2.11    2.40   0
  -7   4  13    2.03    2.46   0
   7  -4 -13    3.54    2.37   0
  -7  -4  13    0.41    2.43   0
  -7  -4 -13    0.48    2.77   0
  -7   4 -13    4.76    2.53   0
  -7  -4  13   -1.39    2.78   0
   1   5 -13   12.01    3.26   0
  -1   5 -13   15.61    3.06   0
  -1   5  13   11.22    2.08   0
  -1  -5 -13   11.43    3.42   0
   1   5  13   14.56    4.54   0
   1  -5  13   14.58    1.91   0
   1  -5 -13   10.51    2.11   0
  -1  -5  13   15.49    2.31   0
  -2   5  13  194.34    3.43   0
  -2  -5  13  220.59    3.53   0
  -2   5 -13  216.51    3.71   0
   2  -5 -13  183.68    3.37   0
   2  -5  13  216.04    3.51   0
   2   5 -13  236.43    4.03   0
   3  -5  13    3.35    1.99   0
  -3  -5  13    4.40    3.08   0
   3  -5 -13    5.22    2.07   0
  -3   5 -13    4.12    2.52   0
  -3   5  13    5.68    2.06   0
   3   5 -13    3.71    2.04   0
  -4  -5 -13   21.01    4.17   0
   4  -5 -13   16.90    1.66   0
  -4  -5 -13   21.89    5.54   0
  -4   5  13   18.46    2.21   0
  -4   5 -13   23.29    2.62   0
   4   5 -13   21.92    2.75   0
   4  -5  13   17.48    1.64   0
  -4  -5  13   19.41    3.20   0
  -5  -5  13   -1.43    3.22   0
  -5  -5 -13    1.64    3.24   0
  -5  -5  13    1.39    2.24   0
   5  -5 -13    4.24    2.14   0
  -5  -5 -13    2.17    4.13   0
  -5   5  13    3.13    2.09   0
   5  -5  13    3.92    1.48   0
  -5   5 -13    0.56    1.60   0
  -6   5 -13    5.20    1.64   0
  -6  -5 -13    3.70    2.88   0
   6  -5  13    3.62    2.26   0
  -6   5  13    4.95    2.31   0
  -6  -5  13    2.64    2.28   0
   6  -5 -13    1.14    2.25   0
  -6  -5 -13    3.89    3.34   0
  -6  -5  13    2.60    2.74   0
   7  -5 -13    1.80    1.70   0
   7  -5  13    1.83    2.32   0
  -7  -5 -13    0.79    3.10   0
  -7   5 -13    0.13    2.45   0
  -7  -5  13   -0.70    2.63   0
  -7  -5  13   -1.40    2.94   0
  -7   5  13    1.24    2.52   0
  -7  -5 -13   -1.51    3.39   0
   0   6 -13   82.14    3.45   0
   0  -6 -13   62.90    2.95   0
   0  -6  13   72.11    3.00   0
   0   6  13   71.12    3.11   0
   1   6 -13    4.64    3.06   0
  -1   6 -13    5.12    2.84   0
  -1  -6  13    0.34    2.85   0
   1   6  13    1.68    4.19   0
   1  -6 -13    0.60    1.98   0
   1  -6  13    3.80    2.34   0
  -1   6  13    0.10    2.49   0
  -1  -6 -13    0.56    2.92   0
   2   6 -13    3.69    2.95   0
  -2  -6  13    2.03    2.92   0
  -2   6  13    0.84    2.01   0
   2  -6 -13    2.84    2.00   0
  -2   6 -13    1.66    2.70   0
   2  -6  13    4.23    1.57   0
   3  -6  13    1.88    2.12   0
  -3  -6  13    3.36    3.03   0
   3  -6 -13    0.49    1.91   0
  -3   6  13   -0.68    1.96   0
  -3   6 -13   -1.89    2.57   0
   3   6 -13    1.83    2.77   0
  -4  -6  13    8.64    3.14   0
  -4   6  13    8.10    2.07   0
  -4   6 -13    8.74    2.60   0
   4   6 -13    4.87    2.78   0
   4  -6 -13    6.80    2.14   0
   4  -6  13    8.36    2.29   0
   5  -6 -13    2.57    1.56   0
  -5  -6  13    1.80    2.41   0
  -5  -6 -13    1.85    4.66   0
  -5  -6  13   -1.91    3.02   0
   5  -6  13    2.41    1.54   0
  -5   6 -13    4.42    2.37   0
  -5  -6 -13    3.10    3.71   0
  -5   6  13    2.52    2.22   0
  -6  -6  13   -1.53    2.75   0
  -6  -6 -13    0.61    4.24   0
  -6  -6 -13    0.81    3.44   0
  -6   6  13   -1.44    2.34   0
  -6  -6  13    0.77    2.31   0
  -6   6 -13    1.07    2.48   0
   6  -6 -13   -0.89    1.66   0
   6  -6  13    1.45    1.62   0
   7  -6  13    1.31    2.56   0
  -7  -6  13    3.29    2.54   0
  -7  -6  13   -0.67    3.00   0
  -7  -6 -13    0.41    3.72   0
  -7  -6 -13    2.55    3.22   0
  -7   6  13    4.35    2.49   0
   7  -6 -13   -0.73    1.74   0
  -7   6 -13   -0.35    2.65   0
  -1   7  13    6.72    2.02   0
  -1  -7 -13    3.80    3.16   0
   1   7  13    7.48    4.69   0
  -1   7 -13    6.31    3.01   0
  -1  -7  13    6.35    2.85   0
   1   7 -13    7.88    3.11   0
   1  -7 -13    6.57    2.04   0
   1  -7  13    7.15    1.60   0
  -2   7 -13    1.27    2.85   0
   2   7 -13   -3.11    2.97   0
  -2   7  13    3.75    2.15   0
   2  -7 -13    0.89    2.05   0
  -2  -7  13    1.12    3.01   0
   2  -7  13    3.66    2.18   0
  -3   7  13   10.98    2.26   0
  -3  -7  13   11.66    3.23   0
   3  -7  13    9.02    1.75   0
  -3   7 -13   10.39    2.73   0
   3  -7 -13    9.65    2.18   0
   3   7 -13   10.05    2.89   0
   4   7 -13    5.24    2.76   0
  -4   7  13    3.81    2.15   0
   4  -7  13    4.23    1.57   0
  -4  -7  13    5.73    3.04   0
  -4   7 -13    6.15    2.38   0
  -5  -7  13    7.00    2.98   0
  -5   7  13    2.04    2.28   0
   5  -7  13    0.13    2.32   0
  -5   7 -13    3.95    2.52   0
   5  -7 -13    2.96    1.56   0
   6  -7 -13    1.49    1.69   0
  -6   7  13    3.15    2.47   0
  -6  -7 -13    0.44    4.70   0
   6  -7  13    2.11    2.40   0
  -6  -7  13    5.00    2.38   0
  -6  -7 -13    1.16    3.96   0
  -6  -7  13    4.19    2.78   0
  -6   7 -13   -2.24    2.60   0
   0  -8 -13   30.82    3.04   0
   0   8 -13   36.82    3.18   0
   0   8  13   35.60    2.93   0
   0  -8  13   34.05    2.68   0
  -1  -8 -13    7.60    2.69   0
   1   8 -13    6.61    3.20   0
   1  -8 -13    6.81    2.11   0
   1   8  13   11.03    3.95   0
  -1  -8  13   11.90    2.04   0
   1  -8  13   10.28    2.37   0
  -1   8 -13   11.82    3.01   0
  -1   8  13    9.40    2.28   0
   2   8 -13   10.98    3.07   0
  -2   8 -13    8.62    3.01   0
   2   8  13    7.61    5.13   0
  -2   8  13    6.75    2.16   0
  -2  -8 -13    5.35    3.53   0
   2  -8 -13    7.25    2.11   0
  -2  -8  13    7.13    2.95   0
   2  -8  13    8.62    1.72   0
  -3   8  13    8.21    2.32   0
   3  -8  13    7.97    1.60   0
  -3  -8  13    9.37    3.27   0
   3  -8 -13    6.82    2.31   0
  -3   8 -13    6.83    2.67   0
   3   8 -13   14.91    2.99   0
  -4   8  13    2.17    2.35   0
  -4  -8  13    6.75    2.76   0
   4  -8  13    4.05    2.45   0
  -4   8 -13    6.27    2.56   0
   4  -8 -13    1.97    2.26   0
   4   8 -13    4.46    2.81   0
   5   8 -13    0.28    2.66   0
  -5   8  13    1.54    1.68   0
  -5  -8  13    5.31    2.91   0
   5  -8  13   -0.18    2.31   0
  -5   8 -13    1.48    1.80   0
   5  -8 -13    2.08    2.43   0
   6  -8 -13    1.39    2.44   0
  -6  -8  13   -0.63    2.88   0
  -6  -8  13    1.86    2.47   0
  -6   8 -13    0.67    1.88   0
   6  -8  13    1.68    2.56   0
  -6   8  13    1.55    1.83   0
   1   9 -13    2.32    3.14   0
   1  -9 -13    3.39    2.71   0
   1   9  13    3.73    3.92   0
  -1   9 -13    5.13    2.95   0
   1  -9  13    4.80    1.64   0
  -1  -9 -13    3.05    2.64   0
  -1  -9  13    4.49    2.74   0
  -1   9  13    4.49    2.48   0
   2  -9  13   11.13    2.25   0
  -2  -9 -13   12.96    3.81   0
   2   9  13   17.62    4.83   0
   2  -9 -13   12.19    2.15   0
   2   9 -13   16.82    3.19   0
  -2   9 -13    9.61    2.76   0
  -2  -9  13   11.59    2.85   0
  -2   9  13   16.16    2.38   0
  -3   9  13   -1.80    2.28   0
   3  -9  13   -0.16    1.63   0
  -3  -9  13   -0.15    1.89   0
   3  -9 -13    1.18    2.27   0
  -3   9 -13    2.17    1.85   0
   3   9 -13    1.74    2.67   0
  -4   9  13    8.06    2.45   0
  -4  -9  13    6.19    2.82   0
  -4   9 -13    9.29    2.64   0
   4  -9 -13    3.38    2.36   0
   4  -9  13    4.27    1.70   0
   4   9 -13    4.32    2.76   0
  -5   9  13    1.60    2.47   0
   5   9 -13    2.16    2.66   0
   5  -9 -13    2.72    2.48   0
   5  -9  13   -0.92    2.46   0
  -5   9 -13   -0.32    2.71   0
  -5  -9  13    2.16    2.89   0
   0 -10 -13   -0.15    2.61   0
   0  10  13   -1.17    2.76   0
   0 -10  13   -0.34    2.24   0
   0  10 -13    3.77    3.02   0
  -1 -10 -13    0.32    2.76   0
   1  10 -13   -5.09    3.15   0
   1 -10 -13    1.06    2.19   0
   1  10  13    2.02    3.69   0
  -1  10 -13    3.04    2.73   0
   1 -10  13    2.26    2.34   0
  -1  10  13    1.05    2.55   0
  -1 -10  13    2.10    2.54   0
  -2 -10 -13    1.31    3.25   0
   2 -10  13    2.58    2.24   0
  -2  10  13   -0.33    2.39   0
   2 -10 -13    1.78    2.17   0
  -2  10 -13    1.27    2.85   0
   2  10  13    2.01    3.88   0
  -2 -10  13   -3.06    2.62   0
   2  10 -13    3.24    3.02   0
   3 -10  13    1.26    2.30   0
   3 -10 -13    1.06    2.33   0
  -3 -10  13    2.14    2.73   0
  -3  10 -13    0.82    2.68   0
  -3  10  13   -1.24    2.39   0
   3  10 -13    0.30    2.80   0
  -4 -10  13    1.88    2.81   0
   4 -10 -13    0.63    2.46   0
  -4  10 -13    1.20    1.96   0
  -4  10  13    0.68    2.49   0
   4 -10  13    3.51    2.44   0
   4  10 -13    2.03    2.82   0
  -5 -10  13   -0.18    2.94   0
   5 -10  13    2.35    2.51   0
  -5  10 -13    1.74    1.98   0
   5  10 -13    0.66    2.81   0
   5 -10 -13    2.32    2.47   0
  -5  10  13    0.51    2.62   0
   1  11 -13    5.59    2.90   0
  -1 -11 -13    3.26    2.84   0
   1 -11  13    2.10    1.60   0
   1 -11 -13    1.47    2.39   0
   1  11  13    4.55    3.81   0
  -1  11 -13    0.49    2.85   0
  -1  11  13    2.97    2.68   0
  -1 -11  13    2.86    2.53   0
   2  11  13    0.79    4.24   0
   2  11 -13    4.68    2.96   0
  -2 -11 -13    0.57    3.53   0
  -2  11 -13   -0.73    2.77   0
   2 -11 -13    0.51    2.41   0
  -2 -11  13   -0.11    1.73   0
  -2  11  13    2.27    2.51   0
   2 -11  13    2.21    2.29   0
   3 -11  13    2.69    2.46   0
  -3  11  13    0.33    2.63   0
   3 -11 -13    1.19    2.33   0
  -3  11 -13    1.61    2.87   0
  -3 -11  13    1.38    2.70   0
   3  11 -13   -0.08    2.91   0
  -4  11  13    0.08    2.67   0
   4 -11  13    0.79    2.48   0
  -4 -11  13   -1.22    2.69   0
  -4  11 -13    1.67    2.76   0
   4 -11 -13   -0.94    2.57   0
   4  11 -13   -0.53    2.83   0
   0 -12 -13   -1.00    3.10   0
   0  12  13    1.12    3.66   0
   0  12 -13    5.36    2.97   0
   0 -12  13    1.06    2.58   0
   1 -12  13   -2.48    2.46   0
  -1 -12 -13    1.23    3.19   0
   1  12 -13   -1.83    3.15   0
  -1  12 -13   -0.68    2.06   0
   1  12  13    1.70    3.85   0
  -1  12  13    1.85    2.80   0
   1 -12 -13    0.46    2.39   0
  -1 -12  13    1.67    2.66   0
  -2  12 -13    1.31    2.12   0
   2  12 -13    1.60    2.85   0
  -2 -12 -13    0.14    3.66   0
   2 -12  13    2.10    2.31   0
   2 -12 -13    2.25    2.48   0
  -2  12  13    0.48    2.64   0
  -2 -12  13   -0.01    2.69   0
   2  12  13   -0.09    4.17   0
   3 -12 -13    0.80    2.54   0
   3 -12  13    0.18    2.56   0
  -3 -12  13    3.28    2.81   0
  -3 -12 -13    3.79    6.10   0
  -3 -12 -13    2.86    6.39   0
   0   0  14   21.69    3.97   0
   0   0 -14   20.62    3.51   0
   1   0 -14    5.07    2.16   0
   1   0  14    3.91    3.41   0
  -1   0 -14    5.54    3.54   0
  -1   0  14    4.61    2.37   0
  -2   0  14    4.04    2.88   0
  -2   0  14    5.72    2.21   0
  -2   0 -14    4.81    3.01   0
   2   0  14    4.97    3.03   0
   3   0  14    7.81    2.13   0
  -3   0 -14    6.43    2.57   0
  -3   0  14    8.15    2.75   0
  -3   0  14    7.72    2.12   0
  -4   0 -14    0.83    2.16   0
  -4   0  14    1.86    1.93   0
  -4   0  14    1.19    2.48   0
   4   0  14    0.46    1.99   0
   5   0  14    8.53    2.13   0
  -5   0  14    9.10    2.28   0
  -5   0  14   12.99    2.63   0
  -5   0 -14   10.05    2.27   0
  -6   0  14   -0.61    2.14   0
   6   0  14    1.56    2.10   0
  -6   0  14    2.40    1.76   0
  -6   0 -14    0.97    2.16   0
  -7   0  14   -1.04    1.77   0
  -7   0  14   -1.29    2.14   0
   7   0  14    1.60    2.27   0
  -7   0 -14    2.20    2.19   0
   8   0  14    1.50    2.49   0
  -8   0  14    1.48    2.78   0
  -8   0  14   -0.03    2.47   0
  -8   0 -14    0.90    2.52   0
  -1  -1  14   -0.58    3.42   0
   1   1  14    3.70    3.50   0
   1  -1  14    4.01    3.09   0
  -1  -1 -14    2.80    3.62   0
  -1   1  14    3.29    2.28   0
  -1   1 -14    2.93    2.35   0
  -1   1  14    1.30    3.05   0
   1   1 -14    3.53    2.24   0
   2   1  14   33.46    3.36   0
   2   1 -14   32.02    3.01   0
  -2  -1 -14   33.93    4.14   0
  -2   1 -14   34.91    3.02   0
  -2   1  14   32.45    3.05   0
  -2   1  14   28.66    1.89   0
   2  -1  14   31.54    2.67   0
  -2  -1  14   34.60    3.08   0
  -3   1  14   10.54    2.11   0
   3  -1  14    9.03    2.10   0
  -3   1  14   13.09    2.70   0
  -3  -1  14    8.32    2.15   0
   3   1  14    9.39    2.19   0
  -3   1 -14    7.49    2.46   0
  -3  -1 -14    8.65    3.08   0
  -3  -1  14   10.42    2.80   0
  -4  -1  14    0.43    1.78   0
  -4   1  14    2.89    1.75   0
  -4  -1 -14    1.06    2.14   0
  -4  -1  14    1.77    1.40   0
   4  -1  14    2.22    2.05   0
  -4   1  14    1.14    2.11   0
   4   1  14    1.77    1.94   0
  -4   1 -14    1.75    2.28   0
  -5   1  14    1.88    2.12   0
  -5   1 -14    0.85    2.24   0
   5   1  14    1.42    2.01   0
  -5  -1  14    0.38    1.48   0
  -5  -1  14    3.19    2.64   0
   5  -1  14    2.27    2.08   0
  -5  -1 -14   -1.67    2.11   0
  -6  -1 -14   -0.18    2.81   0
  -6   1  14    0.66    2.12   0
   6  -1  14    1.69    2.08   0
  -6  -1  14    2.21    2.10   0
   6   1  14    0.26    2.18   0
  -6  -1  14    1.89    2.50   0
  -6   1  14    2.11    2.48   0
  -6   1 -14    1.12    2.14   0
  -7  -1 -14    0.22    2.64   0
  -7  -1  14   -0.39    1.65   0
  -7   1 -14    0.60    1.60   0
   7   1  14    0.11    2.25   0
  -7   1  14    3.24    1.79   0
   7  -1  14    0.80    2.34   0
  -7  -1  14    0.46    2.61   0
  -7   1  14    1.05    2.25   0
  -8  -1 -14   -0.96    2.60   0
  -8  -1  14    2.19    2.51   0
   8   1  14    3.20    2.55   0
   8  -1  14    1.37    2.47   0
  -8   1  14    1.58    2.62   0
  -8   1  14    3.34    2.55   0
  -8  -1  14    3.28    2.73   0
  -8   1 -14    1.37    2.60   0
   0  -2  14  149.01    3.63   0
   0   2 -14  160.53    4.35   0
   0   2  14  126.38    4.02   0
   0   2  14  157.18    5.34   0
  -1  -2  14   48.91    3.50   0
   1   2 -14   50.16    3.31   0
  -1   2  14   42.77    3.12   0
   1   2  14   45.67    4.92   0
  -1   2  14   37.40    2.60   0
   1  -2  14   48.12    3.21   0
  -1  -2 -14   47.95    4.38   0
  -1   2 -14   43.55    3.49   0
  -2  -2 -14   -1.12    4.80   0
   2   2  14   -0.00    3.22   0
  -2   2 -14   -0.84    2.64   0
  -2  -2  14   -0.07    2.14   0
   2   2 -14    0.88    1.98   0
   2  -2  14    0.23    1.71   0
  -2   2  14   -1.24    2.14   0
   3   2  14   20.17    2.83   0
   3  -2  14   23.59    2.33   0
  -3   2  14   20.89    1.67   0
  -3  -2  14   26.05    2.98   0
   3  -2 -14   19.70    2.19   0
  -3   2 -14   24.64    2.55   0
  -3  -2 -14   24.84    3.39   0
   3   2 -14   23.30    2.08   0
   4  -2 -14   16.68    2.19   0
  -4   2 -14   26.12    2.51   0
   4  -2  14   23.54    2.21   0
  -4  -2  14   21.15    2.21   0
   4   2  14   22.79    2.43   0
  -4   2  14   21.53    2.18   0
  -4  -2  14   24.11    2.71   0
  -4  -2 -14   26.63    2.61   0
  -5   2 -14    1.53    2.24   0
  -5   2  14    0.17    2.11   0
   5  -2  14   -0.08    2.05   0
  -5  -2  14   -0.27    2.09   0
   5  -2 -14   -1.35    2.17   0
   5   2  14    1.86    2.28   0
  -5  -2  14    0.93    1.89   0
  -5  -2 -14    0.08    2.33   0
   6  -2  14   -0.21    1.52   0
  -6  -2  14    1.56    2.23   0
  -6  -2 -14    0.93    2.20   0
   6  -2 -14    2.05    2.21   0
  -6  -2  14    5.30    2.46   0
  -6   2  14   -1.18    2.18   0
  -6   2 -14   -0.29    2.18   0
   6   2  14    2.34    2.74   0
  -7  -2 -14    2.42    2.94   0
  -7   2  14    2.27    2.28   0
  -7   2 -14    1.42    2.41   0
   7  -2  14    1.20    1.74   0
  -7  -2  14    3.72    2.30   0
  -7  -2  14    5.82    2.75   0
   7   2  14    1.17    3.00   0
  -8  -2 -14    1.09    2.70   0
   8   2  14   -0.02    2.65   0
  -8   2  14    2.91    2.57   0
  -8   2  14   -0.59    2.61   0
   8  -2  14    0.95    2.62   0
  -8  -2  14   -1.31    2.62   0
  -8  -2  14    1.62    2.80   0
  -8   2 -14    1.83    2.61   0
   1   3 -14  104.13    3.68   0
  -1  -3  14   97.79    3.87   0
   1   3  14   96.36    7.28   0
  -1   3 -14   96.79    3.74   0
  -1   3  14   76.53    3.34   0
   1   3  14   83.53    5.54   0
   1  -3  14   92.07    3.39   0
   1  -3 -14   77.63    2.94   0
  -2  -3  14   55.95    2.67   0
  -2   3  14   45.39    2.54   0
   2  -3 -14   43.40    2.51   0
  -2   3 -14   52.19    3.16   0
   2  -3  14   48.20    2.23   0
   2   3 -14   54.26    2.49   0
   3   3  14   11.96    3.49   0
   3  -3  14   15.96    2.18   0
  -3   3  14   12.87    2.16   0
   3   3 -14   17.10    2.68   0
  -3  -3  14   14.80    2.96   0
   3  -3 -14   12.65    2.11   0
  -3  -3 -14   16.88    3.99   0
  -3   3 -14   14.69    2.58   0
  -4   3  14    1.10    1.86   0
   4   3  14    2.64    3.10   0
  -4   3 -14    4.11    2.25   0
  -4  -3  14    2.62    2.85   0
   4  -3  14    3.57    2.08   0
   4  -3 -14    1.09    1.99   0
  -4  -3  14    2.75    2.03   0
  -4  -3 -14    3.65    2.91   0
  -5  -3 -14   39.66    3.05   0
  -5   3  14   33.99    2.45   0
   5  -3  14   32.82    2.27   0
   5  -3 -14   34.21    2.46   0
   5   3  14   30.80    3.06   0
  -5   3 -14   36.66    2.65   0
  -5  -3  14   34.56    2.43   0
  -5  -3  14   38.65    2.39   0
  -6  -3  14    5.33    2.21   0
  -6  -3 -14    3.98    2.35   0
   6  -3 -14    3.66    2.27   0
  -6  -3  14    8.86    2.69   0
  -6   3  14    5.03    1.59   0
  -6   3 -14    3.80    2.47   0
   6  -3  14    5.10    2.27   0
  -7  -3 -14    1.08    2.99   0
   7  -3  14    4.31    2.32   0
   7  -3 -14    2.74    2.36   0
  -7  -3  14    1.82    2.40   0
  -7   3  14    3.21    2.36   0
  -7   3 -14    3.04    2.37   0
  -7  -3  14    3.47    2.73   0
   0  -4  14   -0.58    2.18   0
   0   4 -14   -3.23    3.31   0
   0   4  14    0.20    2.55   0
   0  -4 -14   -0.22    2.60   0
   1  -4 -14   47.29    2.69   0
   1   4  14   62.92    5.89   0
   1   4 -14   62.02    3.51   0
  -1  -4  14   61.70    3.61   0
  -1   4  14   45.91    2.66   0
   1  -4  14   61.32    2.99   0
   1   4  14   58.35    7.20   0
  -1   4 -14   58.71    3.35   0
  -2  -4  14   13.71    3.27   0
  -2   4 -14   11.83    2.91   0
   2  -4 -14    9.95    2.02   0
   2  -4  14   13.60    2.34   0
  -2   4  14   10.90    1.59   0
   2   4 -14   15.18    2.88   0
   3  -4  14   62.22    2.65   0
   3  -4 -14   49.05    2.01   0
  -3   4 -14   67.80    3.02   0
  -3  -4  14   64.65    3.34   0
   3   4 -14   68.24    3.07   0
  -3   4  14   54.69    2.51   0
  -4  -4  14   14.13    2.04   0
  -4   4  14    8.34    2.07   0
   4  -4  14   11.14    2.07   0
  -4  -4 -14   11.88    3.41   0
   4  -4 -14    9.43    1.53   0
  -4   4 -14   12.27    2.36   0
  -4  -4 -14   11.78    4.19   0
  -5  -4 -14    0.52    2.70   0
   5  -4 -14   -0.59    1.52   0
  -5  -4 -14    1.70    3.21   0
  -5  -4  14    0.18    2.13   0
   5  -4  14    0.21    2.04   0
  -5   4  14    1.15    2.15   0
  -5   4 -14    1.76    2.24   0
  -5  -4  14    1.99    1.98   0
  -6  -4 -14    1.10    3.30   0
  -6  -4 -14    0.76    2.95   0
  -6  -4  14    1.16    2.14   0
   6  -4 -14   -1.75    1.63   0
   6  -4  14    2.16    1.98   0
  -6   4  14    0.60    2.28   0
  -6   4 -14    0.92    2.24   0
  -6  -4  14   -0.40    2.73   0
   7  -4 -14    2.71    2.47   0
  -7   4 -14    5.05    2.56   0
  -7  -4 -14    5.54    3.13   0
   7  -4  14    3.23    2.39   0
  -7   4  14    4.72    1.74   0
  -7  -4  14    0.41    2.40   0
  -7  -4 -14    4.63    3.38   0
  -7  -4  14    5.60    2.89   0
   1   5 -14    2.21    3.11   0
   1  -5 -14    0.59    2.09   0
  -1  -5  14    2.56    3.11   0
  -1   5 -14    0.92    2.96   0
  -1   5  14    2.43    2.04   0
   1   5  14    3.34    4.54   0
   1  -5  14    5.01    2.56   0
   1   5  14    2.71    4.03   0
   2  -5 -14    1.35    2.02   0
  -2  -5  14   -0.82    2.24   0
   2  -5  14    2.26    2.19   0
  -2   5 -14   -0.71    2.65   0
  -2   5  14    1.65    1.99   0
   2   5 -14    2.86    2.90   0
   3  -5  14    8.72    2.04   0
  -3  -5  14   12.88    3.17   0
   3  -5 -14    8.53    1.54   0
  -3   5 -14   10.08    1.82   0
  -3   5  14   12.13    1.57   0
   3   5 -14   12.56    2.85   0
  -4  -5  14    0.79    3.01   0
   4  -5 -14   -1.12    2.06   0
  -4  -5 -14    0.30    6.49   0
   4  -5  14    1.59    2.08   0
  -4   5  14    0.90    2.02   0
  -4   5 -14    1.04    2.46   0
  -4  -5 -14    0.82    5.31   0
   4   5 -14   -6.95    2.62   0
  -5  -5 -14    2.72    3.43   0
  -5  -5 -14    3.21    4.30   0
  -5  -5  14    3.61    3.13   0
   5  -5 -14    4.07    1.48   0
   5  -5  14    3.87    1.48   0
  -5  -5  14    3.68    2.32   0
  -5   5  14    2.73    2.08   0
  -5   5 -14    4.53    2.33   0
  -6  -5  14    1.24    2.86   0
  -6  -5 -14    1.91    3.30   0
   6  -5  14    1.39    2.20   0
  -6  -5 -14    1.57    3.35   0
  -6   5  14    4.58    2.33   0
  -6  -5  14    1.19    1.50   0
  -6   5 -14    2.50    2.41   0
   6  -5 -14   -0.64    2.38   0
  -7  -5  14    3.71    2.83   0
  -7   5 -14    1.07    2.57   0
  -7  -5 -14   -0.23    3.10   0
   7  -5  14   -0.15    2.33   0
   7  -5 -14   -0.66    1.77   0
  -7   5  14   -1.93    2.51   0
  -7  -5  14    1.65    2.49   0
  -7  -5 -14    1.28    3.50   0
   0   6  14    2.67    2.89   0
   0   6 -14   -1.38    3.00   0
   0  -6  14    1.36    2.59   0
   0  -6 -14    1.93    2.43   0
   1   6 -14    1.26    2.98   0
   1  -6 -14    0.32    1.95   0
  -1  -6  14    3.25    2.97   0
  -1   6  14    1.24    2.47   0
  -1   6 -14    5.10    2.93   0
   1   6  14    1.63    4.15   0
  -1  -6 -14    1.42    3.27   0
   1  -6  14    1.23    2.42   0
   2   6 -14   -2.91    3.00   0
   2  -6 -14   -0.52    1.99   0
  -2  -6  14   -2.52    3.16   0
  -2   6  14    1.84    1.97   0
   2  -6  14    0.10    1.53   0
  -2   6 -14    0.89    2.84   0
   3  -6 -14    3.79    2.00   0
   3  -6  14    2.34    2.21   0
  -3  -6  14    7.56    3.00   0
   3   6 -14    6.72    2.80   0
  -3   6  14    3.53    2.06   0
  -3   6 -14    1.40    1.93   0
   4  -6 -14   -1.31    1.43   0
   4   6 -14    1.63    2.72   0
  -4  -6  14   -1.56    2.30   0
   4  -6  14   -1.50    2.15   0
  -4   6  14   -0.89    1.48   0
  -4   6 -14    1.36    1.81   0
  -5  -6  14    2.60    2.73   0
   5  -6 -14    1.27    2.24   0
  -5  -6 -14    0.23    5.31   0
  -5   6  14    0.73    2.23   0
   5  -6  14    1.75    1.40   0
  -5  -6  14    0.85    2.29   0
  -5   6 -14    1.39    2.48   0
  -5  -6 -14   -0.19    3.98   0
  -6  -6  14    1.64    2.78   0
  -6  -6 -14   -0.09    3.50   0
  -6  -6 -14    0.98    4.23   0
  -6   6  14    3.28    2.40   0
   6  -6 -14   -0.13    2.30   0
  -6   6 -14    1.03    2.32   0
   6  -6  14    2.00    2.38   0
  -6  -6  14    1.37    2.38   0
  -7  -6 -14    1.88    3.64   0
  -7  -6  14    6.03    2.80   0
  -7  -6  14   -0.08    2.69   0
  -7   6  14    3.03    2.51   0
  -7   6 -14    0.16    2.65   0
  -7  -6 -14    1.76    3.59   0
   7  -6  14   -0.15    2.45   0
   7  -6 -14    0.50    1.76   0
   1   7 -14    5.01    3.01   0
  -1   7 -14    6.22    3.07   0
   1   7  14    6.08    4.03   0
  -1   7  14    5.94    2.09   0
  -1  -7  14    2.47    2.78   0
   1  -7 -14    4.14    1.97   0
  -1  -7 -14    4.84    2.76   0
   1  -7  14    7.56    1.70   0
  -2   7  14   18.40    2.28   0
  -2  -7  14   17.04    2.25   0
  -2   7 -14   15.66    3.01   0
   2  -7 -14   16.24    2.21   0
   2   7 -14   22.13    2.24   0
   2  -7  14   20.54    2.33   0
   3  -7  14    3.31    1.51   0
  -3   7 -14    3.77    2.07   0
  -3   7  14    3.93    2.16   0
   3  -7 -14    3.00    2.08   0
   3   7 -14    4.35    2.99   0
  -3  -7  14   10.50    3.18   0
   4   7 -14    2.43    2.63   0
  -4  -7  14    3.15    3.16   0
  -4   7  14    0.01    2.26   0
   4  -7  14    1.84    2.13   0
  -4   7 -14    0.49    2.45   0
   5  -7 -14    2.71    2.28   0
  -5  -7  14    0.79    2.88   0
   5  -7  14    3.69    2.31   0
  -5   7 -14    3.95    1.75   0
  -5   7  14    1.81    2.24   0
  -6  -7  14    2.74    2.90   0
  -6   7  14    4.16    1.56   0
  -6  -7 -14    3.95    4.92   0
  -6  -7  14    4.41    2.47   0
  -6  -7 -14    2.88    4.83   0
   6  -7 -14    2.22    2.45   0
  -6   7 -14    1.52    1.64   0
   6  -7  14    0.70    2.29   0
   0   8 -14   54.28    3.33   0
   0  -8 -14   42.32    3.02   0
   0  -8  14   51.37    2.74   0
   0   8  14   49.72    3.63   0
  -1   8  14    2.68    2.76   0
   1  -8  14    3.99    2.33   0
   1   8 -14    3.20    3.08   0
   1   8  14   -0.83    4.37   0
   1  -8 -14    1.61    2.05   0
  -1  -8 -14    2.48    2.55   0
  -1   8 -14    1.73    3.07   0
  -1  -8  14    1.80    2.66   0
   2   8 -14    1.89    2.91   0
  -2   8  14    0.19    2.13   0
   2   8  14    1.14    5.83   0
  -2   8 -14    2.87    2.06   0
  -2  -8 -14    0.71    4.58   0
  -2  -8  14    3.09    2.85   0
   2  -8 -14    1.38    2.04   0
   2  -8  14   -0.13    1.62   0
   3  -8  14    2.20    1.52   0
  -3   8  14   -0.00    2.31   0
  -3  -8  14    1.25    2.91   0
  -3   8 -14   -0.07    1.79   0
   3  -8 -14   -0.63    2.23   0
   3   8 -14   -1.69    3.02   0
  -4  -8  14   28.55    3.01   0
   4  -8  14   23.95    2.42   0
  -4   8  14   22.73    2.50   0
  -4   8 -14   26.33    2.71   0
   4  -8 -14   22.09    2.41   0
   4   8 -14   27.86    2.82   0
  -5   8  14    2.50    1.73   0
  -5  -8  14    1.03    2.83   0
   5  -8  14    4.13    2.32   0
  -5   8 -14    3.47    2.59   0
   5   8 -14    3.96    2.69   0
   5  -8 -14    0.50    1.67   0
  -6   8  14    3.88    2.62   0
   6  -8 -14    2.23    1.87   0
  -6  -8  14    6.96    2.73   0
  -6   8 -14    3.98    2.66   0
   6  -8  14    1.95    1.80   0
  -6  -8  14    3.59    2.55   0
   1   9 -14    4.57    3.16   0
   1  -9  14    0.96    1.59   0
  -1  -9 -14    2.02    2.69   0
   1  -9 -14    1.13    2.14   0
   1   9  14    3.57    3.96   0
  -1   9 -14    0.04    2.91   0
  -1  -9  14    1.77    2.74   0
  -1   9  14   -0.15    2.44   0
   2  -9  14   21.00    2.40   0
   2  -9 -14   18.84    2.33   0
   2   9 -14   26.73    2.15   0
   2   9  14   22.66    5.34   0
  -2   9 -14   16.13    2.81   0
  -2  -9  14   23.22    2.93   0
  -2  -9 -14   18.57    4.38   0
  -2   9  14   19.87    2.88   0
  -3   9  14    6.37    2.49   0
   3   9 -14    7.89    2.89   0
   3  -9  14    4.61    1.72   0
  -3  -9  14    9.33    2.79   0
  -3   9 -14    7.92    1.94   0
   3  -9 -14    4.30    2.23   0
  -4   9  14    4.15    2.46   0
   4  -9  14   -0.04    1.61   0
   4   9 -14    7.14    2.73   0
  -4  -9  14    2.52    2.07   0
  -4   9 -14    4.36    2.60   0
   4  -9 -14   -1.64    1.79   0
  -5   9  14   -0.34    2.35   0
  -5  -9  14    1.95    2.73   0
   5  -9  14   -3.23    2.47   0
  -5   9 -14    4.08    2.63   0
   5   9 -14    1.20    2.58   0
   5  -9 -14    1.69    2.39   0
   0  10 -14    2.58    2.92   0
   0 -10  14    1.75    2.42   0
   0  10  14    3.21    2.72   0
   0 -10 -14    2.38    2.70   0
  -1 -10 -14    1.03    2.83   0
   1 -10 -14    2.16    2.20   0
  -1  10 -14    1.35    2.68   0
   1  10  14    3.18    3.79   0
  -1 -10  14    3.78    2.61   0
  -1  10  14    2.26    2.59   0
   1  10 -14    4.64    2.95   0
   1 -10  14    3.70    2.18   0
  -2  10 -14   -0.67    2.75   0
   2  10 -14   -1.18    2.90   0
   2 -10  14    1.38    2.33   0
   2 -10 -14    0.56    2.14   0
  -2  10  14    0.97    2.46   0
  -2 -10 -14    0.75    3.69   0
  -2 -10  14    0.10    2.63   0
   2  10  14    0.28    3.83   0
  -3 -10  14    2.45    2.74   0
   3 -10  14    1.02    2.35   0
  -3  10 -14    2.22    2.68   0
   3 -10 -14    0.23    2.36   0
   3  10 -14   -0.54    2.85   0
  -3  10  14    0.15    2.45   0
   4  10 -14    2.49    2.68   0
   4 -10  14    1.72    2.49   0
  -4 -10  14    1.75    2.81   0
  -4  10 -14    1.89    2.01   0
   4 -10 -14    4.08    2.54   0
  -4  10  14    1.51    2.57   0
  -5 -10  14    2.16    2.87   0
   5 -10  14    0.96    1.78   0
  -5  10 -14    1.41    1.99   0
   5  10 -14    3.31    2.82   0
  -5  10  14   -0.77    2.62   0
   5 -10 -14    0.98    1.84   0
   1  11 -14    3.90    2.89   0
  -1 -11 -14    1.34    2.81   0
   1  11  14    1.74    3.65   0
  -1  11 -14   -0.83    2.03   0
  -1 -11  14    2.36    2.58   0
   1 -11 -14   -0.18    2.24   0
  -1  11  14    2.74    3.43   0
   1 -11  14    1.80    2.28   0
   2  11 -14    2.13    2.82   0
   2 -11  14   -0.78    2.26   0
   2 -11 -14    0.69    2.36   0
  -2 -11 -14    1.03    3.60   0
  -2  11 -14   -1.06    2.71   0
  -2 -11  14    0.75    2.59   0
  -2  11  14    0.65    2.56   0
   2  11  14    0.53    4.60   0
   3 -11  14   -1.39    2.55   0
  -3  11 -14    1.50    2.79   0
   3 -11 -14    0.42    2.42   0
  -3 -11  14    3.22    2.64   0
  -3  11  14    0.58    2.61   0
   3  11 -14   -0.81    2.99   0
   4 -11  14    0.42    2.52   0
  -4  11 -14   -4.21    2.79   0
  -4 -11  14    2.86    2.99   0
   4 -11 -14    2.58    2.52   0
  -4  11  14    0.59    2.79   0
   4  11 -14    3.81    2.92   0
   0  12 -14   -0.43    2.90   0
   0 -12 -14    0.77    2.45   0
   0  12  14    1.81    3.03   0
   0 -12  14    1.38    2.66   0
   1 -12  14    0.72    2.46   0
   1  12  14   -0.61    3.82   0
  -1 -12 -14    1.50    3.14   0
  -1  12 -14   -3.57    2.90   0
   1 -12 -14    0.09    3.05   0
  -1  12  14    1.15    3.40   0
   1  12 -14   -0.53    3.05   0
  -1 -12  14    2.35    2.59   0
   2  12 -14    1.10    2.96   0
   2 -12  14    1.23    2.56   0
   2 -12 -14    0.25    2.50   0
  -2  12 -14   -1.06    2.86   0
  -2 -12 -14    1.50    3.70   0
  -2  12  14   -0.52    2.76   0
  -2 -12  14   -0.91    2.80   0
   2  12  14    1.93    4.29   0
   1   1 -15  122.60    3.24   0
  -1  -1 -15  131.33    4.65   0
  -1   1 -15  122.78    4.08   0
   1   1  15  115.66    4.62   0
   1  -1  15  117.62    3.88   0
  -1  -1  15  123.05    4.14   0
  -1   1  15  115.75    3.31   0
  -2   1  15    2.45    1.56   0
   2  -1  15    3.69    2.27   0
  -2  -1 -15    1.78    3.87   0
  -2   1 -15    1.67    2.73   0
  -2  -1  15    4.65    2.16   0
   2   1 -15    5.38    2.76   0
  -2   1  15    5.11    2.82   0
   2   1  15    3.87    2.87   0
  -3  -1  15   30.35    2.29   0
  -3   1  15   29.03    2.29   0
  -3  -1  15   36.11    2.25   0
   3  -1  15   35.62    2.37   0
  -3   1  15   31.83    2.82   0
   3   1  15   28.92    2.50   0
  -3  -1 -15   34.28    2.90   0
  -3   1 -15   35.45    2.62   0
   4   1  15    7.17    2.09   0
  -4  -1  15   13.59    2.59   0
  -4   1 -15    7.79    2.34   0
   4  -1  15    7.08    2.16   0
  -4  -1  15    8.12    1.43   0
  -4   1  15    8.49    2.10   0
  -4   1  15    9.93    2.52   0
  -4  -1 -15    9.82    2.90   0
   5  -1  15   13.00    2.17   0
  -5   1  15   14.46    2.20   0
   5   1  15   14.04    2.28   0
  -5   1 -15   14.82    2.31   0
  -5  -1  15   12.26    2.32   0
  -5  -1  15   15.18    2.74   0
  -5  -1 -15   16.69    2.38   0
  -5   1  15   14.21    1.99   0
  -6   1  15    1.37    2.19   0
  -6   1 -15    2.67    2.27   0
   6  -1  15    1.85    2.11   0
   6   1  15    0.20    2.27   0
  -6  -1  15    0.60    2.06   0
  -6   1  15   -0.60    2.49   0
  -6  -1  15   -4.20    2.56   0
  -6  -1 -15    0.70    2.33   0
  -7  -1  15   -0.31    2.25   0
   7   1  15    1.39    2.27   0
   7  -1  15    0.77    2.36   0
  -7   1  15    1.77    1.69   0
  -7  -1  15   -0.41    1.75   0
  -7   1 -15   -0.61    2.48   0
  -7  -1 -15   -0.53    2.31   0
  -7   1  15    0.33    1.54   0
   8  -1  15   -0.59    2.44   0
  -8  -1  15    2.12    2.58   0
   8   1  15    0.90    2.50   0
  -8   1  15    0.41    2.67   0
  -8   1 -15   -0.19    2.57   0
  -8   1  15    2.88    2.47   0
  -8  -1  15    0.94    2.71   0
  -8  -1 -15    0.33    2.54   0
   0   2  15   29.34    2.67   0
   0   2 -15   38.16    3.53   0
   0  -2  15   34.71    3.60   0
   0   2  15   34.14    4.01   0
   1   2 -15   40.81    3.23   0
  -1  -2  15   35.49    3.41   0
  -1   2 -15   36.23    3.36   0
   1   2  15   36.97    4.77   0
   1  -2  15   34.95    3.10   0
  -1   2  15   29.52    2.39   0
  -1   2  15   36.85    3.26   0
  -1  -2 -15   38.21    4.11   0
  -2   2  15   39.38    2.47   0
   2   2 -15   47.38    3.14   0
  -2  -2  15   42.75    2.50   0
   2   2  15   37.88    3.62   0
  -2  -2 -15   45.63    5.36   0
  -2   2 -15   42.39    2.87   0
  -2   2  15   39.73    3.02   0
   2  -2  15   42.56    2.73   0
   3   2  15    9.09    2.57   0
   3  -2  15    8.91    2.13   0
  -3  -2  15   13.09    2.95   0
  -3  -2 -15    9.11    3.27   0
  -3   2  15    8.30    2.17   0
  -3   2 -15    8.96    2.45   0
   3   2 -15   10.14    2.68   0
  -4   2  15    4.58    2.02   0
   4  -2 -15    2.05    1.96   0
   4  -2  15    1.96    2.00   0
   4   2  15    1.34    2.69   0
  -4  -2  15    1.70    1.50   0
  -4   2 -15    1.72    2.40   0
  -4  -2 -15    1.71    2.98   0
  -4  -2  15   -0.91    2.60   0
  -5   2  15    4.86    2.23   0
  -5  -2  15    3.83    1.43   0
   5   2  15    2.18    2.75   0
   5  -2 -15    1.70    2.19   0
   5  -2  15    1.74    2.08   0
  -5   2 -15    4.16    2.27   0
  -5  -2 -15    3.25    2.31   0
  -5  -2  15    3.20    1.80   0
   6  -2  15    1.34    1.66   0
   6   2  15   -0.53    2.75   0
  -6  -2  15    3.87    2.34   0
  -6   2  15    1.06    2.20   0
  -6   2 -15    1.98    2.32   0
  -6  -2  15    1.59    2.06   0
  -6  -2 -15    2.17    2.38   0
  -7   2 -15   -1.24    2.32   0
  -7  -2  15    2.66    2.56   0
   7  -2  15    1.24    2.33   0
  -7  -2  15   -0.93    1.65   0
   7   2  15    0.66    3.08   0
  -7   2  15   -1.16    2.29   0
  -7  -2 -15    1.01    2.49   0
   8   2  15    0.16    2.61   0
   8  -2  15    0.52    2.62   0
  -8   2  15   -3.83    2.66   0
  -8  -2  15   -2.12    2.87   0
  -1  -3  15  183.19    3.63   0
   1   3  15  181.88    7.74   0
  -1   3 -15  179.19    4.07   0
  -1   3  15  145.30    3.58   0
   1  -3  15  172.60    3.78   0
   1   3 -15  194.92    3.58   0
   1   3  15  154.28    6.34   0
   2   3 -15    1.56    2.04   0
  -2   3  15    1.57    2.06   0
   2  -3 -15    2.38    2.17   0
  -2   3 -15    0.73    2.11   0
   2  -3  15    1.24    2.49   0
  -2  -3  15    3.41    3.21   0
  -3  -3  15   -1.77    2.90   0
   3  -3  15    1.54    1.50   0
   3   3  15    0.62    3.27   0
  -3   3  15    1.67    2.03   0
  -3  -3 -15    0.55    4.43   0
  -3   3 -15    0.68    1.81   0
   3  -3 -15    0.92    2.02   0
   3   3 -15    2.23    1.89   0
  -4  -3  15    0.52    1.98   0
  -4   3  15    0.90    2.06   0
   4  -3  15    1.67    2.04   0
   4   3  15    0.79    3.08   0
   4  -3 -15    3.70    1.93   0
  -4   3 -15   -2.30    2.23   0
  -4  -3 -15    0.07    3.02   0
  -4  -3  15    0.65    1.92   0
  -5   3  15    8.46    2.27   0
  -5  -3  15    6.40    2.79   0
   5   3  15    7.64    2.82   0
  -5  -3 -15   10.54    2.47   0
   5  -3  15    8.29    2.17   0
  -5   3 -15    9.01    1.72   0
  -5  -3  15    6.52    2.10   0
   5  -3 -15    9.75    2.30   0
  -6  -3  15    2.38    2.19   0
   6   3  15    0.09    2.81   0
  -6   3 -15   -0.02    1.76   0
   6  -3 -15   -0.68    2.30   0
  -6   3  15    0.61    1.55   0
   6  -3  15    2.40    2.20   0
  -6  -3  15    2.11    1.69   0
  -6  -3 -15    2.64    2.90   0
  -7   3 -15    4.90    2.51   0
   7  -3  15   -0.21    1.66   0
  -7  -3 -15    2.68    3.20   0
   7  -3 -15    1.28    2.35   0
  -7  -3  15   -1.74    2.37   0
  -7  -3  15    4.76    2.76   0
  -7   3  15   -1.66    2.36   0
   0   4 -15   13.87    2.31   0
   0  -4  15   15.16    3.20   0
   0   4  15   10.03    2.22   0
   1   4  15   91.62    7.15   0
   1   4  15   89.38    5.80   0
   1   4 -15   96.28    2.90   0
  -1   4 -15   88.96    2.80   0
  -1  -4  15   94.64    3.82   0
   1  -4 -15   70.17    2.84   0
   1  -4  15   84.88    3.26   0
  -1   4  15   73.16    2.84   0
  -2  -4  15   -0.50    3.13   0
  -2   4 -15    3.97    2.78   0
   2  -4  15    1.35    2.28   0
   2   4 -15    0.75    2.93   0
   2  -4 -15    3.40    1.98   0
  -2   4  15    1.17    2.01   0
  -3  -4  15  138.06    3.66   0
   3  -4  15  130.08    2.95   0
  -3   4 -15  121.94    3.40   0
   3  -4 -15  101.01    2.53   0
   3   4 -15  139.84    3.48   0
  -3   4  15  116.32    2.92   0
  -4  -4  15    2.58    2.80   0
   4  -4  15    6.01    2.07   0
  -4   4 -15    6.00    2.35   0
   4   4 -15    5.95    1.77   0
  -4  -4 -15    6.42    3.94   0
  -4   4  15    5.62    2.01   0
  -4  -4 -15    6.44    3.95   0
   4  -4 -15    5.00    2.04   0
  -5  -4 -15    2.29    3.31   0
  -5  -4 -15    2.40    2.84   0
   5  -4 -15    2.87    2.15   0
  -5   4 -15    2.28    1.80   0
   5  -4  15    2.34    2.10   0
  -5  -4  15    2.75    2.24   0
  -5  -4  15    5.90    2.93   0
  -5   4  15    3.35    2.12   0
  -6  -4  15   -3.53    2.66   0
  -6  -4 -15    1.08    2.61   0
  -6  -4  15    0.57    2.22   0
   6  -4 -15   -0.42    2.31   0
  -6   4  15    0.66    2.27   0
  -6   4 -15    0.45    2.24   0
   6  -4  15    0.24    2.26   0
  -6  -4 -15    0.13    2.84   0
   7  -4  15    1.07    2.52   0
   7  -4 -15    3.53    2.50   0
  -7   4  15    5.63    2.48   0
  -7  -4 -15    2.79    3.15   0
  -7   4 -15    5.24    1.83   0
  -7  -4  15    4.56    2.48   0
  -7  -4 -15    1.45    2.84   0
  -7  -4  15    0.76    2.83   0
   1   5 -15   50.35    2.51   0
  -1   5 -15   45.83    3.36   0
  -1  -5  15   49.47    3.32   0
   1  -5 -15   36.78    2.47   0
  -1   5  15   38.70    2.50   0
   1  -5  15   46.36    2.20   0
   1   5  15   49.41    5.34   0
   1   5  15   47.09    5.59   0
  -2  -5  15    5.08    2.19   0
   2  -5 -15    4.70    2.02   0
  -2   5 -15    5.42    2.93   0
  -2   5  15    5.52    2.03   0
   2  -5  15    5.61    2.41   0
   2   5 -15    7.25    2.95   0
   3  -5  15    1.61    1.98   0
  -3  -5  15    2.25    2.17   0
   3  -5 -15    2.09    1.46   0
  -3   5 -15    2.63    2.61   0
  -3   5  15    2.10    2.06   0
   3   5 -15    1.39    2.72   0
  -4  -5  15    2.02    2.23   0
   4  -5  15    3.27    2.10   0
   4  -5 -15    1.91    1.98   0
  -4   5  15    0.30    2.08   0
  -4   5 -15    1.66    2.44   0
   4   5 -15    3.03    2.64   0
  -5  -5  15    4.97    2.96   0
  -5  -5 -15   11.16    4.30   0
   5  -5  15    8.30    2.21   0
  -5  -5  15    6.10    1.69   0
  -5   5  15    5.46    2.19   0
  -5   5 -15    7.64    1.81   0
   5  -5 -15    8.04    2.15   0
  -5  -5 -15    9.08    4.00   0
   6  -5 -15    1.05    2.30   0
   6  -5  15    1.31    2.28   0
  -6   5  15    0.88    2.27   0
  -6  -5  15    6.00    2.26   0
  -6   5 -15   -1.63    1.72   0
  -6  -5  15    1.79    2.82   0
  -6  -5 -15   -0.28    3.35   0
  -6  -5 -15    0.62    2.96   0
   7  -5  15    1.50    2.42   0
  -7  -5  15    1.58    2.45   0
  -7  -5 -15    1.74    3.20   0
  -7   5  15    3.15    1.81   0
   7  -5 -15    2.48    2.53   0
  -7  -5  15    3.56    2.77   0
  -7  -5 -15    4.88    3.46   0
  -7   5 -15    1.58    1.76   0
   0   6 -15   13.16    3.05   0
   0  -6 -15   10.64    2.64   0
   0  -6  15   12.46    2.65   0
   0   6  15   11.96    2.40   0
   1  -6 -15   11.51    2.05   0
  -1   6  15   11.37    2.07   0
  -1   6 -15   13.15    2.06   0
  -1  -6  15   15.48    2.88   0
  -1  -6 -15    9.30    3.20   0
   1   6  15   12.50    4.67   0
   1  -6  15   10.83    2.49   0
   1   6 -15    9.92    3.13   0
   2  -6 -15    0.28    2.01   0
   2   6 -15   -0.70    2.86   0
  -2  -6  15    4.46    2.91   0
  -2   6  15    0.86    1.99   0
  -2   6 -15    2.90    2.87   0
   2  -6  15    2.36    1.65   0
   3  -6 -15    3.64    1.95   0
   3  -6  15    2.81    2.14   0
  -3   6  15    2.10    1.97   0
  -3   6 -15    4.20    2.61   0
  -3  -6  15   -1.11    2.99   0
   3   6 -15    3.67    2.84   0
   4  -6 -15    4.23    2.12   0
   4  -6  15    7.79    2.19   0
  -4   6  15    6.45    1.50   0
  -4   6 -15    5.29    2.55   0
   4   6 -15    7.14    2.67   0
  -4  -6  15    7.80    3.13   0
  -5  -6  15    2.02    3.01   0
  -5  -6  15    2.27    2.31   0
   5  -6 -15    3.09    1.62   0
  -5   6  15    3.65    2.10   0
   5  -6  15    3.06    2.24   0
  -5   6 -15    4.38    2.51   0
  -6  -6  15    6.35    2.78   0
  -6  -6 -15    5.23    4.70   0
  -6  -6  15    3.13    2.34   0
  -6   6  15    1.24    1.68   0
  -6   6 -15    1.82    1.79   0
   6  -6  15    1.10    2.22   0
   6  -6 -15    6.96    2.35   0
  -6  -6 -15    3.55    3.65   0
  -7  -6  15   -0.83    3.10   0
  -7  -6 -15    1.02    3.67   0
  -7  -6  15    2.56    2.67   0
   7  -6 -15    5.72    2.52   0
  -7   6 -15    2.12    1.80   0
  -7   6  15   -1.42    2.53   0
  -7  -6 -15   -0.13    3.18   0
   7  -6  15    0.90    1.79   0
  -1   7  15   26.77    2.81   0
   1   7 -15   28.95    2.25   0
  -1  -7 -15   23.79    3.49   0
  -1   7 -15   23.78    3.16   0
   1   7  15   28.39    4.85   0
  -1  -7  15   28.87    2.89   0
   1  -7 -15   21.53    2.23   0
   1  -7  15   26.85    2.49   0
  -2   7  15   51.18    2.52   0
  -2  -7  15   59.56    3.25   0
  -2   7 -15   58.81    3.23   0
   2  -7 -15   46.08    2.50   0
   2  -7  15   56.63    2.57   0
   2   7 -15   65.63    3.20   0
   3  -7  15    5.97    2.30   0
  -3  -7  15    9.72    3.24   0
  -3   7  15    3.09    2.24   0
  -3   7 -15    3.56    2.70   0
   3  -7 -15    5.05    2.21   0
   3   7 -15    6.62    2.76   0
  -4  -7  15   22.17    3.28   0
   4  -7  15   20.42    2.39   0
  -4   7  15   22.87    2.35   0
   4  -7 -15   15.87    2.34   0
  -4   7 -15   19.74    2.64   0
   4   7 -15   21.38    2.14   0
  -5  -7  15    7.96    2.93   0
   5  -7 -15    3.38    1.65   0
  -5   7  15    8.59    2.34   0
   5  -7  15    7.15    2.33   0
  -5   7 -15    5.88    2.60   0
  -6   7  15    5.81    2.40   0
  -6  -7  15   -1.84    3.01   0
   6  -7 -15    3.31    2.28   0
  -6  -7  15    2.18    2.42   0
  -6   7 -15    2.69    2.53   0
   6  -7  15    2.98    2.39   0
   0   8 -15   57.99    3.30   0
   0  -8 -15   45.92    3.22   0
   0  -8  15   60.87    2.91   0
   0   8  15   55.52    3.13   0
  -1  -8 -15    8.04    3.10   0
   1   8 -15   11.70    3.15   0
   1  -8  15    9.95    2.56   0
  -1   8 -15   11.90    3.19   0
   1   8  15   11.92    4.40   0
  -1  -8  15   11.49    2.82   0
   1  -8 -15    8.21    2.58   0
  -1   8  15   11.63    2.44   0
   2   8 -15   10.55    3.17   0
  -2   8  15   10.25    2.20   0
  -2   8 -15   10.49    2.91   0
   2  -8  15    7.66    1.64   0
  -2  -8  15    9.78    3.12   0
   2  -8 -15    7.72    2.13   0
   3  -8  15    9.77    1.62   0
   3  -8 -15    7.83    2.23   0
  -3   8  15   12.72    2.38   0
  -3  -8  15   11.79    2.14   0
  -3   8 -15   11.04    2.69   0
   3   8 -15   14.72    2.79   0
   4  -8 -15   11.22    2.27   0
  -4   8  15   10.07    2.32   0
  -4  -8  15   11.96    2.93   0
   4  -8  15    7.33    2.39   0
   4   8 -15   13.27    2.58   0
  -4   8 -15   10.10    2.74   0
   5  -8 -15    2.57    2.43   0
  -5   8  15    3.79    2.48   0
  -5  -8  15    5.69    2.91   0
  -5   8 -15    0.37    2.55   0
   5   8 -15    3.73    2.66   0
   5  -8  15    0.19    2.33   0
  -6  -8  15    3.44    3.16   0
  -6  -8  15    4.27    2.73   0
  -6   8  15    7.97    2.62   0
   6  -8 -15    3.29    2.36   0
  -6   8 -15    8.52    2.68   0
   6  -8  15    4.94    2.51   0
   1   9 -15    3.05    3.17   0
   1   9  15    0.91    3.99   0
  -1   9 -15    3.08    2.82   0
   1  -9 -15   -0.07    2.23   0
  -1  -9 -15    1.37    2.87   0
  -1   9  15    5.10    2.34   0
  -1  -9  15    2.15    2.01   0
   1  -9  15   -1.50    2.27   0
   2   9 -15    5.97    2.95   0
  -2  -9  15    6.45    2.81   0
  -2   9 -15    8.45    2.82   0
   2  -9 -15    6.98    2.16   0
  -2  -9 -15    5.84    4.66   0
   2  -9  15    8.79    1.66   0
   2   9  15    8.23    5.49   0
  -2   9  15    6.62    2.37   0
  -3   9  15    5.92    2.46   0
   3  -9  15    3.50    2.43   0
  -3  -9  15    5.60    2.80   0
  -3   9 -15    3.60    2.77   0
   3  -9 -15    2.60    1.69   0
   3   9 -15    3.43    2.82   0
  -4   9  15    1.38    1.65   0
   4   9 -15    5.91    2.77   0
  -4  -9  15    3.24    2.85   0
   4  -9 -15    4.60    2.37   0
  -4   9 -15    2.88    1.89   0
   4  -9  15    4.40    2.33   0
   5  -9 -15   -0.80    2.41   0
  -5  -9  15    2.96    2.80   0
  -5   9  15    0.00    2.46   0
   5  -9  15    0.61    2.49   0
  -5   9 -15    2.79    2.72   0
   5   9 -15    0.09    2.75   0
   0  10 -15    3.76    2.18   0
   0 -10 -15    1.50    2.21   0
   0  10  15    5.85    3.29   0
   0 -10  15   -0.66    2.32   0
   1  10 -15   -0.84    2.93   0
   1  10  15    0.59    3.75   0
   1 -10 -15    2.91    2.26   0
  -1 -10 -15   -0.69    2.70   0
  -1 -10  15    1.32    2.52   0
   1 -10  15    0.47    2.32   0
  -1  10  15    1.85    2.49   0
  -1  10 -15    0.59    2.78   0
   2  10 -15    3.79    2.82   0
   2 -10  15   -0.18    2.34   0
  -2  10 -15    1.33    2.74   0
   2 -10 -15    1.69    2.23   0
  -2 -10  15   -0.02    2.72   0
  -2  10  15    0.50    2.44   0
  -2 -10 -15   -0.19    3.54   0
   2  10  15    1.27    4.64   0
   3 -10  15   -0.31    2.38   0
  -3  10 -15    4.44    2.74   0
  -3 -10  15    1.15    2.62   0
   3 -10 -15    3.63    2.38   0
   3  10 -15    4.54    2.85   0
  -3  10  15    1.56    2.41   0
   4 -10  15   -1.56    1.73   0
  -4 -10  15   -2.55    2.72   0
  -4  10 -15   -2.28    2.67   0
   4 -10 -15   -1.41    2.44   0
   4  10 -15    4.14    2.76   0
  -4  10  15   -1.03    1.74   0
  -5 -10  15   -1.25    2.86   0
   5 -10  15    4.59    2.53   0
   5 -10 -15    1.97    2.59   0
   1  11 -15    5.10    3.07   0
   1  11  15    8.71    3.80   0
  -1  11 -15    2.36    2.88   0
   1 -11 -15    6.35    3.11   0
  -1 -11 -15    5.95    3.01   0
  -1  11  15    7.05    2.69   0
  -1 -11  15    5.91    2.52   0
   1 -11  15    5.84    2.47   0
   2  11 -15    4.69    3.02   0
   2  11  15    0.25    4.54   0
  -2  11 -15    5.16    2.85   0
   2 -11 -15   -1.14    2.31   0
   2 -11  15   -0.38    2.24   0
  -2 -11  15    3.14    2.55   0
  -2  11  15   -1.71    2.41   0
  -2 -11 -15    0.59    3.93   0
   3 -11  15   -0.08    1.81   0
  -3  11 -15    1.30    2.84   0
  -3 -11  15    2.02    2.69   0
   3 -11 -15    1.36    2.30   0
  -3  11  15   -0.01    2.57   0
   3  11 -15    2.02    2.89   0
   4 -11  15   -0.83    1.76   0
  -4  11 -15    0.57    2.86   0
  -4 -11  15    0.28    2.92   0
   4 -11 -15    3.36    2.60   0
   4  11 -15   -0.14    2.93   0
  -4  11  15   -1.22    2.78   0
   0 -12 -15    0.54    2.47   0
   0  12  15    3.42    3.56   0
   0 -12  15    1.86    2.60   0
   0  12 -15   -0.53    2.93   0
   1 -12  15    3.22    1.78   0
   1  12 -15    3.36    2.93   0
   1  12  15    1.41    3.80   0
   1 -12 -15    1.81    2.57   0
  -1 -12 -15    0.47    3.13   0
  -1  12 -15    0.65    2.82   0
  -1  12  15   -1.72    2.77   0
  -1 -12  15    5.06    2.57   0
   2  12 -15    5.62    2.79   0
  -2 -12 -15    0.96    4.17   0
   2 -12  15    0.32    2.53   0
  -2  12 -15    2.92    3.02   0
   2 -12 -15    0.34    2.59   0
  -2  12  15    4.10    2.69   0
  -2 -12  15    1.52    2.84   0
   2  12  15    1.20    4.67   0
   0   0  16  107.42    4.14   0
   0   0 -16  111.90    3.89   0
   1   0 -16   41.42    3.06   0
  -1   0 -16   41.89    3.68   0
   1   0  16   38.37    3.55   0
  -1   0  16   39.54    3.39   0
  -2   0 -16   -0.67    3.07   0
   2   0  16   -0.12    2.36   0
  -2   0  16    1.83    2.77   0
  -3   0  16   33.57    2.33   0
   3   0  16   35.36    2.48   0
  -3   0 -16   38.30    2.93   0
  -3   0  16   38.97    2.92   0
  -4   0  16   14.00    2.69   0
  -4   0  16   12.65    2.07   0
   4   0  16   14.64    2.16   0
  -4   0 -16   17.13    2.38   0
   5   0  16    0.28    2.01   0
  -5   0  16    0.44    1.64   0
  -5   0  16    0.56    2.74   0
  -5   0 -16    0.53    2.20   0
  -6   0  16   -0.95    2.17   0
   6   0  16    0.76    2.17   0
  -6   0  16    1.57    1.84   0
  -6   0 -16    1.32    2.31   0
  -7   0  16    2.02    2.32   0
  -7   0  16    0.56    2.59   0
   7   0  16    0.41    2.23   0
  -7   0 -16    2.16    2.33   0
  -8   0  16    0.39    2.66   0
   8   0  16    2.77    2.59   0
  -8   0  16    1.50    2.53   0
  -1  -1 -16    4.28    3.98   0
  -1  -1  16    5.94    3.23   0
  -1   1 -16    3.67    3.12   0
   1   1  16    5.46    3.29   0
   1  -1  16    6.33    2.95   0
  -1   1  16    6.09    2.83   0
   1   1 -16    6.26    2.96   0
  -2   1  16    9.09    2.87   0
  -2   1  16    7.07    1.58   0
   2  -1  16    8.58    2.44   0
  -2  -1 -16    9.27    4.02   0
  -2   1 -16    7.85    2.87   0
   2   1 -16    9.96    2.77   0
   2   1  16    7.75    2.94   0
  -2  -1  16    8.24    2.96   0
  -3  -1  16   -0.18    1.54   0
   3  -1  16    0.94    2.00   0
  -3   1  16    1.96    1.89   0
  -3   1  16    0.78    2.10   0
   3   1  16    1.24    2.46   0
  -3  -1  16   -0.28    2.70   0
  -3  -1 -16    0.06    2.55   0
  -3   1 -16   -1.08    2.42   0
  -4  -1  16    0.62    1.92   0
  -4   1 -16    0.40    2.36   0
   4   1  16    1.67    2.04   0
   4  -1  16    1.35    1.44   0
  -4  -1 -16    3.03    2.25   0
  -4   1  16    1.75    1.83   0
  -4   1  16    2.33    2.02   0
  -4  -1  16    2.63    2.54   0
  -5  -1 -16    1.75    2.45   0
  -5  -1  16    2.14    2.15   0
  -5   1  16    1.01    2.64   0
   5   1  16   -0.10    2.54   0
  -5   1  16   -1.21    2.15   0
  -5   1 -16    0.89    2.29   0
   5  -1  16    0.68    2.04   0
  -5  -1  16    3.92    2.74   0
   6  -1  16    2.69    2.26   0
  -6   1  16    0.51    2.20   0
  -6  -1 -16    1.44    2.30   0
  -6  -1  16    2.86    2.24   0
  -6   1  16    1.89    1.82   0
   6   1  16    1.55    2.24   0
  -6   1 -16    1.25    2.19   0
  -6  -1  16   -2.06    2.56   0
  -7   1  16    0.42    2.33   0
  -7  -1  16    2.33    1.75   0
  -7  -1  16   -0.05    2.17   0
   7   1  16    1.02    3.06   0
   7  -1  16    1.21    2.38   0
  -7   1  16    0.26    1.80   0
  -7   1 -16    0.60    2.47   0
  -7  -1 -16    0.13    2.34   0
  -8   1  16    1.31    2.69   0
   8   1  16    1.76    2.62   0
  -8  -1  16    0.86    2.02   0
   8  -1  16    4.24    2.55   0
   0   2 -16  167.40    4.15   0
   0  -2  16  154.26    4.18   0
   0   2  16  125.66    3.83   0
   0   2  16  160.08    4.62   0
  -1   2  16  111.87    3.56   0
  -1  -2  16  125.59    4.04   0
   1   2  16  114.63    5.43   0
  -1   2 -16  112.91    3.77   0
   1  -2  16  115.43    3.63   0
  -1   2  16   96.29    3.09   0
  -1  -2 -16  118.85    5.13   0
   1   2 -16  124.08    3.11   0
  -2  -2  16   34.68    2.50   0
   2   2  16   33.12    3.33   0
   2   2 -16   34.65    3.04   0
  -2   2  16   36.73    2.95   0
  -2   2 -16   34.97    2.82   0
  -2   2  16   25.52    2.35   0
   2  -2  16   33.19    2.10   0
  -2  -2 -16   35.17    5.17   0
   3  -2  16   75.94    2.70   0
   3   2  16   66.25    3.48   0
  -3  -2 -16   75.24    4.14   0
  -3   2 -16   81.13    3.08   0
  -3  -2  16   86.39    3.37   0
  -3   2  16   64.18    2.48   0
   3   2 -16   75.59    2.46   0
  -4  -2  16   14.18    2.69   0
  -4   2  16   12.77    2.08   0
  -4  -2  16    9.00    2.01   0
   4  -2  16   12.60    2.20   0
   4   2  16   11.52    2.70   0
  -4  -2 -16   14.15    3.16   0
  -4   2 -16   13.04    2.49   0
  -5   2  16    0.62    2.14   0
  -5  -2  16    2.02    2.08   0
   5  -2  16    2.84    2.09   0
  -5   2 -16    4.63    2.39   0
  -5  -2 -16    2.19    2.47   0
  -5  -2  16    2.32    1.93   0
   5   2  16    2.25    2.21   0
  -6   2  16    3.04    1.64   0
  -6  -2  16    6.51    2.50   0
   6   2  16    5.61    2.83   0
  -6   2 -16    5.34    1.67   0
  -6  -2  16    4.28    2.10   0
   6  -2  16    6.49    1.75   0
  -6  -2 -16    8.45    2.42   0
   7  -2  16    5.56    2.42   0
   7   2  16    1.98    2.44   0
  -7  -2  16    2.58    2.47   0
  -7   2  16    2.65    2.53   0
  -7   2  16    3.21    1.67   0
  -7  -2  16    4.35    2.74   0
  -7   2 -16    0.90    2.50   0
  -7  -2 -16    1.78    2.80   0
   1   3 -16  161.93    4.08   0
  -1  -3  16  152.43    4.05   0
   1   3  16  153.15    7.14   0
  -1   3 -16  153.11    3.35   0
   1   3  16  129.80    5.65   0
   1  -3  16  149.57    3.66   0
  -1   3  16  124.09    3.37   0
  -1   3  16  148.62    3.93   0
  -2  -3  16  198.76    3.47   0
  -2   3 -16  184.65    3.31   0
  -2   3  16  158.79    3.36   0
   2  -3 -16  150.92    3.27   0
   2   3 -16  200.48    3.29   0
   2  -3  16  182.19    3.58   0
  -3  -3  16   19.55    2.98   0
   3  -3  16   15.54    2.29   0
  -3   3  16   14.65    1.59   0
   3  -3 -16   15.41    2.06   0
  -3  -3 -16   18.34    5.00   0
   3   3  16   13.44    3.57   0
  -3   3 -16   16.15    2.81   0
   3   3 -16   18.38    2.64   0
   4   3  16   21.16    3.46   0
  -4   3  16   25.47    2.31   0
   4  -3  16   26.89    1.69   0
   4  -3 -16   27.51    2.32   0
  -4  -3  16   24.02    2.21   0
  -4   3 -16   27.03    2.59   0
  -4  -3 -16   29.39    3.61   0
  -4  -3  16   27.25    2.95   0
  -5   3  16   20.82    2.26   0
  -5  -3  16   23.93    2.30   0
  -5  -3 -16   26.82    3.13   0
   5  -3  16   26.95    2.34   0
   5   3  16   24.83    2.51   0
   5  -3 -16   26.49    2.27   0
  -5   3 -16   28.37    1.90   0
  -5  -3  16   28.06    2.91   0
  -6  -3  16   -0.34    2.25   0
  -6   3 -16    3.60    2.56   0
   6   3  16    1.27    2.32   0
   6  -3 -16    1.46    2.37   0
   6  -3  16    2.89    2.31   0
  -6   3  16    1.87    2.29   0
  -6  -3  16   -1.91    2.53   0
  -6  -3 -16    2.23    2.90   0
   7  -3  16    0.90    2.30   0
  -7   3  16    2.98    2.42   0
  -7  -3  16    1.36    2.37   0
  -7  -3  16    2.49    2.84   0
  -7  -3 -16    1.05    2.39   0
  -7   3 -16   -0.34    2.52   0
   0   4  16  150.07    4.74   0
   0  -4  16  155.84    3.91   0
   0   4 -16  167.08    3.95   0
   0   4  16  138.58    4.20   0
  -1   4  16    1.45    2.01   0
   1   4 -16    3.12    3.14   0
   1   4  16    3.91    5.29   0
  -1   4 -16    5.81    3.10   0
  -1  -4  16    2.41    3.22   0
   1  -4 -16    2.54    2.06   0
   1   4  16    2.41    3.41   0
   1  -4  16    4.93    2.77   0
  -2   4  16   12.04    2.12   0
  -2  -4  16   14.25    3.17   0
   2  -4 -16   13.73    2.16   0
   2   4 -16   16.16    2.88   0
  -2   4 -16   14.42    2.93   0
   2  -4  16   13.72    2.41   0
   3  -4  16    9.08    2.19   0
  -3  -4  16   12.35    2.96   0
   3  -4 -16    6.42    1.48   0
  -3   4 -16    9.06    2.70   0
  -3   4  16    6.07    2.09   0
   3   4 -16   11.53    2.64   0
  -4  -4  16    9.08    2.91   0
   4  -4 -16    1.99    2.08   0
  -4  -4 -16    4.82    4.37   0
   4  -4  16    5.08    2.04   0
  -4   4 -16    6.48    2.40   0
   4   4 -16    4.64    2.61   0
  -4  -4 -16    5.47    4.66   0
  -4   4  16    5.39    2.09   0
  -5   4  16    3.67    2.12   0
  -5  -4  16    1.66    2.79   0
  -5  -4 -16    4.38    3.85   0
   5  -4 -16    1.37    2.10   0
   5  -4  16    5.73    2.34   0
  -5   4 -16    4.07    2.48   0
  -5  -4 -16    2.91    3.41   0
  -5  -4  16    1.45    2.14   0
   6  -4  16    2.76    2.15   0
  -6   4 -16    1.00    2.30   0
  -6  -4  16    1.62    2.37   0
  -6   4  16    3.43    2.27   0
   6  -4 -16    0.32    2.26   0
  -6  -4 -16    1.06    3.21   0
  -6  -4 -16    0.69    2.86   0
  -6  -4  16   -0.10    2.62   0
   7  -4  16   -0.04    2.46   0
  -7   4  16    2.76    2.38   0
   7  -4 -16    1.79    2.52   0
  -7   4 -16    3.02    2.57   0
  -7  -4  16    2.74    2.77   0
  -7  -4 -16    2.16    3.35   0
  -7  -4  16    0.70    2.47   0
  -7  -4 -16    1.58    3.12   0
   1   5 -16   19.97    3.13   0
  -1  -5  16   15.32    2.28   0
  -1   5 -16   17.66    3.11   0
   1   5  16   18.28    4.50   0
  -1   5  16   13.84    2.31   0
   1  -5  16   18.70    1.83   0
   1  -5 -16   14.57    2.30   0
   1   5  16   16.29    5.25   0
   2  -5  16   11.80    2.28   0
  -2   5 -16    9.29    2.86   0
   2  -5 -16    6.62    1.50   0
  -2   5  16    7.10    2.05   0
  -2  -5  16   12.10    3.20   0
   2   5 -16   10.29    2.84   0
   3  -5  16    3.28    2.13   0
   3   5 -16    3.82    2.52   0
  -3  -5  16    0.26    3.04   0
   3  -5 -16    0.96    1.56   0
  -3   5 -16    0.95    2.57   0
  -3   5  16    0.93    2.07   0
   4  -5  16   -0.46    2.08   0
   4  -5 -16    0.50    2.06   0
  -4   5 -16    0.90    2.43   0
  -4   5  16    0.24    2.06   0
   4   5 -16    3.69    2.69   0
  -4  -5  16    0.13    2.95   0
  -5  -5  16    0.03    2.72   0
  -5  -5  16    0.77    2.31   0
  -5  -5 -16    3.41    4.68   0
   5  -5  16    2.59    2.04   0
  -5   5  16    0.20    2.12   0
  -5   5 -16    1.29    2.30   0
  -5  -5 -16    1.06    3.92   0
   5  -5 -16    2.49    2.14   0
  -6  -5  16    2.34    2.83   0
   6  -5 -16    0.47    1.57   0
  -6   5  16    0.88    2.29   0
   6  -5  16    4.25    2.21   0
  -6   5 -16    0.67    2.40   0
  -6  -5 -16    2.49    3.46   0
  -6  -5  16    1.08    2.34   0
  -6  -5 -16    0.59    3.89   0
  -7  -5  16    0.34    2.84   0
  -7  -5  16   -2.06    2.38   0
   7  -5  16    3.08    2.34   0
   7  -5 -16   -0.64    2.57   0
  -7   5 -16    5.07    2.56   0
  -7   5  16   -1.22    2.51   0
  -7  -5 -16    1.38    3.69   0
  -7  -5 -16   -0.26    3.62   0
   0   6  16  101.45    3.84   0
   0   6 -16  117.83    3.52   0
   0  -6  16  104.26    3.20   0
   0  -6 -16   88.90    3.41   0
   1  -6 -16    2.57    2.01   0
  -1   6  16    5.82    2.07   0
  -1   6 -16    4.17    2.94   0
  -1  -6  16    5.36    2.26   0
   1   6  16    4.85    4.51   0
   1  -6  16    6.76    2.45   0
   1   6 -16    5.87    2.07   0
   2   6 -16    7.84    2.89   0
   2  -6 -16    3.45    2.01   0
  -2  -6  16    2.77    2.24   0
   2  -6  16    6.00    1.68   0
  -2   6 -16    6.79    2.94   0
  -2   6  16    4.87    2.07   0
   3  -6  16   14.82    2.28   0
   3  -6 -16   13.36    2.04   0
  -3  -6  16   17.60    3.03   0
  -3   6  16   14.53    2.21   0
  -3   6 -16   13.33    1.99   0
   3   6 -16   14.95    2.79   0
  -4  -6  16   27.03    3.38   0
   4  -6 -16   18.84    2.19   0
   4  -6  16   21.34    2.30   0
  -4   6  16   17.81    1.76   0
  -4   6 -16   22.56    2.05   0
   4   6 -16   22.00    2.79   0
  -5  -6  16    3.63    2.93   0
   5  -6  16   -0.15    2.24   0
  -5   6  16    3.01    2.25   0
   5  -6 -16    1.74    2.22   0
  -5   6 -16    2.48    2.42   0
  -6  -6 -16    6.53    4.76   0
  -6  -6  16    4.42    2.42   0
  -6   6  16    3.67    2.33   0
   6  -6  16    4.90    2.34   0
  -6   6 -16    4.15    2.40   0
  -6  -6 -16    8.08    4.59   0
   6  -6 -16    5.13    2.31   0
  -6  -6  16    7.76    2.91   0
  -7  -6  16    2.17    2.99   0
  -7  -6 -16    2.20    4.40   0
  -7  -6  16    2.38    2.49   0
  -7   6  16    2.52    1.86   0
   7  -6 -16    0.46    2.54   0
  -7   6 -16    1.74    2.60   0
  -7  -6 -16    0.35    4.00   0
   7  -6  16    0.40    2.50   0
   1  -7 -16   11.34    2.20   0
   1   7 -16   14.52    3.06   0
  -1   7  16   12.23    2.28   0
  -1   7 -16   18.44    3.15   0
  -1  -7 -16   11.48    3.25   0
   1   7  16   12.76    4.65   0
  -1  -7  16   15.62    2.83   0
   1  -7  16   13.45    2.57   0
   2   7 -16   57.19    3.19   0
  -2   7  16   49.99    2.47   0
  -2  -7  16   50.15    3.24   0
  -2   7 -16   50.79    2.37   0
   2  -7 -16   43.84    2.47   0
   2  -7  16   50.36    2.54   0
  -3  -7  16    3.08    3.00   0
  -3   7  16    0.47    2.19   0
   3  -7  16    2.66    2.20   0
  -3   7 -16   -0.61    2.78   0
   3  -7 -16    0.65    2.08   0
   3   7 -16    1.18    2.99   0
   4   7 -16   14.91    2.76   0
  -4  -7  16   10.80    3.06   0
   4  -7  16   12.74    2.24   0
  -4   7  16   15.30    2.32   0
  -4   7 -16   11.54    1.90   0
  -5  -7  16    6.12    2.01   0
  -5   7  16    8.81    2.33   0
   5  -7 -16    3.19    2.27   0
   5  -7  16    6.55    1.71   0
  -5   7 -16    9.86    2.61   0
  -6  -7  16    0.50    2.91   0
  -6  -7  16    1.93    2.56   0
   6  -7 -16    3.47    2.35   0
   6  -7  16    1.10    2.46   0
  -6   7 -16    2.50    2.61   0
  -6   7  16    2.35    2.49   0
   0  -8 -16   11.97    2.32   0
   0   8 -16   13.77    3.07   0
   0  -8  16   11.96    2.59   0
   0   8  16   12.80    3.28   0
  -1   8  16    6.13    2.41   0
  -1  -8 -16    4.99    3.03   0
  -1   8 -16   14.03    3.16   0
   1   8  16    7.02    4.54   0
  -1  -8  16    8.10    2.63   0
   1  -8 -16    4.99    2.17   0
   1  -8  16    4.80    1.87   0
   1   8 -16    8.48    2.93   0
   2   8 -16    5.10    3.03   0
  -2   8  16    4.53    2.17   0
   2  -8 -16    3.47    2.01   0
   2  -8  16    7.96    2.28   0
  -2   8 -16    7.78    3.09   0
  -2  -8  16    6.90    3.16   0
   3  -8  16    3.86    2.14   0
  -3   8  16    4.13    2.29   0
  -3  -8  16    4.97    2.92   0
  -3   8 -16    0.76    2.68   0
   3  -8 -16    5.44    2.04   0
   3   8 -16    6.13    1.94   0
   4  -8 -16    3.43    2.30   0
  -4   8  16    2.05    1.66   0
   4  -8  16    4.83    2.33   0
  -4  -8  16    0.99    2.82   0
  -4   8 -16    4.46    1.85   0
   4   8 -16    2.00    1.88   0
   5  -8 -16    2.61    2.37   0
  -5   8  16    1.64    2.43   0
  -5  -8  16    2.66    2.92   0
   5  -8  16    3.86    2.33   0
  -5   8 -16    0.50    2.65   0
   5   8 -16    1.98    2.64   0
  -6  -8  16    4.43    3.00   0
  -6  -8  16    2.92    2.58   0
  -6   8  16    3.42    2.58   0
   6  -8 -16    1.89    2.47   0
  -6   8 -16    6.00    2.71   0
   6  -8  16    3.22    2.53   0
   1   9 -16    3.55    2.24   0
  -1   9 -16    0.28    2.88   0
   1   9  16    2.49    4.44   0
  -1  -9 -16    0.24    2.74   0
  -1  -9  16    3.34    2.65   0
   1  -9 -16    2.17    2.51   0
  -1   9  16    1.03    2.36   0
   1  -9  16    0.18    2.32   0
   2   9 -16   -0.42    2.95   0
  -2   9 -16   -0.53    2.00   0
  -2  -9  16    0.64    2.77   0
   2  -9  16    1.18    1.62   0
   2  -9 -16    1.79    2.25   0
  -2   9  16    0.39    2.36   0
   3  -9 -16    4.54    2.37   0
   3  -9  16    2.76    2.41   0
  -3  -9  16   -0.52    2.05   0
  -3   9  16    2.31    2.28   0
  -3   9 -16    1.72    2.76   0
   3   9 -16    0.89    2.83   0
  -4   9  16    2.82    2.47   0
   4  -9  16    2.28    2.34   0
  -4  -9  16    3.70    2.81   0
  -4   9 -16    5.11    1.90   0
   4   9 -16    2.91    2.68   0
   4  -9 -16    0.83    2.38   0
  -5   9  16    0.12    2.49   0
   5  -9 -16    2.95    2.42   0
  -5  -9  16    2.91    2.94   0
   5  -9  16    0.94    1.77   0
  -5   9 -16    1.84    1.95   0
   5   9 -16   -0.38    2.78   0
   0  10 -16    0.97    2.84   0
   0  10  16   -0.75    3.36   0
   0 -10  16   -0.99    1.64   0
   0 -10 -16   -0.17    2.32   0
   1  10 -16    4.36    2.73   0
   1  10  16    3.66    4.24   0
  -1  10 -16    2.83    2.81   0
   1 -10 -16    1.72    2.31   0
  -1 -10  16    5.45    2.66   0
  -1 -10 -16    1.61    2.90   0
  -1  10  16    4.57    2.70   0
   1 -10  16    0.48    1.75   0
   2 -10  16   -0.46    1.69   0
   2  10 -16   -2.68    2.85   0
  -2  10 -16    1.84    2.76   0
  -2 -10 -16   -0.10    5.00   0
  -2 -10  16   -0.38    2.71   0
   2 -10 -16    0.56    2.15   0
  -2  10  16    0.61    2.39   0
   2  10  16    0.94    5.79   0
   3 -10  16    3.24    2.30   0
   3  10 -16    4.34    2.67   0
  -3  10 -16    3.70    2.67   0
  -3 -10  16   -0.14    1.86   0
   3 -10 -16   -1.49    1.70   0
  -3  10  16    2.47    2.48   0
  -4  10  16    0.90    2.56   0
   4  10 -16    4.29    2.87   0
   4 -10  16   -0.79    2.43   0
  -4 -10  16    3.35    2.80   0
  -4  10 -16   -2.67    2.73   0
   4 -10 -16    3.79    2.47   0
   5 -10  16   -0.07    2.41   0
   5 -10 -16    1.63    2.57   0
   1  11 -16    3.56    1.99   0
  -1  11 -16    4.64    2.88   0
   1  11  16    1.40    4.48   0
   1 -11 -16    1.05    2.56   0
  -1  11  16   -0.09    2.96   0
  -1 -11 -16    0.51    3.01   0
  -1 -11  16    3.06    1.82   0
   1 -11  16    0.96    2.37   0
   2  11 -16   -0.81    2.89   0
   2 -11  16    1.39    1.77   0
  -2  11 -16    6.13    2.78   0
   2 -11 -16    0.52    2.33   0
  -2 -11 -16   -0.09    4.29   0
  -2 -11  16   -0.53    2.74   0
  -2  11  16    3.45    2.52   0
   2  11  16    0.67    5.22   0
   3 -11  16    3.08    2.49   0
  -3  11 -16    2.52    2.79   0
  -3 -11  16   -1.43    2.80   0
   3 -11 -16    0.29    2.49   0
  -3  11  16    1.95    2.54   0
   3  11 -16    2.47    2.04   0
   4 -11  16    0.66    2.55   0
  -4 -11  16   -0.29    2.04   0
   4 -11 -16    0.43    2.72   0
   0  12  16    1.34    3.13   0
   0  12 -16    4.84    2.88   0
   0 -12 -16    0.75    3.24   0
   0 -12  16   -0.13    2.61   0
   1 -12  16    0.67    2.53   0
   1  12 -16    3.19    3.12   0
   1  12  16    2.35    4.44   0
  -1  12 -16    0.07    3.08   0
   1 -12 -16    0.89    2.48   0
  -1  12  16    1.24    2.90   0
  -1 -12 -16    0.74    3.11   0
  -1 -12  16   -4.67    2.50   0
   2  12 -16    5.83    2.90   0
   2 -12  16   -0.57    1.78   0
  -2 -12 -16    0.98    4.71   0
   2 -12 -16   -0.62    2.68   0
  -2  12  16   -2.07    2.76   0
  -2 -12  16    3.05    2.68   0
  -2  12 -16   -0.00    2.93   0
   2  12  16    0.20    5.19   0
  -1  -1 -17   25.77    3.44   0
  -1  -1  17   25.78    3.40   0
  -1   1 -17   27.74    3.28   0
   1   1  17   22.02    3.44   0
   1  -1  17   22.66    3.17   0
   1   1 -17   26.50    3.07   0
  -1   1  17   25.09    2.16   0
   2   1 -17   26.60    2.13   0
  -2  -1  17   25.01    3.11   0
  -2   1  17   22.76    2.99   0
  -2  -1 -17   24.97    3.49   0
  -2   1  17   18.82    1.71   0
  -2   1 -17   22.45    3.09   0
   2  -1  17   26.05    2.44   0
   2   1  17   24.46    2.74   0
   3  -1  17    1.47    2.05   0
  -3   1  17    2.34    2.05   0
   3   1  17   -0.01    2.03   0
  -3   1 -17    2.02    2.70   0
  -3   1  17    1.72    2.59   0
  -3  -1  17    2.32    2.81   0
  -3  -1 -17    1.53    2.65   0
  -3  -1  17   -0.16    2.14   0
  -4  -1  17    2.05    1.88   0
  -4   1  17   -0.39    2.62   0
  -4   1  17    1.57    2.07   0
   4  -1  17    0.85    2.01   0
   4   1  17    0.24    1.97   0
  -4   1 -17   -0.34    2.38   0
  -4  -1 -17   -0.06    3.04   0
  -4  -1  17    0.32    2.63   0
   5  -1  17    2.40    2.15   0
  -5  -1  17    2.27    2.17   0
   5   1  17    2.58    2.16   0
  -5  -1  17    2.71    2.65   0
  -5   1  17    2.00    1.58   0
  -5   1  17    5.25    2.75   0
  -5   1 -17    3.04    2.35   0
  -5  -1 -17    3.60    2.41   0
  -6   1  17   -0.27    1.55   0
   6  -1  17   -0.47    2.11   0
  -6  -1 -17    0.12    2.37   0
  -6  -1  17   -0.59    1.47   0
   6   1  17    0.83    2.22   0
  -6   1  17    0.86    1.78   0
  -6   1 -17    1.62    2.28   0
  -6  -1  17   -1.13    2.45   0
  -7   1  17    2.42    2.35   0
  -7   1 -17    1.51    2.44   0
   7   1  17    0.10    2.48   0
   7  -1  17    0.67    2.40   0
  -7  -1  17    1.65    2.40   0
  -7   1  17    4.54    1.77   0
  -7  -1  17    2.80    2.50   0
  -7  -1 -17    1.17    2.50   0
  -8   1  17    0.64    2.71   0
   0   2 -17    3.41    3.28   0
   0  -2  17    2.47    3.34   0
   0   2  17    6.09    3.28   0
  -1   2  17   48.19    3.09   0
  -1  -2  17   48.28    3.54   0
  -1   2 -17   50.22    3.69   0
   1   2  17   43.56    4.15   0
   1  -2  17   44.01    3.32   0
  -1  -2 -17   49.13    4.33   0
   1   2 -17   46.52    3.29   0
  -1   2  17   39.06    2.44   0
  -2  -2  17   -1.56    3.01   0
  -2   2  17    1.81    1.52   0
   2   2 -17   -2.31    2.77   0
   2  -2  17    1.90    2.35   0
  -2   2 -17    1.19    2.16   0
  -2   2  17    2.61    2.55   0
  -2  -2 -17    1.89    3.94   0
   2   2  17    0.43    2.85   0
   3  -2  17   35.05    2.37   0
  -3   2  17   26.32    2.25   0
   3   2 -17   33.45    2.88   0
  -3  -2 -17   33.20    3.85   0
  -3  -2  17   39.85    3.18   0
  -3   2 -17   34.04    2.75   0
   3   2  17   28.50    3.00   0
  -3   2  17   35.84    2.05   0
  -4  -2  17    2.91    2.00   0
   4   2  17    2.42    2.63   0
   4  -2  17    2.15    2.09   0
  -4   2  17    4.33    2.05   0
  -4  -2 -17    2.04    2.63   0
  -4   2 -17    2.93    2.50   0
  -4  -2  17    5.37    2.62   0
  -5  -2  17    1.59    2.79   0
  -5   2  17   -1.81    1.56   0
   5   2  17   -0.01    2.66   0
  -5   2 -17    0.18    2.35   0
  -5  -2  17    0.52    2.11   0
  -5  -2 -17    0.34    2.95   0
   5  -2  17    1.56    2.11   0
  -6   2 -17    2.76    2.44   0
  -6   2  17   -0.45    2.25   0
   6   2  17    3.30    2.81   0
  -6   2  17    3.42    2.54   0
  -6  -2 -17    2.24    2.41   0
  -6  -2  17    2.14    2.55   0
  -6  -2  17   -0.44    2.14   0
   6  -2  17    2.95    1.73   0
  -7   2  17    0.19    2.39   0
   7   2  17    1.47    2.57   0
   7  -2  17    0.71    2.46   0
  -7  -2  17    2.42    2.41   0
  -7   2  17    3.41    2.61   0
  -7   2 -17    0.11    2.44   0
  -7  -2 -17    2.23    2.50   0
  -7  -2  17    1.47    2.69   0
   1   3 -17   15.50    3.13   0
  -1   3  17    9.51    2.79   0
  -1  -3  17   11.01    3.33   0
   1   3  17   10.94    5.25   0
  -1   3 -17   11.83    3.24   0
   1   3  17   11.13    3.40   0
   1  -3  17   12.02    2.97   0
  -1   3  17   10.16    2.16   0
  -2  -3  17    1.18    3.09   0
  -2   3 -17    1.70    2.89   0
  -2   3  17    0.99    1.98   0
   2   3  17    1.33    4.12   0
   2  -3  17    0.40    2.38   0
  -2  -3 -17    1.24    4.75   0
   2   3 -17    2.14    2.80   0
  -3  -3  17   37.37    2.29   0
   3   3  17   26.04    3.94   0
  -3  -3 -17   34.51    4.92   0
  -3   3  17   27.80    1.79   0
   3   3 -17   36.51    2.72   0
   3  -3  17   31.73    2.41   0
  -3   3 -17   28.48    2.84   0
   3  -3 -17   26.78    2.31   0
  -4   3  17   11.34    2.15   0
   4  -3  17    9.02    1.47   0
  -4  -3  17    4.38    2.12   0
   4  -3 -17    6.83    2.22   0
  -4  -3 -17    9.29    3.92   0
  -4   3 -17   10.26    2.43   0
   4   3  17    7.21    3.19   0
  -4  -3  17    7.98    2.77   0
  -5   3  17    3.13    1.51   0
  -5  -3  17    6.05    2.09   0
  -5   3 -17    2.76    2.51   0
   5   3  17    2.09    2.69   0
   5  -3 -17    3.05    2.25   0
   5  -3  17    5.73    2.29   0
  -5  -3 -17    6.09    3.04   0
  -5  -3  17    8.16    2.76   0
  -6   3  17    1.90    2.27   0
  -6  -3  17    0.15    1.55   0
   6  -3  17    0.70    1.56   0
   6  -3 -17   -0.36    1.67   0
   6   3  17    0.36    2.28   0
  -6  -3 -17   -0.72    2.93   0
  -6   3 -17    1.79    2.39   0
  -6  -3  17    3.35    2.59   0
   7  -3  17    1.97    2.43   0
  -7   3  17    0.29    1.80   0
  -7  -3  17   -1.54    2.38   0
  -7   3 -17    3.05    2.53   0
  -7  -3 -17    0.93    2.60   0
  -7  -3  17    3.10    1.93   0
   0   4  17    0.27    2.03   0
   0   4 -17   -0.26    3.18   0
   0  -4  17    1.83    3.10   0
   0   4  17   -0.24    2.69   0
   1   4 -17   -2.70    3.10   0
  -1   4  17    1.87    2.02   0
   1   4  17    2.98    4.34   0
  -1  -4  17    4.48    3.21   0
  -1   4 -17    2.24    3.08   0
   1  -4 -17    0.44    2.06   0
   1  -4  17    1.11    2.68   0
   1   4  17    0.52    3.18   0
   2  -4 -17    1.58    2.01   0
  -2   4  17    2.83    1.99   0
  -2  -4  17    2.67    3.10   0
  -2   4 -17    4.12    1.99   0
   2  -4  17    2.68    2.27   0
   2   4 -17    3.06    2.75   0
  -3   4  17    3.45    2.03   0
   3  -4  17    3.92    1.47   0
  -3  -4  17    7.87    3.13   0
   3   4 -17    3.80    2.58   0
   3  -4 -17    4.85    1.50   0
  -3   4 -17    5.02    1.97   0
  -4  -4  17    1.95    2.93   0
  -4   4  17    1.18    2.07   0
   4  -4  17    2.06    2.02   0
  -4  -4 -17    0.41    5.26   0
  -4   4 -17   -0.63    2.38   0
   4  -4 -17    0.74    2.09   0
   4   4 -17    3.78    2.48   0
  -4  -4 -17    1.89    4.63   0
  -5  -4  17    8.06    1.96   0
   5  -4  17    4.82    2.22   0
  -5   4 -17    6.68    2.45   0
  -5  -4 -17    8.69    3.75   0
  -5  -4 -17    7.51    3.41   0
  -5   4  17    6.21    1.54   0
  -5  -4  17    8.00    2.15   0
   5  -4 -17    6.89    2.12   0
  -6   4 -17    0.37    2.41   0
   6  -4 -17    1.73    1.68   0
  -6  -4  17    0.82    2.76   0
  -6  -4  17    0.97    1.68   0
  -6   4  17    4.26    2.31   0
   6  -4  17    2.28    2.31   0
  -6  -4 -17    0.47    3.14   0
  -6  -4 -17    2.23    2.99   0
   7  -4  17    1.20    1.67   0
  -7   4 -17   -0.61    1.78   0
   7  -4 -17    1.05    1.75   0
  -7   4  17    3.78    2.36   0
  -7  -4 -17    2.08    3.37   0
  -7  -4  17    0.90    2.47   0
  -7  -4 -17    1.14    3.28   0
  -7  -4  17    5.87    2.89   0
  -1   5 -17   17.28    3.25   0
  -1  -5  17   25.17    3.18   0
   1  -5 -17   15.28    2.68   0
   1  -5  17   20.85    2.80   0
  -1   5  17   19.22    2.24   0
   1   5  17   20.00    4.94   0
   1   5 -17   25.90    3.10   0
   1   5  17   21.43    4.37   0
  -2  -5  17    2.86    2.98   0
  -2   5 -17    2.57    2.74   0
   2  -5 -17    4.46    2.06   0
   2  -5  17    4.74    2.26   0
  -2   5  17    4.25    1.99   0
   2   5 -17    4.07    2.74   0
   3  -5  17    3.69    2.06   0
  -3  -5  17    1.91    2.92   0
  -3   5 -17   -0.08    2.66   0
  -3   5  17    0.16    2.00   0
   3   5 -17    2.72    2.63   0
   3  -5 -17    1.16    1.91   0
   4  -5  17    1.53    2.05   0
  -4  -5  17   -2.45    2.86   0
  -4   5 -17    3.06    2.44   0
  -4   5  17    1.29    2.12   0
   4   5 -17    1.20    2.60   0
   4  -5 -17    1.31    2.13   0
  -5  -5  17    6.23    2.76   0
  -5  -5 -17    0.56    5.38   0
  -5  -5  17    0.72    1.65   0
   5  -5 -17    2.28    2.06   0
   5  -5  17   -0.99    1.96   0
  -5  -5 -17    0.62    4.47   0
  -5   5  17    1.07    1.58   0
  -5   5 -17    3.13    2.31   0
  -6  -5  17    3.01    2.68   0
  -6   5  17    0.31    1.64   0
   6  -5 -17    1.22    2.31   0
   6  -5  17   -0.16    1.68   0
  -6   5 -17    1.43    2.46   0
  -6  -5 -17    1.02    3.62   0
  -6  -5  17    2.36    2.31   0
  -6  -5 -17    0.06    3.98   0
  -7  -5  17    4.45    2.82   0
  -7  -5  17   -1.97    2.53   0
  -7   5 -17    1.79    2.62   0
   7  -5 -17    0.90    2.46   0
  -7   5  17   -0.44    2.49   0
  -7  -5 -17    0.63    3.75   0
   7  -5  17    1.04    1.67   0
  -7  -5 -17    0.85    3.49   0
   0   6  17    9.78    2.36   0
   0   6 -17   12.87    3.04   0
   0  -6 -17    8.74    2.77   0
   0  -6  17    9.72    2.73   0
   1   6 -17    2.72    3.02   0
   1   6  17    6.30    4.37   0
  -1   6 -17    4.78    3.02   0
  -1   6  17    4.95    1.99   0
  -1  -6  17    8.36    2.83   0
   1  -6 -17    4.64    2.07   0
   1   6  17    4.51    4.41   0
   1  -6  17    4.02    1.73   0
   2  -6  17    5.85    1.63   0
   2   6 -17    4.69    2.04   0
  -2  -6  17    4.16    2.14   0
   2  -6 -17    4.04    2.00   0
  -2   6 -17    6.02    2.91   0
  -2   6  17    4.32    2.02   0
   3  -6  17    4.58    2.28   0
   3  -6 -17    5.26    2.12   0
  -3   6 -17    0.98    2.91   0
  -3   6  17    5.61    2.13   0
   3   6 -17    2.87    2.68   0
  -3  -6  17    8.98    3.05   0
  -4  -6  17   -1.58    3.08   0
   4  -6  17    0.06    2.12   0
  -4   6  17    1.26    1.60   0
   4  -6 -17    1.82    1.56   0
  -4   6 -17   -2.46    2.51   0
   4   6 -17    2.55    2.05   0
  -5  -6  17   -2.49    2.92   0
   5  -6  17    1.26    2.27   0
  -5   6  17    1.31    1.60   0
  -5   6 -17    1.44    1.85   0
   5  -6 -17    3.57    2.28   0
   6  -6 -17   -0.59    1.66   0
  -6  -6  17    4.71    2.82   0
  -6  -6 -17    1.00    5.81   0
  -6  -6  17    1.73    2.39   0
  -6   6  17    1.86    2.30   0
  -6  -6 -17    1.18    5.31   0
   6  -6  17   -0.53    2.28   0
  -6   6 -17    0.84    2.49   0
  -7  -6  17    2.68    2.10   0
  -7  -6 -17    1.18    4.42   0
   7  -6 -17   -1.64    2.60   0
   7  -6  17    1.99    2.56   0
   1   7 -17   59.52    3.29   0
   1  -7 -17   44.42    2.54   0
  -1   7  17   54.96    2.65   0
  -1   7 -17   58.16    2.51   0
  -1  -7  17   52.67    3.06   0
   1   7  17   59.91    5.10   0
  -1  -7 -17   46.00    3.95   0
   1  -7  17   60.80    2.71   0
   2   7 -17    0.16    2.88   0
   2  -7 -17    0.20    2.10   0
  -2   7  17    0.72    2.12   0
  -2  -7  17    3.77    2.94   0
  -2   7 -17    3.71    3.08   0
   2  -7  17    1.28    2.24   0
   3  -7  17   15.44    2.34   0
   3  -7 -17    9.47    2.25   0
  -3  -7  17   14.11    3.51   0
  -3   7  17   12.76    2.34   0
  -3   7 -17   14.62    2.04   0
   3   7 -17   14.64    3.01   0
  -4  -7  17    1.62    2.99   0
   4  -7  17    3.11    2.23   0
  -4   7  17    1.00    2.21   0
  -4   7 -17   -1.25    2.65   0
   4   7 -17   -1.26    2.82   0
  -5  -7  17   12.81    3.03   0
  -5   7  17   10.77    2.39   0
   5  -7  17    3.92    1.70   0
   5  -7 -17    4.50    2.47   0
  -5   7 -17    6.24    1.77   0
  -6  -7  17    2.36    2.47   0
  -6  -7  17    0.73    3.08   0
  -6   7  17    1.58    2.39   0
   6  -7  17    0.39    1.76   0
  -6   7 -17    3.81    2.72   0
   6  -7 -17    1.16    1.68   0
   0  -8 -17    0.04    2.14   0
   0   8 -17    3.63    3.14   0
   0  -8  17   -0.36    2.51   0
   0   8  17    1.19    3.04   0
  -1   8  17   16.62    3.04   0
   1   8 -17   15.38    3.06   0
  -1   8 -17   15.59    3.20   0
   1   8  17   21.89    4.66   0
  -1  -8  17   17.30    2.83   0
   1  -8  17   22.95    2.64   0
   1  -8 -17   16.75    2.36   0
  -1  -8 -17   14.97    3.33   0
  -2   8  17    2.41    2.21   0
  -2   8 -17    2.84    2.89   0
  -2  -8  17    3.98    2.83   0
   2   8 -17    2.97    2.28   0
   2  -8 -17    2.90    2.10   0
   2  -8  17    2.01    2.27   0
   3  -8 -17    9.86    2.37   0
   3  -8  17   15.25    2.38   0
  -3   8  17   13.70    2.38   0
  -3   8 -17   13.72    2.84   0
   3   8 -17   14.93    2.95   0
  -3  -8  17   13.04    3.06   0
   4  -8 -17    1.22    1.61   0
  -4   8  17    1.74    2.26   0
   4  -8  17    2.53    1.61   0
  -4  -8  17    3.79    2.88   0
   4   8 -17    0.73    1.92   0
  -4   8 -17    1.19    2.64   0
  -5  -8  17   -0.95    2.80   0
  -5   8  17    0.75    2.43   0
   5  -8 -17    1.72    2.35   0
   5  -8  17   -0.81    1.60   0
  -5   8 -17    1.26    1.85   0
   5   8 -17    4.03    2.77   0
  -6  -8  17    1.18    2.61   0
  -6  -8  17    3.69    3.04   0
  -6   8  17    7.16    1.90   0
  -6   8 -17    5.27    2.62   0
   6  -8  17   -0.91    2.47   0
   6  -8 -17    1.58    2.56   0
   1   9 -17    0.05    2.95   0
  -1   9 -17    1.59    2.73   0
  -1  -9 -17    0.63    3.29   0
   1   9  17    1.16    4.59   0
   1  -9  17    1.68    2.25   0
  -1  -9  17    3.71    2.50   0
   1  -9 -17    0.87    2.10   0
  -1   9  17    3.45    2.78   0
   2   9 -17    0.66    2.80   0
  -2   9 -17    1.60    2.09   0
  -2  -9  17    1.59    2.86   0
   2  -9 -17    0.54    2.20   0
  -2   9  17    1.50    2.25   0
   2  -9  17    1.27    2.27   0
   3  -9  17    2.07    2.29   0
  -3   9  17    4.92    2.38   0
  -3  -9  17   -1.44    2.79   0
  -3   9 -17    0.46    2.71   0
   3  -9 -17    1.17    2.24   0
   3   9 -17   -1.13    2.02   0
   4  -9 -17    0.82    2.36   0
  -4   9  17    2.73    2.46   0
   4  -9  17    3.41    2.31   0
  -4   9 -17    0.01    2.65   0
  -4  -9  17    0.13    2.74   0
   4   9 -17   -2.81    2.66   0
  -5   9  17    2.00    2.52   0
   5  -9 -17    1.97    1.78   0
  -5  -9  17    0.18    2.90   0
   5  -9  17   -1.35    2.39   0
  -5   9 -17   -1.04    1.89   0
   5   9 -17    3.33    2.83   0
   0 -10 -17    2.78    2.87   0
   0  10 -17    0.37    2.79   0
   0  10  17    2.82    3.38   0
   0 -10  17   -0.78    2.28   0
  -1  10 -17    3.28    1.94   0
  -1 -10 -17    3.32    3.34   0
   1  10 -17    3.41    2.02   0
   1  10  17    7.41    4.44   0
  -1 -10  17    3.71    2.51   0
  -1  10  17    4.49    2.45   0
   1 -10 -17    5.50    2.40   0
   1 -10  17    8.33    2.33   0
   2 -10  17    0.07    2.31   0
  -2  10 -17   -3.92    2.80   0
  -2 -10  17    0.14    2.73   0
   2  10 -17   -2.09    2.02   0
   2 -10 -17   -1.29    2.18   0
  -2  10  17    1.24    2.30   0
   3 -10 -17    1.41    2.40   0
   3 -10  17    1.79    1.72   0
  -3  10  17    3.21    2.49   0
  -3  10 -17    6.55    2.71   0
  -3 -10  17    3.38    2.72   0
   3  10 -17    5.53    2.80   0
  -4  10  17    1.83    2.56   0
   4 -10  17   -0.95    2.52   0
  -4 -10  17    0.49    2.88   0
  -4  10 -17    1.76    2.79   0
   4  10 -17   -0.35    2.96   0
   4 -10 -17    0.57    2.58   0
   1  11 -17    4.88    2.93   0
   1  11  17    4.11    3.76   0
  -1  11 -17   -1.66    2.81   0
   1 -11 -17    0.77    2.53   0
  -1  11  17    2.27    2.69   0
  -1 -11  17   -0.20    2.62   0
   1 -11  17    2.42    1.73   0
  -1 -11 -17    1.85    3.58   0
   2  11 -17    0.17    2.92   0
   2 -11  17    1.93    2.44   0
  -2  11 -17   -0.10    2.73   0
  -2 -11  17   -3.71    2.76   0
   2 -11 -17   -0.79    2.45   0
  -2  11  17    1.74    2.50   0
   3 -11  17    2.73    2.37   0
  -3  11 -17    0.88    2.73   0
  -3 -11  17   -2.39    2.87   0
   3 -11 -17    2.69    2.42   0
  -3  11  17   -1.15    2.53   0
   3  11 -17    1.62    2.69   0
   0  12 -17    0.67    2.80   0
   0 -12  17    2.09    2.50   0
   0  12  17    1.74    3.94   0
   0 -12 -17    1.33    3.13   0
   1  12 -17    1.70    2.81   0
   1  12  17    0.73    3.73   0
  -1  12 -17   -2.06    2.99   0
  -1  12  17   -1.37    2.82   0
   1 -12 -17    0.58    2.48   0
  -1 -12  17    4.40    2.60   0
  -1 -12 -17    2.05    3.10   0
   1 -12  17    2.18    2.69   0
   2  12 -17    2.66    2.97   0
   2 -12  17    3.12    2.60   0
  -2  12 -17    4.69    2.94   0
  -2  12  17    0.79    2.71   0
  -2 -12  17    2.63    2.75   0
   2 -12 -17    0.57    2.53   0
   2  12  17    1.50    6.42   0
  -2 -12 -17    0.61    6.06   0
   0   0  18  262.04    4.26   0
   0   0 -18  268.90    4.78   0
  -1   0 -18   31.62    3.44   0
   1   0 -18   28.30    3.01   0
   1   0  18   30.06    3.38   0
  -1   0  18   28.25    3.25   0
  -2   0 -18   12.84    3.20   0
  -2   0  18   10.87    2.98   0
   2   0  18   10.69    3.06   0
   3   0  18   26.77    2.43   0
  -3   0  18   22.59    1.77   0
  -3   0 -18   28.28    3.02   0
  -3   0  18   31.90    2.91   0
  -4   0  18   61.60    2.96   0
  -4   0  18   52.51    2.40   0
   4   0  18   55.53    2.58   0
  -4   0 -18   58.98    3.00   0
  -5   0 -18    1.96    2.38   0
   5   0  18    0.37    2.12   0
  -5   0  18    2.49    2.78   0
  -5   0  18    1.61    2.25   0
  -6   0  18    0.75    2.49   0
   6   0  18    0.14    2.73   0
  -6   0  18    1.21    2.26   0
  -6   0 -18    2.18    2.33   0
  -7   0 -18    4.43    2.51   0
  -7   0  18    2.16    2.17   0
   7   0  18    0.31    2.34   0
  -7   0  18    2.89    2.56   0
  -1  -1 -18  175.24    5.25   0
  -1  -1  18  174.71    4.20   0
  -1   1 -18  167.08    4.04   0
  -1   1  18  160.41    3.92   0
   1   1  18  163.01    5.27   0
   1  -1  18  155.98    4.00   0
   1  -1 -18  165.78    3.65   0
   1   1 -18  175.89    3.92   0
  -2  -1 -18    8.68    3.21   0
  -2   1 -18    6.92    3.05   0
  -2   1  18    6.96    2.21   0
   2  -1  18    8.33    2.27   0
   2   1 -18    5.63    2.81   0
   2   1  18    8.77    3.01   0
  -2   1  18   11.26    2.93   0
  -2  -1  18   10.93    3.03   0
   3  -1  18   22.93    2.27   0
  -3  -1  18   19.64    2.16   0
   3   1  18   19.05    2.75   0
  -3   1  18   18.30    2.12   0
  -3  -1 -18   23.17    3.11   0
  -3   1 -18   22.35    2.84   0
  -3   1  18   16.52    2.72   0
  -3  -1  18   20.56    2.16   0
  -4  -1  18    3.00    1.41   0
  -4  -1  18    1.81    2.81   0
   4  -1  18    1.37    2.06   0
  -4  -1 -18    3.09    2.65   0
  -4   1 -18    0.23    2.45   0
  -4   1  18    3.20    1.75   0
   4   1  18    1.71    2.50   0
  -4   1  18    3.07    1.99   0
  -5  -1  18   23.40    2.40   0
   5   1  18   23.43    2.90   0
  -5   1  18   22.08    2.35   0
  -5  -1 -18   27.30    2.68   0
   5  -1  18   23.07    2.25   0
  -5   1 -18   27.10    2.57   0
  -5   1  18   25.60    2.14   0
  -5  -1  18   27.37    3.00   0
   6  -1  18    1.60    2.07   0
  -6  -1  18    1.99    2.54   0
  -6   1  18    1.22    2.24   0
  -6   1  18    0.93    2.58   0
  -6   1 -18   -0.92    2.34   0
   6   1  18    0.18    2.26   0
  -6  -1  18    1.38    2.23   0
  -6  -1 -18    1.72    2.42   0
  -7   1  18    0.63    1.65   0
   7   1  18   -1.07    2.37   0
  -7  -1 -18    3.62    3.05   0
  -7  -1  18    0.74    2.39   0
   7  -1  18    0.17    2.37   0
  -7   1  18    4.42    1.77   0
  -7   1 -18    2.78    2.43   0
  -7  -1  18    0.75    2.56   0
   0   2  18  348.74    5.85   0
   0   2 -18  358.56    5.05   0
   0  -2  18  337.25    5.03   0
  -1   2 -18  312.07    4.75   0
   1   2  18  301.44    6.69   0
  -1  -2  18  332.35    4.84   0
  -1   2  18  254.12    4.16   0
   1  -2  18  289.42    4.60   0
   1   2 -18  325.09    4.07   0
  -1   2  18  305.84    4.64   0
  -1  -2 -18  322.53    6.64   0
  -2  -2  18   15.21    3.14   0
  -2  -2 -18   15.80    3.97   0
  -2   2  18   11.92    1.62   0
   2  -2  18   13.56    2.29   0
  -2   2  18   14.35    2.77   0
   2   2 -18   15.52    2.84   0
   2   2  18   12.74    3.37   0
  -2   2 -18   15.66    2.91   0
   3  -2  18  244.34    3.71   0
  -3   2  18  204.92    3.36   0
  -3  -2 -18  246.70    5.81   0
  -3   2  18  243.76    3.86   0
  -3   2 -18  227.15    3.92   0
   3   2  18  212.65    5.22   0
   3   2 -18  242.59    3.89   0
  -3  -2  18  257.67    3.98   0
  -4  -2  18   25.61    2.29   0
   4   2  18   26.54    3.00   0
   4  -2  18   30.73    2.39   0
  -4   2  18   31.22    2.07   0
  -4   2  18   30.01    2.32   0
  -4  -2 -18   30.90    3.68   0
  -4   2 -18   31.07    2.10   0
  -4  -2  18   35.46    2.94   0
  -5   2  18    1.38    2.13   0
   5   2  18    0.91    2.12   0
  -5  -2  18    2.97    1.50   0
   5  -2  18    0.86    2.05   0
  -5   2 -18   -0.20    2.40   0
  -5  -2 -18    0.27    2.44   0
  -5   2  18    0.31    2.53   0
  -5  -2  18    2.31    2.80   0
  -6  -2  18    3.61    2.30   0
  -6   2  18    5.97    2.18   0
  -6   2 -18    3.29    2.45   0
   6   2  18    1.51    2.80   0
  -6   2  18    4.51    2.59   0
  -6  -2 -18    2.54    2.43   0
  -6  -2  18    0.50    2.62   0
   6  -2  18    3.41    2.39   0
   7  -2  18    6.68    2.48   0
   7   2  18    5.91    2.99   0
  -7  -2  18    4.93    1.75   0
  -7   2  18    6.16    2.68   0
  -7   2 -18    9.52    2.51   0
  -7  -2  18    4.49    1.95   0
  -7   2  18    7.70    2.55   0
  -7  -2 -18    7.41    3.14   0
   1   3  18  329.34    7.54   0
  -1   3 -18  328.26    4.72   0
   1   3  18  281.76    6.51   0
   1   3 -18  338.85    4.64   0
   1  -3  18  316.23    4.02   0
  -1  -3  18  337.30    4.85   0
  -1   3  18  259.38    4.21   0
  -1   3  18  311.78    4.83   0
   2  -3  18  228.29    3.64   0
  -2  -3  18  235.84    4.23   0
   2   3  18  206.69    7.93   0
  -2   3  18  222.40    3.83   0
  -2   3 -18  222.06    3.98   0
  -2   3  18  186.65    3.48   0
  -2  -3 -18  240.00    8.59   0
   2   3 -18  236.53    3.93   0
   3  -3  18   13.94    2.30   0
  -3  -3  18   15.71    2.87   0
  -3  -3 -18   15.97    5.14   0
  -3   3  18   12.27    2.27   0
  -3   3 -18   13.31    2.70   0
   3   3  18   11.74    3.61   0
   3   3 -18   12.64    2.74   0
  -4  -3  18   20.16    3.03   0
  -4   3  18   18.13    2.10   0
   4  -3  18   16.23    2.20   0
   4   3  18   16.49    2.92   0
  -4  -3  18   16.02    1.61   0
  -4  -3 -18   18.83    3.73   0
  -4   3 -18   18.04    2.58   0
   4  -3 -18   14.15    2.20   0
  -5   3  18   38.46    2.37   0
  -5  -3  18   38.59    2.30   0
   5   3  18   34.53    3.09   0
   5  -3  18   37.40    2.54   0
   5  -3 -18   32.24    1.80   0
  -5   3 -18   39.44    2.91   0
  -5  -3 -18   42.04    3.54   0
  -5  -3  18   48.00    2.97   0
  -6  -3  18    8.94    2.24   0
  -6   3  18    7.61    2.35   0
   6   3  18    5.78    3.08   0
  -6  -3 -18    8.31    3.24   0
   6  -3  18    4.17    2.42   0
  -6  -3  18    2.29    2.60   0
   7  -3  18    2.82    2.44   0
  -7  -3  18    0.60    2.63   0
  -7   3 -18   -0.13    1.83   0
  -7  -3  18    1.99    2.47   0
  -7   3  18    3.44    2.47   0
  -7  -3 -18   -0.68    2.66   0
   0   4  18   50.15    3.77   0
   0   4 -18   59.28    3.40   0
   0   4  18   45.96    3.07   0
   0  -4  18   50.43    2.59   0
   1   4 -18    3.55    2.20   0
   1   4  18    2.84    4.95   0
  -1   4  18    2.74    2.45   0
  -1   4 -18   -2.02    2.11   0
  -1  -4  18    4.62    3.28   0
   1  -4  18    0.78    2.60   0
   1   4  18    1.39    3.20   0
   2   4 -18   11.43    2.07   0
  -2   4  18   11.97    2.14   0
  -2   4 -18   14.10    2.93   0
   2  -4  18   12.02    2.42   0
  -2  -4  18   12.73    3.15   0
   2  -4 -18    9.40    2.11   0
   3  -4  18    9.85    1.60   0
   3  -4 -18    8.50    1.57   0
  -3   4  18    9.74    2.08   0
  -3  -4  18   10.78    2.11   0
  -3   4 -18   10.26    2.62   0
   3   4 -18   11.84    2.62   0
   4  -4 -18    7.40    1.52   0
  -4  -4  18   10.77    2.92   0
  -4  -4 -18    8.76    5.58   0
   4  -4  18    9.21    2.14   0
  -4   4 -18    9.15    1.78   0
   4   4 -18    9.62    1.80   0
  -4  -4 -18    8.92    5.08   0
  -4   4  18    7.68    2.10   0
  -5  -4  18    0.40    2.13   0
  -5  -4  18    3.31    2.72   0
   5  -4 -18    0.67    2.13   0
   5  -4  18    1.30    2.24   0
  -5  -4 -18    1.30    3.83   0
  -5   4 -18    1.91    2.48   0
  -5  -4 -18    0.67    3.85   0
  -5   4  18    1.22    2.10   0
  -6  -4  18    2.56    2.68   0
  -6  -4 -18    3.92    3.50   0
   6  -4 -18    2.78    2.33   0
  -6  -4  18   -0.41    2.31   0
  -6   4  18    3.40    1.65   0
  -6   4 -18   -0.93    2.44   0
   6  -4  18    1.61    2.28   0
  -6  -4 -18    2.21    3.19   0
  -7  -4 -18    3.75    3.46   0
   7  -4  18   -0.41    2.46   0
   7  -4 -18   -0.05    1.82   0
  -7   4  18   -1.20    1.76   0
  -7  -4  18    3.22    2.45   0
  -7   4 -18    1.19    2.49   0
  -7  -4 -18    0.77    3.23   0
  -7  -4  18    2.64    2.78   0
   1   5 -18   20.19    2.93   0
   1   5  18   18.86    5.55   0
   1   5  18   18.60    3.89   0
  -1   5 -18   20.65    3.15   0
  -1  -5  18   20.19    3.15   0
   1  -5 -18   14.83    2.28   0
   1  -5  18   17.39    2.61   0
  -1   5  18   17.20    2.17   0
  -2  -5  18    9.63    3.05   0
   2  -5 -18    3.87    2.05   0
  -2   5 -18    3.56    2.06   0
  -2   5  18    2.89    2.04   0
   2  -5  18    4.33    2.25   0
   2   5 -18    4.45    2.73   0
   3  -5  18    3.96    2.17   0
  -3  -5  18    5.53    2.15   0
   3  -5 -18    3.63    1.98   0
  -3   5 -18    7.57    2.70   0
  -3   5  18    3.58    1.93   0
   3   5 -18    6.83    2.56   0
  -4  -5  18    6.04    3.03   0
   4  -5  18   -0.86    2.09   0
   4  -5 -18    0.44    2.11   0
  -4   5 -18    1.11    2.47   0
  -4   5  18    2.52    2.02   0
   4   5 -18    0.35    2.69   0
  -5  -5  18    8.37    3.13   0
  -5  -5  18    5.00    2.22   0
  -5  -5 -18    6.22    6.75   0
   5  -5  18    5.60    2.20   0
  -5  -5 -18    6.82    6.56   0
   5  -5 -18    5.75    2.28   0
  -5   5 -18    9.69    2.49   0
  -5   5  18    5.51    2.16   0
  -6  -5  18    3.07    2.90   0
  -6  -5  18    0.07    2.41   0
  -6   5  18    2.63    2.27   0
  -6   5 -18   -0.99    2.51   0
  -6  -5 -18   -0.48    3.76   0
   6  -5  18   -0.23    2.35   0
   6  -5 -18    2.21    2.35   0
  -6  -5 -18    0.76    4.00   0
  -7  -5  18   -0.27    2.54   0
  -7  -5 -18   -0.06    3.25   0
  -7   5  18    0.61    2.53   0
   7  -5 -18   -1.62    2.46   0
  -7   5 -18    2.71    2.56   0
  -7  -5  18    1.69    2.77   0
   7  -5  18   -2.06    2.42   0
  -7  -5 -18    1.35    3.98   0
   0   6 -18   21.03    3.11   0
   0   6  18   16.73    2.87   0
   0  -6  18   17.22    2.06   0
   0  -6 -18   13.52    2.80   0
   1   6 -18   17.98    3.01   0
  -1   6 -18   16.16    2.29   0
   1  -6 -18   13.18    2.11   0
  -1  -6  18   15.48    2.99   0
  -1   6  18   16.00    2.55   0
   1   6  18   18.73    4.85   0
   1  -6  18   17.01    2.58   0
   1   6  18   17.07    4.74   0
  -2  -6  18    2.55    3.04   0
  -2   6 -18    3.34    2.94   0
  -2   6  18    2.90    2.08   0
   2  -6 -18    2.96    2.04   0
   2  -6  18    2.28    2.34   0
   2   6 -18    4.22    2.78   0
   3  -6  18   40.31    2.44   0
  -3  -6  18   47.72    3.33   0
  -3   6 -18   43.81    2.26   0
  -3   6  18   38.06    1.97   0
   3   6 -18   47.10    2.34   0
   3  -6 -18   35.91    2.42   0
  -4  -6  18    2.41    1.99   0
   4  -6  18    4.83    2.15   0
  -4   6  18    3.88    2.03   0
  -4   6 -18    2.18    1.83   0
   4   6 -18    1.38    2.73   0
   4  -6 -18    1.14    2.27   0
   5  -6 -18    1.19    2.19   0
  -5  -6  18    0.97    2.14   0
   5  -6  18    0.96    2.19   0
  -5   6  18    2.77    2.24   0
  -5   6 -18    1.98    2.50   0
  -6  -6  18    3.25    2.08   0
  -6  -6  18    2.92    2.39   0
   6  -6 -18    3.64    2.22   0
  -6   6  18    6.43    2.22   0
   6  -6  18    0.47    1.61   0
  -6   6 -18    6.35    2.51   0
   1   7 -18   37.35    3.22   0
  -1   7  18   36.50    2.64   0
  -1   7 -18   43.73    3.35   0
   1  -7 -18   28.82    2.37   0
  -1  -7  18   37.71    2.32   0
   1   7  18   39.74    5.09   0
   1   7  18   34.89    4.70   0
   1  -7  18   37.77    2.12   0
   2   7 -18    6.47    2.90   0
   2  -7 -18    4.19    2.09   0
  -2   7  18    5.17    2.19   0
  -2  -7  18    3.75    2.16   0
  -2   7 -18    8.31    3.26   0
   2  -7  18    6.05    1.84   0
   3  -7  18    3.85    2.17   0
  -3  -7  18    6.31    3.17   0
  -3   7  18    1.43    2.20   0
   3  -7 -18    1.29    2.20   0
  -3   7 -18    5.40    2.75   0
   3   7 -18    3.27    2.87   0
   4   7 -18    3.23    2.82   0
   4  -7  18    4.36    2.34   0
  -4  -7  18    5.96    3.03   0
  -4   7  18    5.23    2.32   0
   4  -7 -18    4.38    2.36   0
  -4   7 -18    3.83    2.69   0
  -5  -7  18   13.87    2.95   0
  -5   7  18   12.51    1.80   0
   5  -7  18   11.71    2.30   0
  -5   7 -18   17.77    2.61   0
   5   7 -18   14.89    2.79   0
   5  -7 -18   15.54    2.38   0
   6  -7 -18    0.60    2.33   0
  -6  -7  18   -1.51    2.78   0
  -6   7  18    2.51    1.79   0
  -6   7 -18    1.51    1.75   0
   6  -7  18   -1.36    2.31   0
  -6  -7  18    1.47    2.48   0
   0   8  18    5.30    3.02   0
   0   8 -18    5.41    3.12   0
   0  -8 -18    4.40    2.18   0
   0  -8  18    7.15    2.64   0
  -1   8  18   18.14    2.53   0
   1   8 -18   25.23    3.13   0
   1  -8  18   22.43    2.60   0
   1  -8 -18   17.88    2.41   0
  -1   8 -18   22.14    2.31   0
   1   8  18   20.50    4.92   0
  -1  -8  18   23.39    2.87   0
  -1  -8 -18   17.21    3.48   0
   2   8 -18   11.48    3.03   0
   2  -8 -18    0.27    2.18   0
  -2   8  18    0.03    2.08   0
  -2   8 -18   -0.34    2.91   0
  -2  -8  18    1.55    2.02   0
   2  -8  18    3.77    2.33   0
   3  -8  18   14.32    2.39   0
   3   8 -18   20.31    2.87   0
   3  -8 -18   12.17    2.47   0
  -3   8  18   13.40    2.50   0
  -3  -8  18   16.87    3.15   0
  -3   8 -18   15.40    2.04   0
   4   8 -18    0.80    2.82   0
   4  -8  18    1.18    2.31   0
  -4   8  18    1.64    2.31   0
  -4  -8  18    0.52    2.92   0
   4  -8 -18   -0.71    2.35   0
  -4   8 -18    6.03    2.66   0
   5   8 -18    2.49    1.94   0
  -5  -8  18    5.73    2.99   0
  -5   8  18    2.58    1.69   0
   5  -8  18    0.92    2.33   0
   5  -8 -18    0.47    2.41   0
  -5   8 -18    1.01    2.62   0
  -6  -8  18    5.46    3.20   0
  -6   8 -18    1.36    1.91   0
   6  -8  18    2.39    1.76   0
  -6  -8  18   -0.78    2.75   0
   6  -8 -18    0.97    1.80   0
   1   9 -18    7.91    2.87   0
  -1  -9 -18    9.43    3.57   0
  -1   9 -18   12.45    2.96   0
   1   9  18   11.31    5.01   0
  -1  -9  18   11.38    2.77   0
   1  -9  18   12.40    2.34   0
  -1   9  18   11.37    2.97   0
   1  -9 -18    8.79    2.34   0
   2   9 -18    2.10    2.70   0
  -2   9  18    1.55    2.35   0
  -2   9 -18    1.04    2.83   0
  -2  -9  18    0.50    2.76   0
   2  -9  18    2.44    2.31   0
   2  -9 -18    2.12    2.23   0
   3  -9 -18    3.39    2.28   0
   3  -9  18   -0.56    1.66   0
  -3   9  18    4.47    2.32   0
  -3  -9  18    4.21    2.85   0
  -3   9 -18    7.58    2.74   0
   3   9 -18    3.49    2.80   0
  -4   9  18   -1.91    2.44   0
   4  -9 -18   -0.88    2.34   0
   4  -9  18   -0.32    1.64   0
  -4  -9  18    0.44    2.78   0
  -4   9 -18    3.42    2.66   0
   4   9 -18    2.20    2.69   0
  -5   9  18   -0.58    2.47   0
  -5  -9  18    3.66    3.04   0
   5  -9 -18    1.45    2.49   0
   5  -9  18    2.18    2.50   0
  -5   9 -18   -0.82    2.71   0
   5   9 -18    4.72    2.87   0
   0  10 -18    5.19    2.80   0
   0 -10  18    1.30    2.35   0
   0  10  18    2.42    3.46   0
   0 -10 -18   -0.28    2.39   0
   1  10 -18    5.78    2.93   0
  -1  10 -18   -0.13    1.98   0
   1  10  18    0.55    4.20   0
   1 -10  18    2.97    2.43   0
  -1 -10 -18    0.06    3.22   0
  -1 -10  18    0.57    2.55   0
  -1  10  18    2.17    2.53   0
   1 -10 -18    1.38    2.65   0
   2  10 -18   -0.52    2.93   0
  -2  10 -18    2.86    2.76   0
  -2 -10  18    0.93    1.96   0
   2 -10 -18    1.12    2.33   0
  -2  10  18    3.06    2.94   0
   2 -10  18    2.72    2.42   0
   3 -10  18    0.47    2.35   0
  -3  10 -18    2.49    2.82   0
  -3 -10  18    2.49    2.66   0
   3  10 -18    4.33    2.80   0
   3 -10 -18   -0.78    2.32   0
  -3  10  18    2.52    2.45   0
  -4  10  18    2.28    2.53   0
   4 -10 -18    1.31    2.58   0
   4 -10  18   -1.31    1.80   0
  -4 -10  18    1.59    2.90   0
  -4  10 -18    0.36    2.82   0
   4  10 -18    8.45    2.80   0
   1  11 -18    1.38    2.93   0
   1  11  18    1.83    4.41   0
  -1  11 -18    2.23    2.69   0
  -1 -11 -18    0.47    3.12   0
  -1  11  18    2.05    3.31   0
  -1 -11  18   -0.94    1.85   0
   1 -11 -18   -1.38    2.58   0
   1 -11  18    2.33    2.42   0
   2  11 -18    0.74    2.77   0
   2 -11  18   -3.12    2.41   0
  -2  11 -18   -0.76    2.89   0
  -2 -11  18    0.65    2.68   0
  -2  11  18    0.22    2.58   0
   2 -11 -18    1.66    2.33   0
   3 -11  18   -1.52    1.79   0
  -3  11 -18    3.73    2.73   0
  -3 -11  18   -2.10    2.93   0
  -3  11  18   -0.06    2.46   0
   3  11 -18    0.86    2.95   0
   0  12 -18    6.22    2.94   0
   0  12  18    3.83    3.86   0
   0 -12  18    4.60    2.51   0
   0 -12 -18    1.69    3.26   0
   1  12 -18    3.05    2.91   0
   1  12  18    1.77    4.24   0
  -1  12 -18    1.32    2.86   0
  -1 -12 -18   -0.19    3.62   0
  -1  12  18   -2.33    2.92   0
  -1 -12  18    4.37    2.81   0
   1 -12 -18    0.86    2.58   0
   1 -12  18   -2.48    1.88   0
  -2 -12  18    1.51    2.74   0
   2 -12  18    1.26    2.69   0
   2 -12 -18    0.19    2.48   0
  -1  -1 -19  144.83    4.45   0
  -1   1 -19  143.29    3.93   0
  -1  -1  19  137.36    4.08   0
   1   1  19  125.76    4.48   0
   1  -1  19  128.34    3.64   0
   1  -1 -19  134.43    3.58   0
   1   1 -19  138.76    3.80   0
  -1   1  19  140.45    3.78   0
  -2  -1  19   92.33    3.56   0
  -2   1  19   76.59    2.75   0
  -2  -1 -19   96.19    4.03   0
  -2   1 -19   88.80    3.48   0
   2   1 -19   95.50    3.30   0
   2   1  19   86.58    3.81   0
   2  -1  19   92.10    3.05   0
  -2   1  19   86.43    3.36   0
   3  -1  19    3.76    2.11   0
  -3  -1  19    4.02    2.07   0
   3   1  19    3.93    2.05   0
  -3  -1 -19    4.50    3.42   0
  -3   1  19    3.30    1.41   0
  -3   1 -19    2.52    2.72   0
  -3   1  19    3.26    1.77   0
  -3  -1  19    3.69    2.06   0
  -4  -1  19    4.18    2.09   0
  -4  -1 -19    3.98    3.34   0
  -4   1 -19    1.78    2.57   0
   4   1  19    5.77    2.61   0
  -4   1  19    3.94    2.70   0
   4  -1  19    4.44    1.95   0
  -4  -1  19    5.61    1.92   0
  -4   1  19    4.16    1.45   0
   5   1  19    8.80    2.24   0
  -5  -1  19    9.57    2.12   0
  -5   1  19   10.30    2.13   0
   5  -1  19   10.07    2.07   0
  -5   1 -19    9.47    2.47   0
  -5  -1 -19    9.61    2.58   0
  -5   1  19    7.72    2.71   0
  -5  -1  19   10.63    2.84   0
  -6  -1 -19    4.23    2.93   0
   6  -1  19    3.92    2.23   0
  -6   1  19    3.57    2.69   0
  -6   1  19    2.84    2.27   0
   6   1  19    3.55    2.26   0
  -6  -1  19    2.92    2.27   0
  -6   1 -19    2.30    2.42   0
  -6  -1  19    0.58    2.62   0
  -7   1  19    2.06    1.86   0
  -7   1  19   -1.13    2.34   0
   7   1  19    0.36    2.53   0
   7  -1  19   -0.54    2.37   0
  -7  -1  19    2.31    2.37   0
  -7   1 -19    1.10    2.47   0
  -7  -1 -19    0.46    2.54   0
  -7  -1  19    3.47    2.58   0
   0   2  19  162.29    4.52   0
   0   2 -19  156.09    4.17   0
   0  -2  19  145.10    4.06   0
  -1   2 -19   31.23    2.27   0
   1   2  19   31.42    4.35   0
  -1   2  19   23.17    1.76   0
   1  -2  19   24.05    3.18   0
  -1   2  19   30.47    3.03   0
  -1  -2  19   32.28    3.48   0
  -1  -2 -19   30.65    4.00   0
   1   2 -19   30.40    3.12   0
  -2  -2  19    4.05    3.06   0
  -2  -2 -19    1.29    3.61   0
  -2   2  19   -1.08    2.60   0
  -2   2  19   -0.25    1.41   0
  -2   2 -19    2.09    2.79   0
   2  -2  19   -1.12    2.29   0
   2   2 -19    1.36    2.68   0
   2   2  19    0.60    3.18   0
  -3  -2  19   50.64    3.21   0
   3  -2  19   49.15    2.56   0
  -3  -2 -19   48.07    4.34   0
  -3   2 -19   51.05    3.04   0
   3   2  19   42.17    3.32   0
  -3   2  19   45.64    2.78   0
  -3   2  19   36.69    2.26   0
   3   2 -19   43.05    2.86   0
   4   2  19    9.98    2.33   0
   4  -2  19   12.70    2.22   0
  -4  -2  19   10.45    2.31   0
  -4  -2 -19   13.44    3.56   0
  -4   2  19   11.73    2.14   0
  -4   2 -19   14.07    2.77   0
  -4  -2  19   11.58    3.04   0
  -4   2  19   12.65    2.56   0
  -5  -2  19    3.33    2.80   0
  -5   2  19    4.88    2.06   0
   5  -2  19   -0.52    2.01   0
   5   2  19    2.04    2.63   0
  -5   2 -19    3.94    2.49   0
  -5  -2 -19    2.02    3.05   0
  -5  -2  19    2.74    2.17   0
  -5   2  19    2.58    1.72   0
  -6  -2  19    0.33    2.25   0
  -6   2  19    1.53    2.36   0
  -6   2 -19    9.20    2.58   0
   6   2  19    0.38    2.89   0
  -6  -2 -19    1.83    2.59   0
  -6   2  19    1.20    2.51   0
   6  -2  19    0.67    2.38   0
  -6  -2  19    3.01    2.67   0
   7   2  19   -0.61    3.13   0
   7  -2  19    1.45    2.42   0
  -7   2 -19    2.18    2.51   0
  -7  -2 -19    2.08    2.63   0
  -7  -2  19    1.76    2.25   0
  -7   2  19    3.85    2.64   0
  -7  -2  19    2.55    1.70   0
  -7   2  19   -1.19    1.70   0
   1   3 -19    8.16    3.01   0
  -1   3  19    8.27    2.70   0
  -1  -3  19    6.84    3.26   0
  -1   3 -19    7.17    3.24   0
   1   3  19    8.07    4.62   0
   1  -3  19   10.82    2.97   0
   1   3  19    6.22    2.58   0
  -1   3  19    5.99    2.06   0
  -2  -3  19    8.52    3.14   0
  -2   3 -19    8.18    2.06   0
  -2  -3 -19    8.37    4.64   0
  -2   3  19    7.80    1.47   0
  -2   3  19    6.73    2.54   0
   2  -3  19    9.01    2.42   0
   2   3  19    7.47    3.51   0
   2   3 -19    9.56    2.86   0
   3  -3  19    6.49    2.25   0
  -3  -3  19    7.71    2.84   0
  -3  -3 -19    6.35    5.08   0
   3   3  19    4.16    3.34   0
  -3   3  19    2.87    1.38   0
  -3   3 -19    5.25    2.84   0
   3   3 -19    6.06    1.91   0
  -4  -3  19    3.95    3.14   0
   4   3  19    0.91    2.97   0
   4  -3  19    2.78    2.09   0
  -4   3  19    2.23    2.07   0
  -4  -3 -19    1.54    3.99   0
  -4   3 -19    1.46    2.56   0
   5   3  19    0.79    2.74   0
  -5   3  19    1.62    2.10   0
  -5  -3  19   -0.30    2.11   0
   5  -3  19   -1.37    2.25   0
  -5  -3 -19    1.65    3.11   0
  -5   3 -19    0.81    2.66   0
  -5  -3  19   -1.63    1.95   0
  -6  -3  19    2.05    2.63   0
   6  -3  19    4.51    2.33   0
   6   3  19    0.18    2.93   0
  -6  -3  19    4.00    1.63   0
  -6   3  19    2.27    1.59   0
  -6  -3 -19    2.51    3.12   0
   7  -3  19    0.11    2.44   0
  -7   3  19    0.55    2.73   0
  -7  -3 -19    1.67    2.63   0
  -7   3 -19   -1.86    2.65   0
  -7  -3  19    1.54    2.48   0
  -7   3  19    3.21    2.43   0
  -7  -3  19    0.87    2.83   0
   0   4 -19   15.32    3.28   0
   0   4  19   10.83    2.19   0
   0   4  19   12.58    2.84   0
   0  -4  19   14.61    3.17   0
   1   4 -19   30.41    3.14   0
   1   4  19   25.80    3.52   0
   1   4  19   28.49    4.91   0
  -1   4  19   23.10    2.30   0
  -1   4 -19   33.56    3.18   0
  -1  -4  19   26.15    3.30   0
   1  -4  19   27.19    2.79   0
  -1   4  19   27.34    2.74   0
   2  -4 -19    1.35    1.43   0
  -2  -4  19    1.84    2.92   0
  -2   4  19    1.82    2.06   0
   2  -4  19    2.74    2.27   0
  -2   4 -19   -0.76    2.80   0
   2   4 -19    4.36    2.61   0
   3  -4  19   45.21    2.30   0
  -3  -4  19   46.46    3.19   0
  -3   4 -19   40.26    2.77   0
   3  -4 -19   34.87    1.83   0
  -3   4  19   34.63    2.31   0
   3   4 -19   45.60    2.18   0
  -4  -4  19    4.55    2.07   0
   4  -4  19    2.44    2.15   0
  -4  -4 -19    3.35    6.77   0
  -4   4 -19    6.41    2.70   0
   4   4 -19    3.12    2.52   0
   4  -4 -19    3.28    2.10   0
  -4  -4 -19    3.63    5.69   0
  -4   4  19    3.95    2.15   0
  -5  -4  19    2.55    2.62   0
  -5  -4  19    0.55    2.09   0
   5  -4  19   -0.01    2.17   0
   5  -4 -19    0.16    2.09   0
  -5  -4 -19   -0.24    4.34   0
  -5   4 -19    0.42    2.50   0
  -5  -4 -19    0.06    3.82   0
  -5   4  19    0.87    2.04   0
  -6  -4  19    1.30    2.74   0
   6  -4 -19    2.49    2.28   0
  -6  -4  19    1.67    1.71   0
  -6   4 -19    2.48    2.48   0
  -6  -4 -19    2.49    3.17   0
   6  -4  19    2.70    1.67   0
  -6  -4 -19    3.80    3.24   0
  -6   4  19    1.29    2.32   0
  -7   4  19    2.97    2.50   0
  -7   4 -19    3.74    1.76   0
  -7  -4 -19    1.61    3.74   0
  -7  -4 -19    1.36    3.38   0
  -7  -4  19    2.06    1.73   0
  -7  -4  19    1.14    1.93   0
   7  -4  19   -0.37    2.38   0
   1   5 -19   39.77    2.30   0
   1   5  19   38.01    5.51   0
   1   5  19   36.57    4.19   0
  -1   5 -19   41.60    3.17   0
  -1  -5  19   43.68    3.17   0
   1  -5 -19   29.96    2.32   0
   1  -5  19   34.29    2.03   0
  -1   5  19   30.31    2.35   0
   2  -5 -19    9.52    2.09   0
  -2  -5  19   11.18    3.02   0
  -2   5 -19    9.60    2.75   0
   2  -5  19   10.24    1.58   0
  -2   5  19    9.17    2.19   0
   2   5 -19   10.84    2.77   0
   3  -5  19    1.24    2.21   0
  -3  -5  19    0.41    3.16   0
  -3   5 -19    3.95    2.78   0
   3  -5 -19    2.23    2.00   0
  -3   5  19    1.10    1.97   0
   3   5 -19    1.26    2.75   0
  -4  -5  19   -0.65    2.85   0
   4  -5  19    0.79    1.47   0
   4   5 -19   -0.54    2.59   0
  -4   5 -19   -1.96    1.85   0
   4  -5 -19   -2.49    2.03   0
  -4   5  19    1.36    2.04   0
  -5  -5  19    3.43    2.79   0
  -5  -5  19    2.37    2.13   0
   5  -5  19    5.45    2.27   0
  -5   5 -19    3.23    2.48   0
  -5   5  19    1.24    2.15   0
   5  -5 -19    4.74    2.09   0
  -6  -5 -19    0.70    4.51   0
  -6  -5  19   -2.06    2.41   0
  -6  -5  19    5.15    2.83   0
   6  -5 -19   -1.93    2.40   0
  -6  -5 -19   -0.32    4.32   0
  -6   5  19   -0.02    2.36   0
   6  -5  19   -0.24    2.38   0
  -6   5 -19    0.24    2.55   0
  -7  -5  19    0.15    2.82   0
  -7  -5  19    0.28    2.51   0
   7  -5  19   -0.84    2.50   0
   7  -5 -19    1.22    2.51   0
  -7   5  19   -1.42    2.52   0
  -7   5 -19    2.04    2.60   0
  -7  -5 -19    1.06    3.99   0
  -7  -5 -19    0.72    3.60   0
   0   6 -19    5.15    3.02   0
   0   6  19    8.98    2.78   0
   0  -6  19    8.45    2.85   0
   1   6 -19    6.27    3.12   0
  -1   6 -19    7.70    3.13   0
  -1  -6  19    8.96    3.20   0
  -1   6  19    2.18    2.05   0
   1  -6  19    7.30    2.53   0
   1  -6 -19    2.97    2.38   0
   1   6  19    3.04    4.05   0
   1   6  19    3.56    5.13   0
   2  -6 -19    5.43    2.13   0
  -2  -6  19    8.80    2.17   0
  -2   6 -19    4.32    2.07   0
   2  -6  19    6.12    2.39   0
  -2   6  19    5.33    2.10   0
   2   6 -19    9.20    2.92   0
   3  -6  19   -0.84    1.64   0
  -3  -6  19    3.82    3.10   0
  -3   6 -19    1.27    2.82   0
  -3   6  19    1.06    1.51   0
   3   6 -19    2.50    1.99   0
   3  -6 -19   -0.40    2.12   0
   4  -6 -19   -1.60    2.26   0
  -4  -6  19   -1.34    2.88   0
   4  -6  19    1.48    2.10   0
  -4   6 -19   -0.11    2.56   0
  -4   6  19    2.10    2.16   0
   4   6 -19   -0.41    2.58   0
  -5  -6  19    1.46    2.93   0
   5  -6 -19    2.04    2.12   0
   5  -6  19    1.38    1.62   0
  -5   6  19    2.87    2.29   0
  -5   6 -19    0.79    2.40   0
  -6  -6  19    3.93    2.97   0
  -6  -6  19   -0.58    1.81   0
  -6   6  19    1.43    1.69   0
   6  -6  19    1.36    2.34   0
  -6   6 -19    3.19    2.50   0
   6  -6 -19    2.51    2.39   0
   1   7 -19   22.44    2.31   0
  -1   7  19   16.28    2.31   0
  -1   7 -19   20.01    3.08   0
  -1  -7  19   16.58    3.04   0
   1   7  19   19.85    4.79   0
   1  -7 -19   13.11    2.17   0
   1  -7  19   22.85    2.51   0
   1   7  19   17.90    4.48   0
  -2   7  19   33.08    2.40   0
  -2  -7  19   35.73    2.40   0
  -2   7 -19   30.48    2.47   0
   2  -7 -19   29.75    2.35   0
   2   7 -19   36.80    2.29   0
   2  -7  19   39.55    2.67   0
   3  -7  19    2.43    1.56   0
  -3  -7  19    0.39    3.08   0
  -3   7  19    2.11    2.11   0
  -3   7 -19    3.23    2.70   0
   3  -7 -19    1.36    2.16   0
   3   7 -19   -1.76    1.98   0
   4  -7  19    4.36    1.64   0
  -4  -7  19    3.31    2.80   0
  -4   7  19    5.17    1.79   0
  -4   7 -19    3.71    1.86   0
   4  -7 -19    3.94    2.27   0
   4   7 -19    7.80    2.64   0
   5  -7 -19    6.23    2.50   0
  -5  -7  19   12.13    2.93   0
   5  -7  19    8.22    2.30   0
  -5   7  19   10.68    2.36   0
  -5   7 -19   10.55    2.51   0
   5   7 -19   10.17    2.71   0
  -6  -7  19    4.15    1.74   0
   6  -7 -19    4.08    2.48   0
  -6   7  19    5.78    2.59   0
   6  -7  19   -0.18    2.40   0
  -6   7 -19    6.80    2.77   0
  -6  -7  19    1.95    2.85   0
   0   8 -19   43.64    3.23   0
   0  -8  19   47.03    2.84   0
   0   8  19   41.40    3.40   0
   0  -8 -19   38.07    3.04   0
   1   8 -19    3.86    2.98   0
  -1   8  19    6.50    2.35   0
   1   8  19    7.83    4.60   0
   1  -8 -19    5.51    2.27   0
  -1   8 -19    4.51    2.19   0
  -1  -8  19   12.35    2.03   0
   1  -8  19    7.48    1.84   0
   2   8 -19    5.00    2.82   0
  -2   8  19    1.84    2.28   0
   2  -8 -19    2.18    2.07   0
  -2   8 -19    2.41    2.06   0
  -2  -8  19    3.78    3.00   0
   2  -8  19    3.01    1.60   0
   3  -8  19   15.65    1.81   0
  -3   8  19   14.65    2.43   0
   3  -8 -19   12.26    1.89   0
  -3  -8  19   16.21    2.91   0
  -3   8 -19   18.41    2.89   0
   3   8 -19   19.23    2.91   0
   4  -8  19    5.71    2.40   0
  -4   8  19   10.27    2.32   0
  -4  -8  19   14.49    2.87   0
  -4   8 -19    8.32    2.74   0
   4  -8 -19    8.34    2.31   0
   4   8 -19    8.29    2.79   0
  -5  -8  19    0.26    2.14   0
  -5   8  19    0.21    2.33   0
   5   8 -19    0.92    2.76   0
   5  -8  19    0.69    2.43   0
  -5   8 -19    1.68    2.67   0
   5  -8 -19    0.78    1.78   0
   6  -8 -19    0.21    2.52   0
  -6  -8  19    1.36    2.11   0
   6  -8  19    0.53    2.51   0
[truncated: 271,507 more chars]
