# Supplementary material for: Crystal structure and Hirshfeld surface analysis of 6-((E)-2-{4-[2-(4-chloro­phen­yl)-2-oxoeth­oxy]phen­yl}ethen­yl)-4,5-di­hydro­pyridazin-3(2H)-one
Source: Acta Crystallogr E Crystallogr Commun. 2022 Jan 1;78(Pt 1):8–11. doi: 10.1107/S205698902101238X (PMC8739192; doi:10.1107/S205698902101238X)
Supplement: Supplementary file 2 [file e-78-00008-Isup2.hkl]

data_I                                                                          
_shelx_title ' shelxt_a.res in Pbca'                                            
_shelx_refln_list_code          4                                               
_shelx_F_calc_maximum      614.74                                               
_exptl_crystal_F_000      1536.00                                               
_reflns_d_resolution_high  0.8561                                               
                                                                                
loop_                                                                           
 _space_group_symop_operation_xyz                                               
 'x, y, z'                                                                      
 '-x+1/2, -y, z+1/2'                                                            
 '-x, y+1/2, -z+1/2'                                                            
 'x+1/2, -y+1/2, -z'                                                            
 '-x, -y, -z'                                                                   
 'x-1/2, y, -z-1/2'                                                             
 'x, -y-1/2, z-1/2'                                                             
 '-x-1/2, y-1/2, z'                                                             
                                                                                
_cell_length_a     7.3514                                                       
_cell_length_b    11.5539                                                       
_cell_length_c    41.3973                                                       
_cell_angle_alpha  90.000                                                       
_cell_angle_beta   90.000                                                       
_cell_angle_gamma  90.000                                                       
                                                                                
_shelx_F_squared_multiplier     1.000                                           
                                                                                
loop_                                                                           
 _refln_index_h                                                                 
 _refln_index_k                                                                 
 _refln_index_l                                                                 
 _refln_F_squared_calc                                                          
 _refln_F_squared_meas                                                          
 _refln_F_squared_sigma                                                         
 _refln_observed_status                                                         
   2   0   0      92340.16      77894.59      2995.75 o                         
   4   0   0      77551.78      69115.48       228.65 o                         
   6   0   0       6871.17       5926.11       334.00 o                         
   8   0   0        214.12        191.29        63.64 o                         
   2   1   0     377909.34     338025.91     10210.89 o                         
   4   1   0      24770.17      21609.40       343.04 o                         
   6   1   0       2526.39       2260.96        86.29 o                         
   8   1   0        830.86        586.85        86.59 o                         
   0   2   0      43631.46      41725.50       406.78 o                         
   2   2   0      10886.09       9493.46       323.76 o                         
   4   2   0        623.99        668.34        41.73 o                         
   6   2   0       1338.55       1221.16        75.57 o                         
   8   2   0          7.95         21.49        45.79 o                         
   2   3   0      17261.26      16894.89       472.41 o                         
   4   3   0        206.67        195.34        31.97 o                         
   6   3   0        165.84        174.01        35.84 o                         
   8   3   0          9.76         71.85        46.92 o                         
   0   4   0      11779.86      11225.67       191.93 o                         
   2   4   0       3630.28       3715.02       141.50 o                         
   4   4   0        683.18        676.75        38.16 o                         
   6   4   0        231.68        238.86        41.56 o                         
   8   4   0        102.79         37.96        43.46 o                         
   2   5   0        155.09        116.51        41.76 o                         
   4   5   0        108.56         93.13        36.14 o                         
   6   5   0        189.36        205.60        38.28 o                         
   0   6   0        122.81         80.00        65.34 o                         
   2   6   0        227.34        149.60        41.15 o                         
   4   6   0         41.24         49.73        32.14 o                         
   6   6   0         75.57        160.79        45.20 o                         
   2   7   0        459.09        479.28        46.04 o                         
   4   7   0        468.58        445.00        45.90 o                         
   6   7   0        221.33        164.03        47.02 o                         
   0   8   0       2671.44       2431.48       101.01 o                         
   2   8   0          4.93         12.23        45.07 o                         
   4   8   0        536.93        524.02        37.24 o                         
   6   8   0          0.36         12.88        46.74 o                         
   2   9   0       1881.60       1998.54        67.79 o                         
   4   9   0        364.02        375.70        50.72 o                         
   6   9   0         81.19         79.24        43.25 o                         
   0  10   0       1494.42       1401.05        70.73 o                         
   2  10   0         97.61        137.90        41.45 o                         
   4  10   0        442.51        530.72        47.98 o                         
   2  11   0        156.08        135.83        49.34 o                         
   4  11   0         15.31         45.34        53.10 o                         
   0  12   0         67.40        148.48        92.21 o                         
   2  12   0        126.11        161.26        43.64 o                         
   2  13   0         61.65         60.81        69.07 o                         
   1   1   1       1521.48       1689.46        54.18 o                         
   2   1   1      24426.21      21957.31       245.63 o                         
   3   1   1       3024.80       2701.55        39.65 o                         
   4   1   1       1436.95       1230.99        30.52 o                         
   5   1   1         66.37         71.84        24.94 o                         
   6   1   1        834.67        774.81        26.85 o                         
   7   1   1         19.28         33.63        31.21 o                         
   8   1   1          7.50         38.66        32.13 o                         
   0   2   1      29262.49      28845.56       344.61 o                         
   1   2   1        832.76        830.82        48.75 o                         
   2   2   1        990.97        966.87        37.79 o                         
   3   2   1        364.56        365.41        30.46 o                         
   4   2   1       4564.47       4425.31        93.19 o                         
   5   2   1        868.50        792.41        30.74 o                         
   6   2   1         37.80         53.38        26.25 o                         
   7   2   1         24.20         52.13        26.78 o                         
   8   2   1        172.65         91.67        30.32 o                         
   1   3   1       2442.43       2433.32        51.38 o                         
   2   3   1        463.76        436.11        33.07 o                         
   3   3   1       1408.29       1371.08        31.27 o                         
   4   3   1        225.97        217.65        24.26 o                         
   5   3   1          0.01         29.31        24.00 o                         
   6   3   1        278.11        284.08        28.62 o                         
   7   3   1         70.14         77.87        29.71 o                         
   8   3   1         41.79         48.69        33.13 o                         
   0   4   1        324.67        334.26        53.06 o                         
   1   4   1        381.70        368.24        34.54 o                         
   2   4   1        833.86        838.08        36.67 o                         
   3   4   1       1147.27       1065.71        35.30 o                         
   4   4   1          3.92         -7.11        28.18 o                         
   5   4   1         36.86         28.20        27.30 o                         
   6   4   1        192.50        208.85        27.64 o                         
   7   4   1         66.10         86.27        29.18 o                         
   8   4   1         11.74         33.39        29.49 o                         
   1   5   1        151.06        138.48        32.96 o                         
   2   5   1       1066.87       1110.44        33.17 o                         
   3   5   1        183.12        136.10        27.49 o                         
   4   5   1         17.93         44.89        26.20 o                         
   5   5   1        485.65        484.01        29.56 o                         
   6   5   1          0.02         56.29        26.97 o                         
   7   5   1         52.96         65.17        26.44 o                         
   0   6   1       1151.92       1265.05        49.90 o                         
   1   6   1        136.11        135.96        31.76 o                         
   2   6   1         87.54         88.75        31.82 o                         
   3   6   1          7.89         12.15        29.03 o                         
   4   6   1         13.97         16.41        31.64 o                         
   5   6   1         13.15         39.48        27.72 o                         
   6   6   1        124.79        127.80        28.13 o                         
   7   6   1         65.47         64.83        32.54 o                         
   1   7   1       1243.78       1228.85        35.06 o                         
   2   7   1        195.72        204.76        28.26 o                         
   3   7   1          7.09         32.92        27.09 o                         
   4   7   1        169.54        152.14        33.26 o                         
   5   7   1         13.46         53.70        29.21 o                         
   6   7   1         22.21         20.02        29.93 o                         
   7   7   1         26.80         48.32        35.47 o                         
   0   8   1        404.77        357.53        46.16 o                         
   1   8   1         26.57         14.48        32.31 o                         
   2   8   1          0.78         15.86        29.28 o                         
   3   8   1          2.43          1.66        29.66 o                         
   4   8   1         66.30        104.39        33.89 o                         
   5   8   1          0.72         10.60        31.16 o                         
   6   8   1          0.21         53.77        34.13 o                         
   1   9   1         66.65         81.24        31.64 o                         
   2   9   1         17.21         39.34        33.28 o                         
   3   9   1        240.67        272.28        33.34 o                         
   4   9   1         36.59         43.94        28.81 o                         
   5   9   1        124.90        136.25        31.20 o                         
   6   9   1          5.24         48.16        30.62 o                         
   0  10   1        358.14        355.10        45.50 o                         
   1  10   1        207.27        204.21        33.02 o                         
   2  10   1         18.20         92.58        29.22 o                         
   3  10   1        169.24        191.62        33.57 o                         
   4  10   1         31.48         27.39        31.18 o                         
   5  10   1         48.76         58.15        29.02 o                         
   1  11   1         30.69         99.59        32.81 o                         
   2  11   1         24.70         -0.22        33.15 o                         
   3  11   1         23.89         66.86        32.20 o                         
   4  11   1          0.61         48.55        32.81 o                         
   0  12   1          9.44         69.22        47.08 o                         
   1  12   1          0.18         10.55        33.87 o                         
   2  12   1          4.51         39.06        34.58 o                         
   3  12   1          2.79         53.82        35.04 o                         
   1  13   1         12.14         52.88        36.04 o                         
   2  13   1         14.63         25.39        44.75 o                         
   1   0   2       1479.28       1450.87        77.47 o                         
   2   0   2      15225.54      13194.02       201.73 o                         
   3   0   2       5894.31       5381.79        91.18 o                         
   4   0   2       4350.23       4664.22        81.34 o                         
   5   0   2         55.41        110.64        36.51 o                         
   6   0   2         67.67         30.74        34.91 o                         
   7   0   2        907.32        907.66        42.60 o                         
   8   0   2         46.76         54.41        39.89 o                         
   1   1   2        116.22        135.81        44.10 o                         
   2   1   2        456.11        458.92        33.28 o                         
   3   1   2        221.63        192.94        27.90 o                         
   4   1   2        302.74        257.50        25.06 o                         
   5   1   2        711.54        763.62        28.22 o                         
   6   1   2        265.76        335.71        30.26 o                         
   7   1   2          7.90         10.11        25.70 o                         
   8   1   2         31.36         42.92        34.54 o                         
   0   2   2       1704.87       1935.52        78.99 o                         
   1   2   2       2271.26       2348.58        71.15 o                         
   2   2   2       2371.27       2472.09        62.40 o                         
   3   2   2       2574.19       2301.78        78.72 o                         
   4   2   2         47.26         52.46        26.93 o                         
   5   2   2          4.70         29.29        28.25 o                         
   6   2   2        711.02        820.71        34.48 o                         
   7   2   2         29.24         28.16        27.09 o                         
   8   2   2         30.75         34.59        30.06 o                         
   1   3   2       9963.06       9739.47       182.90 o                         
   2   3   2        194.31        147.52        33.30 o                         
   3   3   2        334.52        325.04        28.82 o                         
   4   3   2       3706.30       3467.93       101.57 o                         
   5   3   2       1665.08       1611.64        41.97 o                         
   6   3   2        420.56        357.40        28.65 o                         
   7   3   2         39.66          6.02        30.14 o                         
   8   3   2         44.68         73.30        29.50 o                         
   0   4   2       8697.71       8717.41        92.15 o                         
   1   4   2       2703.80       2654.59        45.71 o                         
   2   4   2       2484.38       2555.27        57.50 o                         
   3   4   2       2752.36       2808.70        76.64 o                         
   4   4   2        192.55        250.32        25.48 o                         
   5   4   2         24.22         20.93        28.65 o                         
   6   4   2         33.28         21.38        25.32 o                         
   7   4   2        140.28        149.25        31.16 o                         
   8   4   2        128.05         89.64        33.34 o                         
   1   5   2       2247.10       2340.41        54.63 o                         
   2   5   2         80.21         92.96        33.63 o                         
   3   5   2         25.74         70.38        29.98 o                         
   4   5   2         35.11         73.23        29.31 o                         
   5   5   2        178.35        198.99        29.09 o                         
   6   5   2        120.33        113.24        29.99 o                         
   7   5   2         53.13         73.20        27.07 o                         
   0   6   2        169.79        193.65        45.27 o                         
   1   6   2        209.12        318.04        29.92 o                         
   2   6   2          0.11         12.13        32.40 o                         
   3   6   2        395.78        449.13        26.51 o                         
   4   6   2        188.95        249.70        27.05 o                         
   5   6   2         89.93         76.74        28.27 o                         
   6   6   2         22.77         62.12        29.74 o                         
   7   6   2          0.03         13.78        34.21 o                         
   1   7   2         21.27         36.22        31.39 o                         
   2   7   2         20.00         27.05        29.94 o                         
   3   7   2        275.85        271.56        34.54 o                         
   4   7   2         71.31         90.88        29.81 o                         
   5   7   2          6.82         14.60        27.76 o                         
   6   7   2          0.04         19.47        29.76 o                         
   7   7   2         90.66         55.42        36.06 o                         
   0   8   2       1353.32       1238.33        50.61 o                         
   1   8   2        310.72        330.89        29.54 o                         
   2   8   2        209.69        264.76        29.36 o                         
   3   8   2          2.95         48.88        30.01 o                         
   4   8   2        177.71        217.91        33.72 o                         
   5   8   2        201.82        204.89        30.15 o                         
   6   8   2        132.55        131.39        33.01 o                         
   1   9   2         31.60         75.40        31.23 o                         
   2   9   2       1108.99       1197.01        35.63 o                         
   3   9   2         22.68         68.18        29.24 o                         
   4   9   2        165.12        244.23        31.67 o                         
   5   9   2          2.10         45.26        31.89 o                         
   6   9   2          0.65         23.44        30.64 o                         
   0  10   2        225.65        229.76        46.19 o                         
   1  10   2         31.51         78.34        32.10 o                         
   2  10   2          1.30         50.36        33.73 o                         
   3  10   2          8.90         25.29        32.05 o                         
   4  10   2         10.83         33.61        33.60 o                         
   5  10   2          7.07         21.19        30.94 o                         
   1  11   2          2.24          8.35        32.77 o                         
   2  11   2         24.22         68.36        33.95 o                         
   3  11   2          9.60         30.84        32.64 o                         
   4  11   2          0.00         28.48        31.26 o                         
   0  12   2         13.00         12.08        50.21 o                         
   1  12   2         26.17         42.81        33.95 o                         
   2  12   2          0.35         48.11        34.66 o                         
   3  12   2          2.67         57.72        33.77 o                         
   1  13   2          7.12         71.61        36.25 o                         
   2  13   2         87.76         38.10        49.29 o                         
   1   1   3        531.13        584.97        47.97 o                         
   2   1   3      48756.36      43763.02       899.12 o                         
   3   1   3        114.81        129.56        26.79 o                         
   4   1   3       3109.82       2866.59        36.06 o                         
   5   1   3        743.56        753.34        27.14 o                         
   6   1   3        192.19        233.90        25.09 o                         
   7   1   3         11.71         33.07        30.39 o                         
   8   1   3         66.95         85.14        32.12 o                         
   0   2   3      84176.45      81060.78      1840.78 o                         
   1   2   3        395.50        415.27        48.94 o                         
   2   2   3       7415.24       7087.76       188.58 o                         
   3   2   3          0.10         28.06        30.18 o                         
   4   2   3       4569.38       4555.02        56.56 o                         
   5   2   3          0.12         27.59        25.05 o                         
   6   2   3       1156.99       1165.38        30.39 o                         
   7   2   3        130.54        138.82        30.30 o                         
   8   2   3          0.00         13.64        31.54 o                         
   1   3   3       1738.71       1896.55        47.46 o                         
   2   3   3        129.52        156.23        33.22 o                         
   3   3   3         35.06         51.81        27.11 o                         
   4   3   3       1258.43       1260.69        31.94 o                         
   5   3   3          7.51         38.79        24.55 o                         
   6   3   3          0.01          9.34        25.11 o                         
   7   3   3         41.98         71.76        28.27 o                         
   8   3   3        117.98         87.89        31.20 o                         
   0   4   3      28934.07      28327.68       455.69 o                         
   1   4   3          0.74         14.34        36.22 o                         
   2   4   3        416.85        456.36        31.34 o                         
   3   4   3        181.50        178.10        28.69 o                         
   4   4   3       1513.61       1509.67        35.55 o                         
   5   4   3         23.75         64.57        26.20 o                         
   6   4   3          5.26          4.36        27.25 o                         
   7   4   3         46.46         69.15        31.58 o                         
   8   4   3         13.38         52.03        34.12 o                         
   1   5   3        840.98        867.90        36.39 o                         
   2   5   3       8061.69       8109.52       165.04 o                         
   3   5   3        140.25        109.43        25.72 o                         
   4   5   3        590.13        613.72        29.21 o                         
   5   5   3          2.74         50.14        27.06 o                         
   6   5   3        117.77        115.47        30.71 o                         
   7   5   3         32.59         34.86        29.99 o                         
   0   6   3        296.46        332.78        40.93 o                         
   1   6   3          2.34          1.78        29.60 o                         
   2   6   3          7.58         13.30        29.39 o                         
   3   6   3        236.04        245.28        31.82 o                         
   4   6   3         38.25         66.90        33.32 o                         
   5   6   3        206.31        207.46        27.36 o                         
   6   6   3          0.11          6.17        29.41 o                         
   7   6   3          5.90         58.72        33.76 o                         
   1   7   3        797.44        777.68        32.11 o                         
   2   7   3       1335.70       1254.43        39.32 o                         
   3   7   3        347.79        390.89        29.91 o                         
   4   7   3        495.38        545.91        32.77 o                         
   5   7   3         23.61         48.85        29.15 o                         
   6   7   3          4.57         -1.37        29.77 o                         
   7   7   3         14.97         54.17        34.82 o                         
   0   8   3       1768.37       1808.26        53.08 o                         
   1   8   3        362.06        353.36        31.64 o                         
   2   8   3        621.29        645.83        34.54 o                         
   3   8   3        301.77        284.14        33.98 o                         
   4   8   3         83.13        104.88        32.33 o                         
   5   8   3          2.95         69.11        31.11 o                         
   6   8   3        197.86        206.26        30.50 o                         
   1   9   3       1123.63       1050.39        33.81 o                         
   2   9   3          1.43         15.96        32.47 o                         
   3   9   3        192.88        188.27        30.71 o                         
   4   9   3         37.60         54.43        32.24 o                         
   5   9   3         22.25         32.11        32.63 o                         
   6   9   3          0.00         42.13        32.30 o                         
   0  10   3        856.93        809.17        47.55 o                         
   1  10   3        181.70        164.90        32.65 o                         
   2  10   3        149.70        129.55        34.61 o                         
   3  10   3         89.71        110.05        33.82 o                         
   4  10   3         50.40         66.87        33.53 o                         
   5  10   3         18.53         50.37        32.59 o                         
   1  11   3          0.77         30.76        32.37 o                         
   2  11   3        445.65        422.39        34.62 o                         
   3  11   3          8.20         37.06        33.67 o                         
   4  11   3        216.70        206.99        34.02 o                         
   0  12   3        164.31        176.27        47.39 o                         
   1  12   3          4.40         50.40        33.79 o                         
   2  12   3         19.76         74.90        34.14 o                         
   3  12   3          2.03         33.26        36.40 o                         
   1  13   3          7.40         30.61        36.39 o                         
   2  13   3          2.70         21.09        49.83 o                         
   0   0   4       1690.78       1928.48       138.03 o                         
   1   0   4        202.47        183.51        73.75 o                         
   2   0   4       3320.28       2778.06        64.42 o                         
   3   0   4         26.29         10.45        34.75 o                         
   4   0   4       6283.78       6395.04       139.28 o                         
   5   0   4         67.27        105.55        37.69 o                         
   6   0   4        335.47        396.55        39.80 o                         
   7   0   4          4.85          4.56        40.73 o                         
   8   0   4        153.68        219.35        45.11 o                         
   1   1   4        317.79        229.05        43.72 o                         
   2   1   4       9372.18       8541.56       168.51 o                         
   3   1   4         45.35         22.63        30.52 o                         
   4   1   4          0.01         18.84        26.09 o                         
   5   1   4         32.06         66.41        28.20 o                         
   6   1   4       1091.03       1140.79        39.65 o                         
   7   1   4          6.02         -0.55        25.48 o                         
   8   1   4        127.39         95.01        30.35 o                         
   0   2   4       8117.01       7750.88       222.65 o                         
   1   2   4       1631.60       1597.99        58.23 o                         
   2   2   4        424.94        341.14        36.54 o                         
   3   2   4        527.49        510.06        28.16 o                         
   4   2   4       3622.16       3574.06        64.73 o                         
   5   2   4        289.80        285.94        26.06 o                         
   6   2   4         91.20         92.76        30.86 o                         
   7   2   4          8.08         31.74        31.26 o                         
   8   2   4         98.48         38.73        32.92 o                         
   1   3   4         71.89         67.92        39.41 o                         
   2   3   4       4392.30       4312.87       122.93 o                         
   3   3   4       1450.80       1474.97        50.01 o                         
   4   3   4         56.16         60.67        25.62 o                         
   5   3   4         11.02         43.21        28.02 o                         
   6   3   4        308.65        337.73        29.16 o                         
   7   3   4         79.20         66.25        30.76 o                         
   8   3   4          9.90         20.76        33.18 o                         
   0   4   4        637.22        632.01        56.45 o                         
   1   4   4          4.15         17.25        33.57 o                         
   2   4   4        223.21        267.91        32.48 o                         
   3   4   4        120.06        150.01        30.84 o                         
   4   4   4          5.06         20.44        26.53 o                         
   5   4   4        199.61        224.48        28.30 o                         
   6   4   4          2.19          9.29        29.50 o                         
   7   4   4          7.87         26.39        30.38 o                         
   8   4   4         13.52         52.87        30.92 o                         
   1   5   4       1583.99       1602.39        37.54 o                         
   2   5   4       2115.79       2188.16        54.24 o                         
   3   5   4        318.91        317.35        27.49 o                         
   4   5   4         54.28         63.17        27.42 o                         
   5   5   4        196.59        238.39        27.82 o                         
   6   5   4         94.61        122.37        29.12 o                         
   7   5   4         42.62         70.40        29.73 o                         
   0   6   4       5351.05       5965.37        68.11 o                         
   1   6   4       1397.97       1332.05        36.03 o                         
   2   6   4          2.62        -13.03        31.66 o                         
   3   6   4       1442.63       1501.87        35.63 o                         
   4   6   4       1785.72       2097.85        76.76 o                         
   5   6   4          5.33          4.99        29.98 o                         
   6   6   4        158.85        188.20        33.52 o                         
   7   6   4         32.69         52.36        33.64 o                         
   1   7   4        298.16        310.40        32.52 o                         
   2   7   4       2470.46       2613.85        46.45 o                         
   3   7   4         72.78        103.20        30.99 o                         
   4   7   4        142.55        128.01        30.25 o                         
   5   7   4        202.29        235.88        30.63 o                         
   6   7   4        228.09        212.39        33.40 o                         
   7   7   4        111.07         65.48        32.73 o                         
   0   8   4        599.51        645.29        46.86 o                         
   1   8   4        145.88        167.69        30.12 o                         
   2   8   4         15.79          1.29        28.99 o                         
   3   8   4         36.92         39.92        30.09 o                         
   4   8   4        257.71        236.43        28.59 o                         
   5   8   4        267.47        260.24        30.95 o                         
   6   8   4         25.98         34.06        30.72 o                         
   1   9   4        469.22        421.82        32.07 o                         
   2   9   4        197.97        203.88        35.14 o                         
   3   9   4         26.15         38.33        30.26 o                         
   4   9   4          6.72         25.79        29.30 o                         
   5   9   4         30.86         44.45        33.39 o                         
   6   9   4         25.10         58.17        33.16 o                         
   0  10   4        545.31        534.04        49.20 o                         
   1  10   4        954.39        881.85        34.74 o                         
   2  10   4         43.22         70.27        30.98 o                         
   3  10   4        679.21        727.77        34.37 o                         
   4  10   4         63.97         81.15        33.20 o                         
   5  10   4         14.49          9.05        34.98 o                         
   1  11   4        886.45        901.79        35.80 o                         
   2  11   4        271.44        266.54        35.65 o                         
   3  11   4        158.34        140.69        34.63 o                         
   4  11   4        101.54         93.53        33.61 o                         
   0  12   4        193.73        201.53        68.07 o                         
   1  12   4         30.25         61.01        35.18 o                         
   2  12   4         46.59         75.06        34.77 o                         
   3  12   4         66.97         54.69        33.72 o                         
   1  13   4          3.65         27.19        33.87 o                         
   2  13   4         37.99          7.89        42.60 o                         
   1   1   5       5470.64       5622.90       201.30 o                         
   2   1   5      11676.52      10219.39       225.15 o                         
   3   1   5        493.56        454.59        28.22 o                         
   4   1   5       1156.67       1111.02        31.70 o                         
   5   1   5        443.06        410.90        27.65 o                         
   6   1   5          8.11          4.02        26.58 o                         
   7   1   5         16.57         39.90        26.48 o                         
   8   1   5          7.06         31.06        30.13 o                         
   0   2   5       9965.50       9772.05       390.96 o                         
   1   2   5        608.51        610.94        50.63 o                         
   2   2   5        941.54        915.53        36.59 o                         
   3   2   5       1438.54       1320.45        32.89 o                         
   4   2   5        514.68        524.65        27.42 o                         
   5   2   5        101.55         83.57        27.08 o                         
   6   2   5        123.29        144.51        29.06 o                         
   7   2   5         24.13         80.66        29.34 o                         
   8   2   5          0.40         39.97        32.31 o                         
   1   3   5       1023.21        982.55        40.77 o                         
   2   3   5        745.46        635.40        33.77 o                         
   3   3   5        100.17        117.37        31.07 o                         
   4   3   5         34.07         26.64        23.36 o                         
   5   3   5        280.04        269.74        24.60 o                         
   6   3   5         17.87         35.54        28.28 o                         
   7   3   5          3.82         14.89        30.22 o                         
   8   3   5          0.00         33.67        33.48 o                         
   0   4   5      15037.61      14195.91       225.35 o                         
   1   4   5         41.01         70.08        35.86 o                         
   2   4   5       2057.96       2036.45        43.51 o                         
   3   4   5       1020.68        983.09        34.01 o                         
   4   4   5          3.38         19.34        26.45 o                         
   5   4   5         33.04         26.80        27.47 o                         
   6   4   5        115.82        139.98        27.65 o                         
   7   4   5        175.72        188.59        30.57 o                         
   8   4   5         86.63         81.66        34.10 o                         
   1   5   5       1669.63       1646.91        36.11 o                         
   2   5   5        335.94        304.59        30.26 o                         
   3   5   5         52.65         97.46        26.57 o                         
   4   5   5        738.09        767.24        30.25 o                         
   5   5   5        384.09        481.89        31.75 o                         
   6   5   5        259.81        286.14        29.08 o                         
   7   5   5         14.57         13.82        27.97 o                         
   0   6   5         38.45         70.38        45.25 o                         
   1   6   5       1282.54       1418.19        35.86 o                         
   2   6   5         37.88         52.18        28.05 o                         
   3   6   5       1037.82       1036.74        41.12 o                         
   4   6   5        203.07        207.73        28.28 o                         
   5   6   5          0.02          1.69        26.61 o                         
   6   6   5          0.43         60.55        27.38 o                         
   7   6   5          6.86         29.79        32.91 o                         
   1   7   5       2297.90       2413.09        38.06 o                         
   2   7   5        135.95        152.59        32.68 o                         
   3   7   5          9.49         15.73        27.33 o                         
   4   7   5        132.30        164.32        29.76 o                         
   5   7   5         44.39         54.44        29.62 o                         
   6   7   5          0.01         25.79        29.16 o                         
   7   7   5         19.21         24.56        32.66 o                         
   0   8   5          8.76         33.86        49.96 o                         
   1   8   5          2.30         32.38        28.38 o                         
   2   8   5        120.40        167.93        32.23 o                         
   3   8   5        337.07        357.34        31.40 o                         
   4   8   5         47.97         79.40        31.83 o                         
   5   8   5        268.20        247.11        31.45 o                         
   6   8   5          8.21         43.43        31.30 o                         
   1   9   5        197.39        189.34        28.98 o                         
   2   9   5        491.46        547.27        38.85 o                         
   3   9   5        418.25        374.65        31.65 o                         
   4   9   5         25.31         63.38        32.64 o                         
   5   9   5         40.79         20.09        30.97 o                         
   6   9   5         17.63         42.43        35.56 o                         
   0  10   5       1923.33       1842.92        58.37 o                         
   1  10   5         63.04         69.80        30.21 o                         
   2  10   5        221.35        214.54        33.68 o                         
   3  10   5        253.39        241.32        34.28 o                         
   4  10   5        127.94        132.18        34.24 o                         
   5  10   5         32.68         63.01        34.19 o                         
   1  11   5        344.83        300.29        35.30 o                         
   2  11   5        525.84        469.23        35.57 o                         
   3  11   5        119.32        132.11        32.91 o                         
   4  11   5        131.35        159.59        37.18 o                         
   0  12   5         37.20         57.52        50.72 o                         
   1  12   5         98.22         86.37        33.88 o                         
   2  12   5         24.56         60.79        33.88 o                         
   3  12   5         55.67         44.30        36.45 o                         
   1  13   5         10.58         78.76        36.40 o                         
   2  13   5         59.90        137.46        67.92 o                         
   0   0   6        499.27        554.86       119.67 o                         
   1   0   6       7954.30       8120.96       202.03 o                         
   2   0   6         73.91         91.67        46.70 o                         
   3   0   6       2495.31       2125.24        94.25 o                         
   4   0   6        886.33        852.76        37.73 o                         
   5   0   6        181.04        210.95        37.27 o                         
   6   0   6        759.33        875.95        64.47 o                         
   7   0   6         45.80         54.33        47.24 o                         
   8   0   6         13.91          2.20        45.76 o                         
   1   1   6      11226.17      10757.31       346.37 o                         
   2   1   6       2063.96       1812.51        55.23 o                         
   3   1   6         73.30         68.22        26.22 o                         
   4   1   6        313.80        304.01        27.32 o                         
   5   1   6        159.19         99.08        25.48 o                         
   6   1   6         29.46         48.03        26.64 o                         
   7   1   6         43.94         85.64        29.38 o                         
   8   1   6         53.83         74.48        32.33 o                         
   0   2   6        101.98         74.26        60.40 o                         
   1   2   6        412.37        523.93        47.94 o                         
   2   2   6       1673.52       1470.82        40.30 o                         
   3   2   6       2374.46       2218.06        51.49 o                         
   4   2   6        191.24        207.23        26.56 o                         
   5   2   6        300.85        285.60        27.33 o                         
   6   2   6         20.91         69.48        25.65 o                         
   7   2   6         53.59         70.01        29.49 o                         
   8   2   6          2.03          6.92        30.70 o                         
   1   3   6       2133.33       2023.48        58.34 o                         
   2   3   6       1466.22       1401.31        46.49 o                         
   3   3   6         68.36         51.03        26.94 o                         
   4   3   6        957.98        943.18        27.47 o                         
   5   3   6        319.33        302.33        26.23 o                         
   6   3   6          9.58         26.90        25.53 o                         
   7   3   6         49.41         78.09        30.78 o                         
   8   3   6         15.63         10.10        31.78 o                         
   0   4   6       1462.00       1412.03        63.20 o                         
   1   4   6        501.60        543.48        35.36 o                         
   2   4   6         35.87         77.21        32.17 o                         
   3   4   6        191.54        168.98        29.15 o                         
   4   4   6        566.69        538.31        26.66 o                         
   5   4   6         19.42         45.82        25.05 o                         
   6   4   6         35.77         52.28        25.84 o                         
   7   4   6         21.98         54.16        30.06 o                         
   8   4   6          0.01          5.70        33.94 o                         
   1   5   6        215.53        220.13        30.76 o                         
   2   5   6        882.96        892.21        36.19 o                         
   3   5   6         50.37         58.02        30.81 o                         
   4   5   6        510.09        528.64        31.77 o                         
   5   5   6        175.70        184.39        27.18 o                         
   6   5   6          4.93          7.32        31.03 o                         
   7   5   6          2.66         66.99        31.68 o                         
   0   6   6      14118.93      14098.24       214.48 o                         
   1   6   6         89.96         56.15        32.20 o                         
   2   6   6       1395.37       1452.02        35.02 o                         
   3   6   6         16.13         13.40        29.29 o                         
   4   6   6        709.98        715.05        34.28 o                         
   5   6   6        108.70        109.19        26.45 o                         
   6   6   6         78.83         91.77        31.67 o                         
   7   6   6         37.87         63.65        31.53 o                         
   1   7   6         14.65         45.69        32.55 o                         
   2   7   6       1841.28       1945.47        39.78 o                         
   3   7   6        195.88        203.43        29.61 o                         
   4   7   6         42.21         20.96        32.63 o                         
   5   7   6         59.44         75.73        32.11 o                         
   6   7   6         35.96         44.00        32.66 o                         
   7   7   6         59.45         48.76        34.53 o                         
   0   8   6        435.03        391.95        45.90 o                         
   1   8   6        100.01         72.79        32.07 o                         
   2   8   6         97.81        118.16        29.86 o                         
   3   8   6        616.96        574.57        34.71 o                         
   4   8   6         20.48         74.46        29.36 o                         
   5   8   6         22.66         41.88        28.38 o                         
   6   8   6         54.08         65.76        32.06 o                         
   1   9   6        573.75        631.55        32.40 o                         
   2   9   6        884.48        975.67        35.91 o                         
   3   9   6        270.71        292.05        33.80 o                         
   4   9   6        205.27        202.35        30.90 o                         
   5   9   6        299.99        222.22        37.72 o                         
   6   9   6          0.02         55.54        36.25 o                         
   0  10   6        505.17        593.54        81.43 o                         
   1  10   6        236.73        237.28        33.53 o                         
   2  10   6        102.53        123.40        33.08 o                         
   3  10   6        147.08        160.50        31.62 o                         
   4  10   6          0.28         66.07        31.38 o                         
   5  10   6         16.61         12.80        35.53 o                         
   1  11   6         12.20         60.90        30.26 o                         
   2  11   6          0.31         -1.30        31.53 o                         
   3  11   6          9.35         19.18        35.67 o                         
   4  11   6          0.25         -5.29        35.97 o                         
   0  12   6          6.88         13.63        47.80 o                         
   1  12   6        143.70        162.85        35.91 o                         
   2  12   6          2.14         35.52        30.51 o                         
   3  12   6         29.68         37.90        35.12 o                         
   1  13   6         10.21         20.57        37.56 o                         
   2  13   6         33.49         -6.60        93.49 o                         
   1   1   7       2982.25       2931.39        96.17 o                         
   2   1   7         38.98         82.56        34.31 o                         
   3   1   7        288.55        309.90        27.34 o                         
   4   1   7       1189.57       1059.25        30.21 o                         
   5   1   7          4.79         33.84        23.77 o                         
   6   1   7         37.89         49.46        28.40 o                         
   7   1   7          6.72         14.84        27.29 o                         
   8   1   7         10.78         17.03        34.57 o                         
   0   2   7          6.51         19.27        61.54 o                         
   1   2   7        127.70        136.57        47.62 o                         
   2   2   7        386.28        359.20        33.02 o                         
   3   2   7         39.04         48.34        28.92 o                         
   4   2   7         13.06         31.58        27.96 o                         
   5   2   7          7.79         31.25        26.86 o                         
   6   2   7         86.73        121.72        27.01 o                         
   7   2   7          3.94         35.59        27.00 o                         
   8   2   7          5.38         20.49        32.59 o                         
   1   3   7        498.38        458.98        40.01 o                         
   2   3   7         21.78         56.88        31.49 o                         
   3   3   7       2021.66       2000.93        48.88 o                         
   4   3   7        312.79        308.53        28.50 o                         
   5   3   7        227.39        262.46        26.45 o                         
   6   3   7          3.83         13.23        27.45 o                         
   7   3   7         10.70         61.98        29.50 o                         
   8   3   7         27.00         67.60        33.21 o                         
   0   4   7      10340.29      10321.43       233.58 o                         
   1   4   7       1861.50       1894.58        42.63 o                         
   2   4   7       2620.88       2629.75        79.63 o                         
   3   4   7        959.68        908.81        35.68 o                         
   4   4   7        369.42        401.25        28.27 o                         
   5   4   7        238.34        244.31        29.15 o                         
   6   4   7        377.68        362.50        29.72 o                         
   7   4   7         86.91         94.38        33.48 o                         
   8   4   7          6.95         33.77        31.76 o                         
   1   5   7        386.67        383.12        32.16 o                         
   2   5   7       6810.70       7276.88       144.48 o                         
   3   5   7         27.20         83.58        31.08 o                         
   4   5   7        485.95        556.35        29.70 o                         
   5   5   7        256.18        260.21        30.60 o                         
   6   5   7         93.86         87.37        30.75 o                         
   7   5   7          0.14         46.51        32.93 o                         
   0   6   7       1905.64       2215.81        69.91 o                         
   1   6   7         58.31         87.31        30.50 o                         
   2   6   7         25.86         38.23        29.44 o                         
   3   6   7         73.31         83.77        31.16 o                         
   4   6   7        145.52        138.66        32.29 o                         
   5   6   7         17.65         48.53        30.34 o                         
   6   6   7         11.43         10.85        32.40 o                         
   7   6   7         48.11         52.02        33.50 o                         
   1   7   7        376.17        320.61        32.05 o                         
   2   7   7        950.45        986.61        35.23 o                         
   3   7   7         87.50        106.98        29.01 o                         
   4   7   7        227.87        259.46        32.78 o                         
   5   7   7          0.39         14.51        31.78 o                         
   6   7   7         27.75         37.07        32.48 o                         
   7   7   7          6.17        128.63        54.98 o                         
   0   8   7       1382.84       1392.64        52.81 o                         
   1   8   7         93.09        123.68        32.02 o                         
   2   8   7         23.86         36.30        28.95 o                         
   3   8   7         26.95         69.89        31.57 o                         
   4   8   7        266.46        297.17        31.48 o                         
   5   8   7          8.18         46.78        29.91 o                         
   6   8   7         11.24         41.23        32.60 o                         
   1   9   7         46.53         58.55        33.89 o                         
   2   9   7         12.16         60.20        28.46 o                         
   3   9   7         10.54         20.28        26.76 o                         
   4   9   7         57.89         61.67        33.35 o                         
   5   9   7         28.79         50.80        33.79 o                         
   6   9   7          4.23          7.28        36.22 o                         
   0  10   7        659.87        689.82        48.90 o                         
   1  10   7        168.79        122.95        32.20 o                         
   2  10   7        145.11        142.09        32.21 o                         
   3  10   7         89.21         99.02        31.00 o                         
   4  10   7          4.80         39.21        29.19 o                         
   5  10   7         22.36         93.59        33.02 o                         
   1  11   7        451.53        436.02        32.90 o                         
   2  11   7          6.01          9.37        34.42 o                         
   3  11   7         69.16         47.80        32.20 o                         
   4  11   7          2.45         26.91        31.46 o                         
   0  12   7        132.25        166.33        50.79 o                         
   1  12   7        100.82         96.26        34.84 o                         
   2  12   7         10.83         55.75        32.26 o                         
   3  12   7        203.78        175.26        37.72 o                         
   1  13   7         81.79        110.51        37.30 o                         
   0   0   8      15230.79      16260.71       216.79 o                         
   1   0   8        136.51        165.07        84.88 o                         
   2   0   8        476.92        445.74        51.23 o                         
   3   0   8         50.71         66.76        38.03 o                         
   4   0   8       1155.98       1090.65        53.18 o                         
   5   0   8         18.27         72.32        32.71 o                         
   6   0   8          6.48         47.76        43.80 o                         
   7   0   8          9.48         15.42        31.71 o                         
   8   0   8         32.51         28.06        45.60 o                         
   1   1   8        735.20        559.08        52.18 o                         
   2   1   8        316.12        265.28        33.82 o                         
   3   1   8         15.71         32.13        26.80 o                         
   4   1   8          3.70         12.14        24.04 o                         
   5   1   8         31.57         53.23        25.58 o                         
   6   1   8          6.13         18.64        28.01 o                         
   7   1   8         36.27         15.94        27.16 o                         
   8   1   8          0.93         28.13        34.25 o                         
   0   2   8      14661.71      14027.14       850.19 o                         
   1   2   8       1213.52       1314.95        51.70 o                         
   2   2   8        634.27        558.94        33.17 o                         
   3   2   8         15.53         32.49        28.81 o                         
   4   2   8        595.89        563.19        29.40 o                         
   5   2   8        332.49        308.90        28.67 o                         
   6   2   8          0.94         23.92        29.20 o                         
   7   2   8          5.56          0.23        26.99 o                         
   8   2   8          1.94         40.37        32.90 o                         
   1   3   8          8.79          5.48        41.55 o                         
   2   3   8       2753.45       2604.07        68.50 o                         
   3   3   8          7.36          1.75        31.20 o                         
   4   3   8        238.10        245.52        27.70 o                         
   5   3   8        111.94        165.48        27.20 o                         
   6   3   8          1.39         23.36        30.50 o                         
   7   3   8         74.71         92.72        31.08 o                         
   8   3   8          1.41          9.95        31.47 o                         
   0   4   8       5857.53       6042.29       198.23 o                         
   1   4   8       1195.27       1117.37        38.49 o                         
   2   4   8          5.42         27.34        32.78 o                         
   3   4   8        808.93        923.59        29.67 o                         
   4   4   8        245.28        303.77        27.44 o                         
   5   4   8          4.09         22.45        25.46 o                         
   6   4   8          6.99         20.19        25.01 o                         
   7   4   8          4.02         29.45        27.83 o                         
   8   4   8          3.48        116.02        44.73 o                         
   1   5   8        330.30        387.87        33.87 o                         
   2   5   8       6537.41       6545.57       132.53 o                         
   3   5   8        212.83        248.54        32.73 o                         
   4   5   8        249.81        312.20        30.93 o                         
   5   5   8        163.31        169.82        27.10 o                         
   6   5   8          9.37         32.04        29.50 o                         
   7   5   8         12.01         61.64        32.62 o                         
   0   6   8       5816.65       5867.13       143.99 o                         
   1   6   8          2.51          8.89        32.44 o                         
   2   6   8       1527.95       1552.62        57.05 o                         
   3   6   8        161.84        194.12        32.29 o                         
   4   6   8         17.05         35.50        26.41 o                         
   5   6   8         95.20        156.18        31.17 o                         
   6   6   8         90.99        104.83        32.13 o                         
   7   6   8         13.10         39.19        33.37 o                         
   1   7   8        377.58        337.64        33.86 o                         
   2   7   8          9.87         11.03        29.78 o                         
   3   7   8        113.13         75.04        32.40 o                         
   4   7   8        326.39        342.61        27.74 o                         
   5   7   8        104.02        118.86        30.44 o                         
   6   7   8         55.45         36.59        30.88 o                         
   7   7   8         24.01         16.48        31.10 o                         
   0   8   8        886.59        930.01        49.76 o                         
   1   8   8        348.89        301.02        30.63 o                         
   2   8   8         11.68         23.16        32.60 o                         
   3   8   8        459.09        481.73        34.79 o                         
   4   8   8         82.20         86.65        30.85 o                         
   5   8   8          0.70          0.28        33.25 o                         
   6   8   8          0.54         46.42        32.12 o                         
   1   9   8        499.64        495.17        35.46 o                         
   2   9   8        279.64        298.97        32.34 o                         
   3   9   8         36.73         33.84        28.26 o                         
   4   9   8        149.99        168.68        32.23 o                         
   5   9   8          2.08         23.76        35.01 o                         
   6   9   8          1.92         39.51        34.41 o                         
   0  10   8         87.92        117.51        49.22 o                         
   1  10   8         22.96         28.18        31.78 o                         
   2  10   8         82.12        129.99        33.85 o                         
   3  10   8        111.16         96.78        31.15 o                         
   4  10   8         14.63         74.80        31.50 o                         
   5  10   8          0.30         10.37        32.02 o                         
   1  11   8        411.52        374.25        34.67 o                         
   2  11   8        162.02        170.75        30.83 o                         
   3  11   8        165.57        168.40        33.18 o                         
   4  11   8         44.51         82.30        34.95 o                         
   0  12   8        437.96        441.69        52.16 o                         
   1  12   8        211.83        197.11        35.70 o                         
   2  12   8        101.88         97.27        35.01 o                         
   3  12   8        155.90        148.40        36.80 o                         
   1  13   8          7.04          6.25        33.69 o                         
   1   1   9       3031.05       2961.58        72.24 o                         
   2   1   9        149.37         80.04        32.37 o                         
   3   1   9         38.09         36.13        28.05 o                         
   4   1   9        270.71        304.79        28.55 o                         
   5   1   9        192.53        206.21        25.58 o                         
   6   1   9          7.04         39.52        28.01 o                         
   7   1   9         14.79         27.91        27.51 o                         
   8   1   9         19.70         41.89        34.31 o                         
   0   2   9       2394.56       2549.62       133.59 o                         
   1   2   9       5407.95       5228.40       211.70 o                         
   2   2   9        728.43        753.62        33.50 o                         
   3   2   9       3171.81       2827.27        75.90 o                         
   4   2   9         99.34        115.32        24.88 o                         
   5   2   9          2.45         28.16        27.32 o                         
   6   2   9         43.54         89.06        28.55 o                         
   7   2   9         38.62         65.83        28.34 o                         
   8   2   9         19.59         24.80        32.11 o                         
   1   3   9      12020.34      11827.84       422.60 o                         
   2   3   9       2770.52       2847.28        88.04 o                         
   3   3   9        334.95        374.50        28.52 o                         
   4   3   9          4.57         14.79        28.23 o                         
   5   3   9        160.44        132.75        25.05 o                         
   6   3   9         87.77         67.48        26.49 o                         
   7   3   9         12.86         23.76        27.68 o                         
   8   3   9          0.16         30.80        29.89 o                         
   0   4   9       2319.08       2439.08       103.35 o                         
   1   4   9        443.71        475.79        34.86 o                         
   2   4   9          1.20         26.03        26.71 o                         
   3   4   9        110.97        143.64        32.16 o                         
   4   4   9        121.57        146.38        27.22 o                         
   5   4   9          2.23        -12.54        27.36 o                         
   6   4   9         34.04         31.25        28.40 o                         
   7   4   9          1.80         28.23        29.30 o                         
   8   4   9          7.27         64.21        44.06 o                         
   1   5   9          1.98         23.79        32.02 o                         
   2   5   9        127.42        122.02        33.61 o                         
   3   5   9        144.50        166.02        29.70 o                         
   4   5   9          0.33         12.77        28.74 o                         
   5   5   9          0.30         35.35        28.14 o                         
   6   5   9          2.54          6.90        29.71 o                         
   7   5   9          0.43          7.64        29.35 o                         
   0   6   9        245.81        242.68        48.37 o                         
   1   6   9        469.96        481.28        33.69 o                         
   2   6   9         43.93         44.95        28.52 o                         
   3   6   9        248.73        298.84        31.25 o                         
   4   6   9          0.02         53.68        32.42 o                         
   5   6   9         24.24         43.64        29.03 o                         
   6   6   9         57.52         47.98        28.38 o                         
   7   6   9         75.54         72.05        33.60 o                         
   1   7   9       1287.95       1277.42        36.64 o                         
   2   7   9        183.57        185.05        31.51 o                         
   3   7   9       1366.50       1276.18        46.51 o                         
   4   7   9        121.62        133.90        30.62 o                         
   5   7   9        342.16        390.24        33.41 o                         
   6   7   9          3.81         -7.27        33.36 o                         
   7   7   9         17.22         62.37        30.98 o                         
   0   8   9        589.23        618.60        52.45 o                         
   1   8   9        445.93        445.66        33.29 o                         
   2   8   9         32.12         53.66        31.90 o                         
   3   8   9         11.23         44.53        31.23 o                         
   4   8   9         28.87         30.05        32.66 o                         
   5   8   9        169.97        134.78        31.72 o                         
   6   8   9          0.72         19.75        32.15 o                         
   1   9   9       1176.75       1150.35        34.37 o                         
   2   9   9         23.03         47.15        30.55 o                         
   3   9   9         58.37        102.62        33.98 o                         
   4   9   9         11.29         31.97        32.38 o                         
   5   9   9        266.85        240.21        32.62 o                         
   6   9   9         30.50         63.41        36.82 o                         
   0  10   9          1.82         -9.33        43.59 o                         
   1  10   9       1213.36       1097.81        47.69 o                         
   2  10   9         56.90         89.55        36.67 o                         
   3  10   9       1040.50        988.81        33.71 o                         
   4  10   9         84.39         88.75        31.06 o                         
   5  10   9         61.32         78.12        31.69 o                         
   1  11   9        166.05        179.21        34.11 o                         
   2  11   9         17.66         25.07        30.04 o                         
   3  11   9         74.90         33.50        29.14 o                         
   4  11   9         29.76         37.12        33.43 o                         
   0  12   9          3.05         71.63        54.59 o                         
   1  12   9         97.19        103.00        34.54 o                         
   2  12   9         11.93         36.06        32.20 o                         
   3  12   9         31.11         59.25        36.41 o                         
   1  13   9        160.77        140.84        39.81 o                         
   0   0  10       3630.24       3747.82       152.67 o                         
   1   0  10       1242.59       1279.22        80.81 o                         
   2   0  10         52.08         82.87        46.74 o                         
   3   0  10       1927.99       1633.33        94.51 o                         
   4   0  10       1442.88       1413.80        87.81 o                         
   5   0  10         39.37        101.77        37.68 o                         
   6   0  10         25.09         39.92        39.79 o                         
   7   0  10          4.32         16.45        34.45 o                         
   8   0  10         88.83         24.69        41.72 o                         
   1   1  10       1236.50       1055.26        52.37 o                         
   2   1  10        444.99        428.68        33.16 o                         
   3   1  10        192.27        192.42        28.43 o                         
   4   1  10        175.16        174.39        24.67 o                         
   5   1  10         49.39         48.90        23.84 o                         
   6   1  10        175.64        194.30        25.80 o                         
   7   1  10         14.82         -2.04        31.93 o                         
   8   1  10         18.43         31.61        31.72 o                         
   0   2  10       6378.43       5978.99       203.43 o                         
   1   2  10        482.61        336.65        44.42 o                         
   2   2  10       4173.44       4195.56       151.84 o                         
   3   2  10         18.00         23.49        27.12 o                         
   4   2  10         64.21         85.36        25.51 o                         
   5   2  10        311.43        323.50        26.93 o                         
   6   2  10        722.17        789.12        31.30 o                         
   7   2  10         23.67         92.39        28.75 o                         
   8   2  10         32.82         31.04        38.02 o                         
   1   3  10       2509.62       2464.65       103.54 o                         
   2   3  10       6141.92       5893.14       236.15 o                         
   3   3  10        135.52        114.03        32.07 o                         
   4   3  10       2568.34       2545.65        76.41 o                         
   5   3  10          0.13         31.58        26.21 o                         
   6   3  10          4.48         48.73        26.51 o                         
   7   3  10         14.12         68.05        30.13 o                         
   8   3  10        103.35         72.99        32.37 o                         
   0   4  10       1736.83       1745.63       100.33 o                         
   1   4  10       2379.22       2430.78        94.40 o                         
   2   4  10         12.71         56.67        33.64 o                         
   3   4  10       2133.61       1934.17        37.54 o                         
   4   4  10        505.59        496.66        27.32 o                         
   5   4  10          4.35         13.75        26.52 o                         
   6   4  10         82.72         91.30        26.02 o                         
   7   4  10          1.33         63.94        29.59 o                         
   1   5  10       2374.47       2311.42        61.77 o                         
   2   5  10        389.73        337.19        36.79 o                         
   3   5  10         31.18         56.42        30.56 o                         
   4   5  10        555.47        600.02        30.85 o                         
   5   5  10        203.07        172.98        29.60 o                         
   6   5  10          4.35         30.98        32.15 o                         
   7   5  10         13.43          5.36        30.63 o                         
   0   6  10       4915.57       4804.37       188.81 o                         
   1   6  10        156.02         70.92        33.95 o                         
   2   6  10       1232.78       1278.29        46.42 o                         
   3   6  10         45.81         55.07        32.68 o                         
   4   6  10         97.91         98.60        31.48 o                         
   5   6  10         83.45         62.26        27.30 o                         
   6   6  10        118.93        130.81        32.25 o                         
   7   6  10         48.83         39.72        32.78 o                         
   1   7  10        103.46         79.31        33.22 o                         
   2   7  10        242.96        285.21        34.16 o                         
   3   7  10          0.06         38.51        33.75 o                         
   4   7  10         33.83         49.86        33.10 o                         
   5   7  10         47.23         51.16        32.42 o                         
   6   7  10          3.22         32.92        32.31 o                         
   7   7  10          1.88         -3.02        35.38 o                         
   0   8  10       1627.13       1608.13        72.00 o                         
   1   8  10        209.64        212.04        32.41 o                         
   2   8  10        170.10        208.87        31.30 o                         
   3   8  10         17.60         39.12        28.98 o                         
   4   8  10        174.44        204.23        34.18 o                         
   5   8  10        143.53        169.57        34.40 o                         
   6   8  10         38.81         46.55        30.79 o                         
   1   9  10          8.90         44.05        31.41 o                         
   2   9  10       2333.65       2396.24        79.25 o                         
   3   9  10        329.20        307.69        39.43 o                         
   4   9  10        228.77        247.10        34.83 o                         
   5   9  10          8.27         22.74        30.89 o                         
   6   9  10         33.62         54.19        39.49 o                         
   0  10  10       2063.28       2064.20        84.88 o                         
   1  10  10         10.24         80.84        34.17 o                         
   2  10  10        104.26        133.13        37.70 o                         
   3  10  10         12.20         22.13        30.34 o                         
   4  10  10        186.25        139.00        34.08 o                         
   5  10  10          6.05         71.46        35.31 o                         
   1  11  10        110.10        136.08        34.40 o                         
   2  11  10         34.22         55.04        35.01 o                         
   3  11  10        148.63        104.93        36.21 o                         
   4  11  10          3.46         32.83        32.69 o                         
   0  12  10         60.98        114.37        49.64 o                         
   1  12  10         56.63         55.72        34.60 o                         
   2  12  10          0.88         40.30        32.79 o                         
   3  12  10         24.58         38.29        37.30 o                         
   1  13  10         18.81         35.68        44.88 o                         
   1   1  11       6985.61       7010.20       142.96 o                         
   2   1  11        430.98        446.95        37.10 o                         
   3   1  11        228.67        236.95        25.08 o                         
   4   1  11        217.92        219.88        24.83 o                         
   5   1  11        422.86        437.74        26.92 o                         
   6   1  11         40.08         62.80        27.74 o                         
   7   1  11          0.71         11.61        31.61 o                         
   8   1  11          0.06         16.86        32.74 o                         
   0   2  11       3931.88       3652.39       179.08 o                         
   1   2  11       1914.79       1691.89        60.60 o                         
   2   2  11       1934.22       1846.06        68.07 o                         
   3   2  11       2157.03       2087.41        72.20 o                         
   4   2  11         50.87         85.00        27.18 o                         
   5   2  11          8.85          9.74        27.05 o                         
   6   2  11         55.89         91.79        26.29 o                         
   7   2  11         69.35         78.31        28.54 o                         
   8   2  11         33.76         56.89        35.51 o                         
   1   3  11       2478.73       2425.57        87.27 o                         
   2   3  11         49.84         97.58        33.69 o                         
   3   3  11        234.40        229.00        28.08 o                         
   4   3  11        157.71        155.59        26.65 o                         
   5   3  11          6.48         65.65        26.85 o                         
   6   3  11         48.29         88.97        31.04 o                         
   7   3  11          0.13         15.65        28.14 o                         
   8   3  11          8.82         30.93        31.27 o                         
   0   4  11       1404.81       1531.87       117.22 o                         
   1   4  11        593.71        622.10        38.49 o                         
   2   4  11         37.19         11.74        33.65 o                         
   3   4  11         40.50        102.70        32.64 o                         
   4   4  11        314.82        345.77        29.74 o                         
   5   4  11          1.72         11.10        25.68 o                         
   6   4  11          0.24         37.31        28.75 o                         
   7   4  11         41.11         89.82        31.13 o                         
   1   5  11        870.01        945.64        38.82 o                         
   2   5  11        939.63        900.39        35.64 o                         
   3   5  11        273.06        264.59        28.69 o                         
   4   5  11        121.94        153.52        32.40 o                         
   5   5  11         14.72         34.63        31.33 o                         
   6   5  11          0.06         21.00        31.24 o                         
   7   5  11         15.53         31.42        33.44 o                         
   0   6  11          1.53         25.33        43.26 o                         
   1   6  11        140.55        122.98        34.08 o                         
   2   6  11          1.49         14.89        31.86 o                         
   3   6  11         47.26         58.81        32.22 o                         
   4   6  11         23.00         49.76        28.34 o                         
   5   6  11          1.51          3.83        29.29 o                         
   6   6  11          0.17         60.09        32.23 o                         
   7   6  11          3.15         66.30        32.64 o                         
   1   7  11          0.24         33.58        30.52 o                         
   2   7  11        219.00        174.82        30.40 o                         
   3   7  11         12.89         47.87        32.75 o                         
   4   7  11         75.82        108.24        31.19 o                         
   5   7  11         92.87         92.03        33.93 o                         
   6   7  11          0.32         29.37        31.59 o                         
   7   7  11         30.56         29.02        40.63 o                         
   0   8  11         15.34          1.80        46.91 o                         
   1   8  11        150.69        187.26        31.82 o                         
   2   8  11        104.43        125.91        31.05 o                         
   3   8  11        502.12        525.83        32.24 o                         
   4   8  11        104.18        151.66        34.42 o                         
   5   8  11         27.55         66.42        33.91 o                         
   6   8  11          0.05          9.35        34.88 o                         
   1   9  11       1415.66       1325.90        41.88 o                         
   2   9  11        674.01        691.73        31.45 o                         
   3   9  11        245.52        290.21        39.99 o                         
   4   9  11          8.26         40.24        35.48 o                         
   5   9  11        346.32        250.90        35.94 o                         
   6   9  11         92.34         79.61        46.33 o                         
   0  10  11        387.51        441.42        45.70 o                         
   1  10  11        765.88        736.92        40.84 o                         
   2  10  11         17.03         24.73        33.66 o                         
   3  10  11        596.87        532.17        32.83 o                         
   4  10  11        221.52        201.85        36.46 o                         
   5  10  11         26.97        -17.98        34.68 o                         
   1  11  11        114.36        139.88        35.16 o                         
   2  11  11          7.35         35.39        35.68 o                         
   3  11  11          0.65        -12.44        35.39 o                         
   4  11  11         51.17         76.85        39.63 o                         
   0  12  11         50.38         78.15        51.76 o                         
   1  12  11         75.02         73.81        35.37 o                         
   2  12  11          2.14         16.72        33.55 o                         
   3  12  11          7.05         38.30        37.49 o                         
   1  13  11         45.14        161.68        75.16 o                         
   0   0  12          0.58         69.48       110.48 o                         
   1   0  12        357.15        382.48        65.61 o                         
   2   0  12         86.27         40.61        45.06 o                         
   3   0  12       2015.16       1908.68        48.47 o                         
   4   0  12        227.07        281.90        40.41 o                         
   5   0  12        232.63        271.86        39.99 o                         
   6   0  12         24.91         37.88        39.34 o                         
   7   0  12          4.57         -4.55        34.86 o                         
   8   0  12        100.85        142.85        56.05 o                         
   1   1  12       1296.55       1178.93        44.86 o                         
   2   1  12         53.86         93.17        32.83 o                         
   3   1  12         55.20         66.95        25.44 o                         
   4   1  12         29.87         38.11        28.05 o                         
   5   1  12        104.68        102.43        27.56 o                         
   6   1  12        103.60        148.12        31.36 o                         
   7   1  12         61.90         55.01        29.07 o                         
   8   1  12          0.05          8.67        31.87 o                         
   0   2  12        121.57        138.72        51.50 o                         
   1   2  12        505.79        387.25        45.51 o                         
   2   2  12          2.65         48.30        31.26 o                         
   3   2  12         10.91         17.14        30.75 o                         
   4   2  12         16.48         50.07        28.17 o                         
   5   2  12        107.80        139.25        28.56 o                         
   6   2  12          0.05         24.21        28.59 o                         
   7   2  12          0.01         17.24        30.31 o                         
   8   2  12         10.32         21.31        34.72 o                         
   1   3  12        271.41        244.89        34.21 o                         
   2   3  12         43.97         85.36        32.49 o                         
   3   3  12       1136.93       1103.62        35.06 o                         
   4   3  12         36.90         84.63        27.44 o                         
   5   3  12         42.34        100.41        28.29 o                         
   6   3  12          7.91         12.26        31.22 o                         
   7   3  12          4.90         47.40        31.78 o                         
   8   3  12          3.11        -16.09        32.21 o                         
   0   4  12        451.17        634.75        46.99 o                         
   1   4  12         63.42         74.94        35.38 o                         
   2   4  12        223.06        225.24        35.98 o                         
   3   4  12        119.76        160.74        33.53 o                         
   4   4  12         75.50         94.79        28.76 o                         
   5   4  12         49.71         61.37        28.37 o                         
   6   4  12         13.53         60.11        31.81 o                         
   7   4  12         36.33         37.98        30.61 o                         
   1   5  12       3919.16       3841.02       129.90 o                         
   2   5  12        744.04        774.77        33.53 o                         
   3   5  12        172.04        296.17        35.12 o                         
   4   5  12        167.39        178.78        30.79 o                         
   5   5  12        334.49        320.58        29.49 o                         
   6   5  12          0.01         43.97        29.83 o                         
   7   5  12          0.01          2.68        30.06 o                         
   0   6  12       3333.22       3707.93       141.40 o                         
   1   6  12       2096.60       2068.90        54.15 o                         
   2   6  12        471.04        504.86        33.12 o                         
   3   6  12       1088.16       1069.06        36.44 o                         
   4   6  12        118.68        141.28        32.22 o                         
   5   6  12        107.66        106.26        29.91 o                         
   6   6  12         59.91         86.80        29.29 o                         
   7   6  12         28.54         80.99        35.31 o                         
   1   7  12         71.93        110.64        30.07 o                         
   2   7  12        277.63        254.19        35.13 o                         
   3   7  12         51.36         57.17        34.58 o                         
   4   7  12        118.81        121.64        32.31 o                         
   5   7  12         11.52         26.81        36.61 o                         
   6   7  12          1.82         10.25        28.69 o                         
   7   7  12          2.40         -5.75        76.99 o                         
   0   8  12         69.21        155.07        51.28 o                         
   1   8  12       1355.77       1304.03        47.58 o                         
   2   8  12          7.84         43.94        30.21 o                         
   3   8  12       1544.32       1609.84        86.93 o                         
   4   8  12          1.30         50.22        30.48 o                         
   5   8  12          8.48         41.81        33.15 o                         
   6   8  12          7.42         34.74        34.22 o                         
   1   9  12       2175.22       2098.82        72.25 o                         
   2   9  12          1.14          5.44        33.32 o                         
   3   9  12        139.13        120.57        32.94 o                         
   4   9  12          6.53          7.41        37.15 o                         
   5   9  12        331.62        353.95        35.99 o                         
   6   9  12          0.54        106.80        90.01 o                         
   0  10  12         42.28        100.71        48.73 o                         
   1  10  12          2.03          9.12        32.20 o                         
   2  10  12          4.87         39.15        34.01 o                         
   3  10  12         48.73         22.85        30.28 o                         
   4  10  12         43.98         78.55        35.80 o                         
   5  10  12          2.50         23.70        36.86 o                         
   1  11  12        333.02        310.82        37.07 o                         
   2  11  12         20.60         30.98        35.18 o                         
   3  11  12        133.43        131.11        37.61 o                         
   4  11  12         43.61         43.79        36.30 o                         
   0  12  12         12.41        -19.90        50.17 o                         
   1  12  12        244.28        214.19        36.68 o                         
   2  12  12         12.43         25.94        32.50 o                         
   3  12  12        218.95        190.21        33.28 o                         
   1   1  13        140.97        156.16        38.75 o                         
   2   1  13      11282.55      11144.84       136.58 o                         
   3   1  13         15.28         28.93        27.79 o                         
   4   1  13        805.14        827.62        32.99 o                         
   5   1  13         33.28         44.96        26.72 o                         
   6   1  13        175.82        228.21        32.02 o                         
   7   1  13          0.96         53.02        29.10 o                         
   8   1  13         24.95         25.21        26.98 o                         
   0   2  13      12536.19      12172.69       484.85 o                         
   1   2  13          0.08         41.42        37.63 o                         
   2   2  13       1468.49       1444.10        38.28 o                         
   3   2  13         45.95         58.76        30.65 o                         
   4   2  13        641.87        620.79        28.75 o                         
   5   2  13          5.30         31.89        25.37 o                         
   6   2  13         79.71         90.65        27.03 o                         
   7   2  13         51.98         52.82        29.56 o                         
   8   2  13         16.76         52.64        35.88 o                         
   1   3  13          5.61         23.07        36.48 o                         
   2   3  13       2512.20       2587.72        83.48 o                         
   3   3  13        506.86        518.83        33.29 o                         
   4   3  13         72.09        101.93        29.16 o                         
   5   3  13        221.71        241.24        26.86 o                         
   6   3  13         21.56         76.87        29.04 o                         
   7   3  13          0.13         32.02        27.32 o                         
   8   3  13         10.55          7.16        54.30 o                         
   0   4  13      23518.10      23676.33      1228.35 o                         
   1   4  13       1147.83       1211.67        42.72 o                         
   2   4  13        599.75        722.04        52.36 o                         
   3   4  13        418.83        402.16        33.47 o                         
   4   4  13       2314.74       2427.39        79.48 o                         
   5   4  13         63.71         68.90        30.92 o                         
   6   4  13        327.81        356.17        31.57 o                         
   7   4  13         11.76         62.17        33.22 o                         
   1   5  13        475.11        489.75        32.76 o                         
   2   5  13       7549.69       7735.18       244.83 o                         
   3   5  13        147.25        161.87        33.13 o                         
   4   5  13        705.42        701.42        30.93 o                         
   5   5  13         30.09         79.28        27.76 o                         
   6   5  13        136.46        130.56        30.05 o                         
   7   5  13          7.84         16.93        32.07 o                         
   0   6  13       2451.69       2638.03       107.05 o                         
   1   6  13         11.57         74.68        34.53 o                         
   2   6  13         82.22         96.81        32.50 o                         
   3   6  13          6.28         25.96        34.22 o                         
   4   6  13        234.81        280.81        36.28 o                         
   5   6  13         93.82         81.69        28.86 o                         
   6   6  13          5.32          3.60        29.46 o                         
   7   6  13         24.83         44.24        33.17 o                         
   1   7  13        220.14        242.92        31.46 o                         
   2   7  13         75.93         54.70        36.45 o                         
   3   7  13        399.63        369.91        35.24 o                         
   4   7  13        188.67        179.45        35.98 o                         
   5   7  13         99.94        110.57        35.62 o                         
   6   7  13         28.41         74.33        32.79 o                         
   0   8  13       1167.77       1261.65        53.89 o                         
   1   8  13        340.41        358.43        32.85 o                         
   2   8  13        255.18        291.58        33.10 o                         
   3   8  13        289.04        331.93        34.81 o                         
   4   8  13        121.79        152.65        37.54 o                         
   5   8  13         37.45         60.06        32.42 o                         
   6   8  13        106.44         41.30        33.66 o                         
   1   9  13        133.28        147.36        33.08 o                         
   2   9  13        497.77        493.37        35.70 o                         
   3   9  13          0.03         17.20        30.19 o                         
   4   9  13        231.98        215.99        35.07 o                         
   5   9  13         23.33         44.72        38.89 o                         
   0  10  13         24.66         14.81        47.85 o                         
   1  10  13         21.70         34.98        34.34 o                         
   2  10  13         67.82         38.54        34.55 o                         
   3  10  13          6.08         25.91        37.63 o                         
   4  10  13          1.15         59.67        36.53 o                         
   5  10  13          6.18         47.98        37.31 o                         
   1  11  13        112.26        101.08        32.20 o                         
   2  11  13         17.98         44.33        32.98 o                         
   3  11  13         16.31         44.64        39.29 o                         
   4  11  13          4.49         -0.86        39.80 o                         
   0  12  13         50.48         61.07        55.13 o                         
   1  12  13         41.93          4.86        34.78 o                         
   2  12  13          0.06         40.03        34.81 o                         
   3  12  13        147.76         65.80        52.61 o                         
   0   0  14        650.58        773.70        96.41 o                         
   1   0  14        192.69        175.80        49.07 o                         
   2   0  14        162.90        181.30        49.68 o                         
   3   0  14        378.91        277.37        43.01 o                         
   4   0  14          0.03         40.01        38.69 o                         
   5   0  14        368.78        373.38        42.29 o                         
   6   0  14         47.89         42.16        36.99 o                         
   7   0  14          5.52          9.86        37.81 o                         
   8   0  14          9.66         34.71        46.86 o                         
   1   1  14         50.78         99.59        36.15 o                         
   2   1  14       1216.22       1175.04        36.66 o                         
   3   1  14        349.33        357.84        30.86 o                         
   4   1  14         81.76         60.28        24.22 o                         
   5   1  14          2.05         40.01        27.91 o                         
   6   1  14         13.62         45.51        29.37 o                         
   7   1  14         22.23         29.06        26.34 o                         
   8   1  14         10.03         70.31        33.39 o                         
   0   2  14       5586.67       5425.32       234.88 o                         
   1   2  14       1712.40       1656.22        46.32 o                         
   2   2  14         20.22         -7.34        31.95 o                         
   3   2  14        839.34        828.50        30.34 o                         
   4   2  14        856.15        838.62        31.61 o                         
   5   2  14          9.24         12.88        27.64 o                         
   6   2  14         11.64         42.05        27.60 o                         
   7   2  14         80.50         91.29        32.89 o                         
   8   2  14         10.16         29.64        34.29 o                         
   1   3  14       3464.95       3309.70       119.35 o                         
   2   3  14       1634.44       1833.22        69.44 o                         
   3   3  14        569.29        536.49        33.50 o                         
   4   3  14        116.46         95.61        29.37 o                         
   5   3  14       1217.26       1294.08        33.23 o                         
   6   3  14        204.71        186.47        30.22 o                         
   7   3  14         20.57        104.77        34.30 o                         
   0   4  14          7.11        -29.76        47.20 o                         
   1   4  14       2068.72       2053.88        82.69 o                         
   2   4  14        494.48        445.31        34.11 o                         
   3   4  14       2060.55       2188.99       108.65 o                         
   4   4  14        333.33        411.92        30.38 o                         
   5   4  14         28.44         28.09        27.34 o                         
   6   4  14          0.01         17.68        29.15 o                         
   7   4  14        149.87        143.36        32.10 o                         
   1   5  14         43.19         87.24        35.73 o                         
   2   5  14          9.82         40.28        33.94 o                         
   3   5  14        370.93        389.78        29.06 o                         
   4   5  14          9.26        -13.80        33.58 o                         
   5   5  14         90.01        133.76        27.67 o                         
   6   5  14         61.04         61.97        30.06 o                         
   7   5  14          2.51         17.20        32.34 o                         
   0   6  14         42.90         44.26        49.47 o                         
   1   6  14         84.54         66.69        35.09 o                         
   2   6  14         10.57         -9.85        32.50 o                         
   3   6  14        178.97        142.87        33.50 o                         
   4   6  14          0.46        -17.70        27.39 o                         
   5   6  14          1.34         45.33        29.97 o                         
   6   6  14          0.18         48.39        33.92 o                         
   7   6  14          9.41         55.84        33.34 o                         
   1   7  14        245.72        203.78        31.31 o                         
   2   7  14        691.98        689.25        35.33 o                         
   3   7  14        142.83        163.67        31.81 o                         
   4   7  14         33.92         54.34        40.30 o                         
   5   7  14        104.42        100.41        36.19 o                         
   6   7  14        105.53        100.62        29.87 o                         
   0   8  14       1925.10       1821.57        72.40 o                         
   1   8  14         90.51         81.81        34.76 o                         
   2   8  14         28.17         48.50        31.03 o                         
   3   8  14         13.22         13.17        31.43 o                         
   4   8  14        876.74        920.55        39.19 o                         
   5   8  14         79.58         90.35        32.27 o                         
   6   8  14        147.43        129.56        33.90 o                         
   1   9  14         14.64         56.11        31.73 o                         
   2   9  14        881.80        800.12        37.84 o                         
   3   9  14        204.42        244.30        33.27 o                         
   4   9  14        128.89         81.32        42.12 o                         
   5   9  14         33.88         30.55        37.63 o                         
   0  10  14        113.55         90.04        48.98 o                         
   1  10  14         91.77        100.79        34.02 o                         
   2  10  14          0.20         11.44        34.88 o                         
   3  10  14         19.25         33.22        38.17 o                         
   4  10  14         83.71         81.77        37.01 o                         
   5  10  14         65.90         46.47        32.71 o                         
   1  11  14         35.35         52.19        33.60 o                         
   2  11  14         28.15         16.09        35.55 o                         
   3  11  14         65.52         21.69        39.65 o                         
   4  11  14         19.32         36.11        40.96 o                         
   0  12  14          8.09         32.22        50.09 o                         
   1  12  14         12.37          6.61        38.55 o                         
   2  12  14         24.37         12.53        37.91 o                         
   1   1  15       4284.85       4435.24        63.63 o                         
   2   1  15        116.86        130.69        31.00 o                         
   3   1  15       1261.66       1206.27        36.95 o                         
   4   1  15        318.36        329.00        27.58 o                         
   5   1  15        532.36        526.75        29.48 o                         
   6   1  15         17.07         15.39        29.40 o                         
   7   1  15          4.36         12.53        25.80 o                         
   8   1  15          4.96         31.20        33.13 o                         
   0   2  15       1185.21       1233.57        61.12 o                         
   1   2  15       1374.66       1306.25        42.43 o                         
   2   2  15       1484.82       1543.00        38.61 o                         
   3   2  15        405.26        352.88        34.98 o                         
   4   2  15         37.36         68.39        27.54 o                         
   5   2  15        100.14        116.11        26.24 o                         
   6   2  15         67.95         60.87        30.11 o                         
   7   2  15          5.37          7.12        31.59 o                         
   8   2  15         11.53        -47.24        49.20 o                         
   1   3  15       6096.11       6435.80       195.57 o                         
   2   3  15         39.78         63.30        33.88 o                         
   3   3  15          7.53         36.17        27.47 o                         
   4   3  15         31.34         30.57        28.23 o                         
   5   3  15        357.98        313.91        29.18 o                         
   6   3  15         20.30         42.41        26.33 o                         
   7   3  15         15.62         43.48        34.31 o                         
   0   4  15        530.11        473.11        52.68 o                         
   1   4  15       2903.20       3130.37       107.23 o                         
   2   4  15          5.25         65.77        35.90 o                         
   3   4  15       4501.64       4512.52       187.76 o                         
   4   4  15        198.10        201.51        30.16 o                         
   5   4  15         66.35        108.30        29.88 o                         
   6   4  15         20.56         -2.15        31.08 o                         
   7   4  15        125.55        121.03        32.27 o                         
   1   5  15       1771.92       1651.11        56.97 o                         
   2   5  15        205.48        202.13        34.96 o                         
   3   5  15         76.90         73.90        30.40 o                         
   4   5  15         33.92         73.35        33.12 o                         
   5   5  15        294.49        268.77        29.78 o                         
   6   5  15          1.65         42.81        30.57 o                         
   7   5  15         77.29         90.24        30.63 o                         
   0   6  15        454.99        441.57        48.69 o                         
   1   6  15        416.76        441.67        33.00 o                         
   2   6  15         74.99         59.54        33.07 o                         
   3   6  15         48.78         97.14        34.62 o                         
   4   6  15        200.41        235.44        32.51 o                         
   5   6  15        125.99        114.06        32.62 o                         
   6   6  15        101.75        121.18        30.11 o                         
   7   6  15          1.06         49.61        31.53 o                         
   1   7  15        926.23        962.85        36.11 o                         
   2   7  15       2071.58       2045.27        86.90 o                         
   3   7  15        202.97        200.33        37.48 o                         
   4   7  15        675.59        754.33        36.78 o                         
   5   7  15        188.23        234.27        36.69 o                         
   6   7  15         59.27         98.28        37.07 o                         
   0   8  15       2004.97       2050.29        92.18 o                         
   1   8  15        394.80        390.81        37.59 o                         
   2   8  15        328.14        333.32        34.66 o                         
   3   8  15        374.35        412.56        32.88 o                         
   4   8  15        349.98        398.49        37.52 o                         
   5   8  15         46.85         96.03        38.03 o                         
   6   8  15        256.49        199.85        39.59 o                         
   1   9  15         24.65         63.23        32.99 o                         
   2   9  15        317.45        274.57        33.44 o                         
   3   9  15        207.80        146.23        35.47 o                         
   4   9  15        149.01        128.54        32.62 o                         
   5   9  15         39.92         32.18        38.78 o                         
   0  10  15        170.35         86.80        46.41 o                         
   1  10  15          0.37         31.48        34.12 o                         
   2  10  15         22.20         37.39        35.41 o                         
   3  10  15         74.04         88.74        38.07 o                         
   4  10  15          0.34        -32.48        32.94 o                         
   5  10  15         62.44         69.30        56.07 o                         
   1  11  15        219.32        213.90        37.24 o                         
   2  11  15         27.34         44.20        35.63 o                         
   3  11  15          0.37         36.73        36.17 o                         
   4  11  15          7.34          9.83        37.49 o                         
   0  12  15         31.34         44.51        51.48 o                         
   1  12  15         47.79         70.87        34.01 o                         
   2  12  15         48.30         80.08        38.46 o                         
   0   0  16       3579.50       4027.26       103.94 o                         
   1   0  16       1493.51       1481.14        62.24 o                         
   2   0  16          0.16         12.93        56.85 o                         
   3   0  16       1452.65       1328.85        48.12 o                         
   4   0  16        488.95        538.13        41.99 o                         
   5   0  16         18.45         16.23        37.44 o                         
   6   0  16          2.93         25.83        38.49 o                         
   7   0  16          0.13         47.55        43.20 o                         
   8   0  16          0.01         57.31        54.86 o                         
   1   1  16        148.74        201.28        43.57 o                         
   2   1  16        296.84        302.83        33.01 o                         
   3   1  16         15.34         17.06        27.29 o                         
   4   1  16         39.54         61.64        25.49 o                         
   5   1  16          1.39         39.25        30.32 o                         
   6   1  16          1.40         48.81        28.52 o                         
   7   1  16          0.23         28.27        28.44 o                         
   8   1  16         13.04         72.57        44.37 o                         
   0   2  16       5422.40       5577.68       274.20 o                         
   1   2  16       4143.92       4207.62        83.58 o                         
   2   2  16       1289.93       1220.55        35.88 o                         
   3   2  16       2744.55       2747.58        83.47 o                         
   4   2  16        452.05        454.53        33.17 o                         
   5   2  16         72.57         87.25        30.03 o                         
   6   2  16        257.54        205.43        27.80 o                         
   7   2  16        138.56        106.42        30.57 o                         
   1   3  16       5189.00       5400.55       131.15 o                         
   2   3  16       6364.92       6634.28       258.15 o                         
   3   3  16        564.97        590.24        31.87 o                         
   4   3  16        959.11        964.62        31.53 o                         
   5   3  16        917.02        953.04        30.80 o                         
   6   3  16         78.62         50.03        31.36 o                         
   7   3  16         15.26         50.81        36.77 o                         
   0   4  16       5027.90       5657.96       181.35 o                         
   1   4  16         79.60        116.10        36.00 o                         
   2   4  16        533.93        509.24        37.70 o                         
   3   4  16        313.36        320.83        32.87 o                         
   4   4  16        168.97        192.64        32.96 o                         
   5   4  16         80.48        113.07        32.22 o                         
   6   4  16         35.75         51.79        31.69 o                         
   7   4  16         11.09         66.69        34.39 o                         
   1   5  16        611.05        618.79        34.06 o                         
   2   5  16        345.42        336.19        33.21 o                         
   3   5  16         57.44         61.94        32.38 o                         
   4   5  16         43.30         27.41        34.57 o                         
   5   5  16         49.42         51.86        32.11 o                         
   6   5  16         13.36         56.58        30.64 o                         
   7   5  16         10.22         26.55        35.03 o                         
   0   6  16       3921.70       3814.24       167.96 o                         
   1   6  16        187.65        185.48        32.90 o                         
   2   6  16        192.89        189.43        32.53 o                         
   3   6  16        511.16        532.09        34.53 o                         
   4   6  16        775.36        769.95        39.02 o                         
   5   6  16          1.40         75.54        38.93 o                         
   6   6  16        208.83        193.33        34.83 o                         
   7   6  16         78.40         58.00        34.35 o                         
   1   7  16        498.36        505.76        36.24 o                         
   2   7  16       1816.18       1838.95        39.66 o                         
   3   7  16         12.86         44.52        36.69 o                         
   4   7  16        404.74        484.19        38.64 o                         
   5   7  16        236.29        255.30        35.83 o                         
   6   7  16         59.52         74.09        38.12 o                         
   0   8  16        520.33        458.68        50.18 o                         
   1   8  16        209.66        269.45        33.62 o                         
   2   8  16        200.78        214.39        37.30 o                         
   3   8  16        144.57        160.15        33.87 o                         
   4   8  16         67.66        109.29        30.58 o                         
   5   8  16         15.24         82.02        37.92 o                         
   6   8  16        106.89        131.77        39.36 o                         
   1   9  16         20.40         60.44        33.89 o                         
   2   9  16          1.54         20.65        32.75 o                         
   3   9  16         63.68         70.37        36.01 o                         
   4   9  16         69.39        110.48        35.51 o                         
   5   9  16          0.86         50.84        34.05 o                         
   0  10  16          0.31        -12.11        41.78 o                         
   1  10  16         89.85        105.46        33.09 o                         
   2  10  16         24.20         -0.35        33.44 o                         
   3  10  16         69.73         60.33        33.04 o                         
   4  10  16          2.99         52.67        39.33 o                         
   5  10  16          4.09         27.60        64.45 o                         
   1  11  16         42.76         74.96        32.41 o                         
   2  11  16          8.74         53.56        34.43 o                         
   3  11  16         38.64         56.83        37.15 o                         
   4  11  16          0.01          8.06        50.40 o                         
   0  12  16          3.32         61.81        53.78 o                         
   1  12  16         12.08         13.35        37.42 o                         
   2  12  16          2.10         27.79        35.90 o                         
   1   1  17        822.28        924.87        41.82 o                         
   2   1  17        817.27        867.69        32.59 o                         
   3   1  17         21.71         49.17        30.01 o                         
   4   1  17         14.05         22.88        29.02 o                         
   5   1  17        126.43        105.23        28.36 o                         
   6   1  17          3.69          3.22        24.95 o                         
   7   1  17         43.19         72.63        29.95 o                         
   8   1  17          0.87         23.46        99.36 o                         
   0   2  17        174.00        146.62        69.85 o                         
   1   2  17       1665.99       1670.97        43.19 o                         
   2   2  17         18.56         32.31        30.87 o                         
   3   2  17       1206.03       1231.17        40.38 o                         
   4   2  17         70.19        115.94        32.01 o                         
   5   2  17          2.50          6.93        30.70 o                         
   6   2  17         54.66         71.29        29.68 o                         
   7   2  17         23.99         54.35        32.45 o                         
   1   3  17        458.15        424.92        39.39 o                         
   2   3  17         41.01         45.52        38.93 o                         
   3   3  17       1033.14       1151.49        53.73 o                         
   4   3  17        268.41        319.20        29.28 o                         
   5   3  17        134.17        164.85        29.06 o                         
   6   3  17         24.66         29.27        25.84 o                         
   7   3  17         16.12         47.71        33.10 o                         
   0   4  17          5.24         13.49        47.98 o                         
   1   4  17         27.37         46.91        35.30 o                         
   2   4  17        123.50        103.65        33.71 o                         
   3   4  17        167.28        169.81        28.46 o                         
   4   4  17         38.91         52.74        32.85 o                         
   5   4  17        245.67        257.18        28.56 o                         
   6   4  17         41.61         60.83        28.98 o                         
   7   4  17         19.90         62.05        28.59 o                         
   1   5  17        799.73        765.24        39.60 o                         
   2   5  17        114.05        143.68        35.56 o                         
   3   5  17         30.05         58.16        34.00 o                         
   4   5  17         54.79         40.31        34.66 o                         
   5   5  17          0.11         59.38        28.40 o                         
   6   5  17         13.42         39.56        29.50 o                         
   7   5  17          8.43         32.09        32.59 o                         
   0   6  17        375.68        378.50        49.34 o                         
   1   6  17        236.26        180.66        32.56 o                         
   2   6  17        140.53        178.64        30.47 o                         
   3   6  17        136.44        173.54        36.66 o                         
   4   6  17          6.82         21.55        29.68 o                         
   5   6  17         24.15         44.01        33.66 o                         
   6   6  17          5.92         40.75        32.51 o                         
   7   6  17         38.98         41.92        48.21 o                         
   1   7  17       2054.98       2016.89        69.88 o                         
   2   7  17         14.54         54.07        36.84 o                         
   3   7  17        479.91        502.35        36.76 o                         
   4   7  17         54.18         27.40        41.36 o                         
   5   7  17        304.45        279.88        60.69 o                         
   6   7  17         17.80         57.02        32.71 o                         
   0   8  17          4.31         34.47        47.86 o                         
   1   8  17        735.16        660.88        38.72 o                         
   2   8  17        102.93        103.07        35.57 o                         
   3   8  17        488.74        498.07        39.15 o                         
   4   8  17         42.67         65.61        29.91 o                         
   5   8  17         14.45         31.41        32.27 o                         
   6   8  17         24.91        124.49        39.00 o                         
   1   9  17         26.65         62.16        34.92 o                         
   2   9  17         24.10         43.98        35.33 o                         
   3   9  17          1.60         37.56        35.34 o                         
   4   9  17         26.71         29.69        37.63 o                         
   5   9  17          4.41         28.49        33.87 o                         
   0  10  17        106.99         40.53        50.37 o                         
   1  10  17        186.76        178.33        31.74 o                         
   2  10  17          0.00        -34.66        35.06 o                         
   3  10  17        133.41        125.75        35.41 o                         
   4  10  17         26.13         20.52        40.40 o                         
   1  11  17         70.26         63.66        33.95 o                         
   2  11  17         16.85         -2.53        39.14 o                         
   3  11  17         14.82         30.08        38.67 o                         
   0  12  17         11.67         53.51        54.41 o                         
   1  12  17         26.19         39.66        36.87 o                         
   2  12  17          0.82         80.31        39.69 o                         
   0   0  18       9525.02       9720.17       125.75 o                         
   1   0  18        964.57       1081.72        59.70 o                         
   2   0  18        438.88        421.47        65.11 o                         
   3   0  18        983.70        969.39        60.75 o                         
   4   0  18       1987.56       2080.50        66.36 o                         
   5   0  18         22.64         56.41        43.03 o                         
   6   0  18          1.14         40.78        44.61 o                         
   7   0  18         69.58         87.91        43.62 o                         
   1   1  18       5286.05       6130.67        83.16 o                         
   2   1  18        372.00        311.11        35.51 o                         
   3   1  18        735.62        748.18        31.67 o                         
   4   1  18         89.06         84.22        26.51 o                         
   5   1  18        901.62        912.65        32.26 o                         
   6   1  18         52.87         37.04        30.05 o                         
   7   1  18         25.91         55.90        28.57 o                         
   0   2  18      11917.29      12771.21       187.62 o                         
   1   2  18      10608.11      11194.95       246.33 o                         
   2   2  18        554.72        509.54        33.51 o                         
   3   2  18       8232.43       8631.43       206.98 o                         
   4   2  18       1104.85       1112.17        32.00 o                         
   5   2  18         36.24         44.42        27.71 o                         
   6   2  18         99.04        119.28        31.76 o                         
   7   2  18        296.11        239.44        30.80 o                         
   1   3  18      10938.57      11520.82       292.03 o                         
   2   3  18       7953.37       8133.03       180.94 o                         
   3   3  18        489.98        496.67        38.87 o                         
   4   3  18        649.29        621.68        30.20 o                         
   5   3  18       1378.79       1400.06        45.01 o                         
   6   3  18        277.86        233.91        38.65 o                         
   7   3  18         11.59         47.32        35.27 o                         
   0   4  18       1664.61       1888.28        83.33 o                         
   1   4  18         82.62         64.81        37.09 o                         
   2   4  18        419.94        432.07        35.54 o                         
   3   4  18        335.42        364.50        29.51 o                         
   4   4  18        331.41        323.54        28.20 o                         
   5   4  18         14.45         48.42        32.15 o                         
   6   4  18        119.93         68.77        30.78 o                         
   7   4  18         40.71         35.50        30.70 o                         
   1   5  18        584.17        665.98        37.26 o                         
   2   5  18        169.01        166.71        34.14 o                         
   3   5  18        151.41        183.40        32.90 o                         
   4   5  18          0.02         51.93        34.80 o                         
   5   5  18        211.96        243.22        34.57 o                         
   6   5  18          1.91         34.08        34.35 o                         
   7   5  18          0.09          7.72        35.15 o                         
   0   6  18        664.60        634.67        47.81 o                         
   1   6  18        591.85        588.28        36.15 o                         
   2   6  18        108.82        110.46        36.53 o                         
   3   6  18       1531.00       1537.02        66.54 o                         
   4   6  18        105.08         98.62        31.69 o                         
   5   6  18         13.67         57.02        36.76 o                         
   6   6  18         69.80        131.88        31.48 o                         
   1   7  18       1353.05       1351.71        38.72 o                         
   2   7  18        224.70        200.77        34.04 o                         
   3   7  18         96.37        123.93        37.06 o                         
   4   7  18        155.74        164.77        38.21 o                         
   5   7  18        496.03        524.90        35.54 o                         
   6   7  18          8.02         26.39        32.13 o                         
   0   8  18        214.57        202.27        48.72 o                         
   1   8  18        795.17        776.26        36.46 o                         
   2   8  18         31.74        100.48        52.53 o                         
   3   8  18        566.43        567.56        37.39 o                         
   4   8  18         43.97         56.56        37.81 o                         
   5   8  18         76.11         78.37        33.06 o                         
   6   8  18         16.78         63.62        34.41 o                         
   1   9  18        443.26        397.59        37.36 o                         
   2   9  18         53.95         61.18        37.36 o                         
   3   9  18        135.16        123.40        34.57 o                         
   4   9  18          0.03         13.03        34.47 o                         
   5   9  18         33.73         61.28        39.74 o                         
   0  10  18         41.69         73.54        48.68 o                         
   1  10  18          8.43         60.23        34.24 o                         
   2  10  18          4.54         60.87        37.06 o                         
   3  10  18         20.48         66.36        38.06 o                         
   4  10  18          9.60         67.19        36.90 o                         
   1  11  18          0.69         30.36        34.75 o                         
   2  11  18         29.47         -3.97        38.73 o                         
   3  11  18         21.13          1.23        39.93 o                         
   0  12  18         57.23        153.44        55.55 o                         
   1  12  18          0.26         21.38        35.79 o                         
   2  12  18          8.95         35.25        55.65 o                         
   1   1  19       4732.92       5016.71        73.61 o                         
   2   1  19       3112.93       3259.11        65.34 o                         
   3   1  19        153.13        131.46        26.09 o                         
   4   1  19        148.94        157.19        27.61 o                         
   5   1  19        296.13        352.80        30.45 o                         
   6   1  19        139.12        109.64        31.48 o                         
   7   1  19          7.49         37.69        30.41 o                         
   0   2  19       4831.65       5655.07       164.50 o                         
   1   2  19       1147.12       1041.84        44.28 o                         
   2   2  19          2.58         23.57        31.08 o                         
   3   2  19       1657.66       1669.69        54.66 o                         
   4   2  19        467.97        440.97        32.62 o                         
   5   2  19         85.14         95.36        29.22 o                         
   6   2  19         19.64         87.41        32.51 o                         
   7   2  19          2.46         53.30        28.90 o                         
   1   3  19        280.30        280.92        36.98 o                         
   2   3  19        239.60        298.81        31.26 o                         
   3   3  19        192.41        192.88        31.29 o                         
   4   3  19         34.37         80.02        38.81 o                         
   5   3  19         19.35          3.80        32.28 o                         
   6   3  19         90.06        100.83        31.91 o                         
   7   3  19          9.49         32.96        35.85 o                         
   0   4  19        450.74        477.11        50.60 o                         
   1   4  19       1000.77       1012.28        39.42 o                         
   2   4  19         48.55         68.56        32.03 o                         
   3   4  19       1507.71       1499.92        75.18 o                         
   4   4  19        117.92        141.19        32.92 o                         
   5   4  19          0.78         21.47        31.70 o                         
   6   4  19         56.22         81.66        29.27 o                         
   7   4  19         40.26         69.43        30.76 o                         
   1   5  19       1367.37       1328.90        56.43 o                         
   2   5  19        350.37        368.08        33.33 o                         
   3   5  19         76.42         62.23        35.37 o                         
   4   5  19          0.02        -18.93        29.84 o                         
   5   5  19        141.34        124.63        34.18 o                         
   6   5  19          2.30          2.89        35.23 o                         
   7   5  19         12.56         12.83        35.80 o                         
   0   6  19        323.66        279.38        60.92 o                         
   1   6  19        114.22        189.07        37.18 o                         
   2   6  19        248.14        240.02        33.68 o                         
   3   6  19         24.37         36.87        29.78 o                         
   4   6  19         27.18          4.41        35.61 o                         
   5   6  19         29.39         62.53        35.21 o                         
   6   6  19         55.82         63.95        32.32 o                         
   1   7  19        691.08        699.02        36.86 o                         
   2   7  19       1337.66       1262.74        51.29 o                         
   3   7  19         35.72         47.79        31.58 o                         
   4   7  19        205.66        170.61        30.57 o                         
   5   7  19        361.23        359.33        37.82 o                         
   6   7  19        155.03        137.17        35.46 o                         
   0   8  19       1619.48       1576.80        59.27 o                         
   1   8  19        265.48        285.26        33.49 o                         
   2   8  19        108.57        107.08        32.29 o                         
   3   8  19        600.07        576.29        34.79 o                         
   4   8  19        316.92        352.91        38.02 o                         
   5   8  19         14.64         26.67        34.05 o                         
   6   8  19         36.12         27.13        49.85 o                         
   1   9  19         35.64         34.56        30.67 o                         
   2   9  19         49.01         13.57        32.75 o                         
   3   9  19         48.69         37.01        37.38 o                         
   4   9  19          0.89         54.84        38.44 o                         
   5   9  19         12.62         26.14        33.83 o                         
   0  10  19         52.30         67.56        49.58 o                         
   1  10  19          5.14         33.89        34.05 o                         
   2  10  19          8.24         60.51        35.15 o                         
   3  10  19        123.34        123.33        36.96 o                         
   4  10  19          0.37         12.68        35.24 o                         
   1  11  19        249.89        179.40        38.79 o                         
   2  11  19          3.24         56.99        34.75 o                         
   3  11  19          0.08         83.65        44.65 o                         
   0  12  19         21.14          0.14        56.06 o                         
   1  12  19         36.37         54.81        36.58 o                         
   0   0  20      21398.21      24531.43       285.06 o                         
   1   0  20        766.80        840.28        56.28 o                         
   2   0  20        590.27        621.16        61.34 o                         
   3   0  20       3410.41       3223.90       124.54 o                         
   4   0  20       1043.05        896.79        67.47 o                         
   5   0  20        344.72        307.37        42.15 o                         
   6   0  20          0.14         37.20        40.30 o                         
   7   0  20         57.93        107.62        45.55 o                         
   1   1  20       3532.37       3774.63        44.55 o                         
   2   1  20       2233.78       2372.60        42.78 o                         
   3   1  20        320.33        306.00        28.74 o                         
   4   1  20        187.51        194.90        28.16 o                         
   5   1  20         77.29        101.85        26.62 o                         
   6   1  20          0.73         38.29        28.99 o                         
   7   1  20         29.43         20.99        29.11 o                         
   0   2  20        851.73        968.45        60.72 o                         
   1   2  20        258.16        279.39        36.96 o                         
   2   2  20        458.99        437.00        35.05 o                         
   3   2  20        456.04        477.54        31.28 o                         
   4   2  20        358.48        400.13        29.33 o                         
   5   2  20          1.51         59.59        28.29 o                         
   6   2  20         22.80         44.14        30.18 o                         
   7   2  20         18.27         16.63        32.47 o                         
   1   3  20       3058.20       3138.24        82.68 o                         
   2   3  20       1400.75       1522.22        38.30 o                         
   3   3  20         45.31         66.72        29.76 o                         
   4   3  20         54.89         40.06        36.24 o                         
   5   3  20        360.09        380.21        35.25 o                         
   6   3  20        125.56        156.52        31.89 o                         
   7   3  20          5.71         15.64        29.70 o                         
   0   4  20         87.20        118.57        43.97 o                         
   1   4  20        706.14        696.30        38.91 o                         
   2   4  20          1.30         25.02        40.76 o                         
   3   4  20        439.84        438.17        35.58 o                         
   4   4  20         65.38         77.18        35.59 o                         
   5   4  20         17.91         31.72        26.70 o                         
   6   4  20          1.55         50.59        36.68 o                         
   7   4  20         24.11         44.43        38.02 o                         
   1   5  20         10.69         21.17        36.41 o                         
   2   5  20          2.45        -13.39        36.10 o                         
   3   5  20         15.83          0.14        31.09 o                         
   4   5  20          8.29         41.15        31.50 o                         
   5   5  20          4.74          6.52        31.41 o                         
   6   5  20         18.77         58.94        30.38 o                         
   7   5  20         21.25         25.66        34.14 o                         
   0   6  20         13.34         -3.62        50.90 o                         
   1   6  20        320.61        353.91        32.63 o                         
   2   6  20         12.62         42.27        35.62 o                         
   3   6  20        393.90        355.43        31.67 o                         
   4   6  20          0.04          0.70        30.34 o                         
   5   6  20         47.61        111.18        40.78 o                         
   6   6  20         18.53         -4.29        35.38 o                         
   1   7  20        323.77        344.00        37.64 o                         
   2   7  20        320.27        381.08        38.16 o                         
   3   7  20          3.85         58.16        32.99 o                         
   4   7  20        208.05        210.44        36.38 o                         
   5   7  20         17.34         71.56        32.64 o                         
   6   7  20         16.71         19.36        31.74 o                         
   0   8  20       1220.25       1309.13        58.58 o                         
   1   8  20          2.97         45.93        33.19 o                         
   2   8  20        100.91        106.95        38.36 o                         
   3   8  20         16.22         74.20        37.41 o                         
   4   8  20        374.08        391.50        36.59 o                         
   5   8  20          0.88         59.85        34.97 o                         
   1   9  20          2.17         69.96        34.01 o                         
   2   9  20        405.05        426.32        37.92 o                         
   3   9  20          3.29         24.47        35.15 o                         
   4   9  20         32.32         35.30        36.08 o                         
   5   9  20          9.22         53.05        39.97 o                         
   0  10  20          8.43         29.40        45.85 o                         
   1  10  20         35.51         64.38        37.29 o                         
   2  10  20         21.38          6.83        37.17 o                         
   3  10  20         30.07         42.83        34.16 o                         
   4  10  20          1.54         23.87        40.82 o                         
   1  11  20        143.18        128.64        32.83 o                         
   2  11  20        109.84        149.48        51.45 o                         
   3  11  20         22.66         64.23        40.37 o                         
   0  12  20         78.81        126.90        47.19 o                         
   1  12  20         29.69         69.99        38.17 o                         
   1   1  21        807.44        728.54        39.28 o                         
   2   1  21       5139.22       5156.36       103.35 o                         
   3   1  21         77.19        132.09        31.30 o                         
   4   1  21          2.88         22.21        28.49 o                         
   5   1  21        198.47        167.90        31.38 o                         
   6   1  21        263.64        288.15        33.01 o                         
   7   1  21         23.64         52.80        30.22 o                         
   0   2  21       2357.49       2190.03        58.55 o                         
   1   2  21        314.07        301.34        36.26 o                         
   2   2  21        106.24        142.40        33.67 o                         
   3   2  21        948.10       1006.23        33.84 o                         
   4   2  21       1328.16       1355.46        37.12 o                         
   5   2  21         96.74        110.33        28.65 o                         
   6   2  21          6.50         66.06        29.40 o                         
   7   2  21         41.63         60.07        37.14 o                         
   1   3  21        904.20        905.26        38.20 o                         
   2   3  21        360.42        383.96        32.32 o                         
   3   3  21         11.76          3.40        29.66 o                         
   4   3  21          2.89         35.32        34.15 o                         
   5   3  21        108.82        129.51        26.84 o                         
   6   3  21          3.35          7.63        29.83 o                         
   7   3  21         18.94         63.60        33.71 o                         
   0   4  21       3587.83       3437.20       147.48 o                         
   1   4  21        194.86        208.80        32.54 o                         
   2   4  21         17.47         34.02        30.83 o                         
   3   4  21        120.85        181.81        36.73 o                         
   4   4  21        855.30        845.74        52.78 o                         
   5   4  21          2.58          8.59        32.58 o                         
   6   4  21         19.21         -0.11        34.15 o                         
   7   4  21          9.08         59.25        32.21 o                         
   1   5  21         39.94         71.26        35.55 o                         
   2   5  21        593.43        642.66        47.17 o                         
   3   5  21         11.07         11.91        30.51 o                         
   4   5  21          0.41         49.79        35.59 o                         
   5   5  21          3.44         -7.89        26.38 o                         
   6   5  21        120.77        109.97        33.27 o                         
   7   5  21          1.22         93.05        58.49 o                         
   0   6  21        628.13        604.74        49.14 o                         
   1   6  21        262.11        200.01        34.57 o                         
   2   6  21        221.07        231.02        36.32 o                         
   3   6  21        349.79        359.29        37.40 o                         
   4   6  21         15.42         16.68        33.67 o                         
   5   6  21          0.00         -0.87        36.38 o                         
   6   6  21          3.76         32.41        32.86 o                         
   1   7  21        860.12        858.02        40.40 o                         
   2   7  21        648.05        761.60        64.05 o                         
   3   7  21         26.13         94.87        31.56 o                         
   4   7  21        122.02        138.77        37.44 o                         
   5   7  21        171.57        154.02        37.76 o                         
   6   7  21          0.02         21.88        38.67 o                         
   0   8  21        994.35       1132.56        67.27 o                         
   1   8  21         87.34         66.85        33.73 o                         
   2   8  21        237.07        246.42        38.91 o                         
   3   8  21        264.78        339.42        40.46 o                         
   4   8  21         72.19         53.33        37.42 o                         
   5   8  21          9.13         36.86        38.75 o                         
   1   9  21         44.98         70.84        35.93 o                         
   2   9  21         72.34        103.03        35.74 o                         
   3   9  21         10.68         26.18        31.37 o                         
   4   9  21        112.14        124.02        36.50 o                         
   5   9  21         12.70         25.68        40.52 o                         
   0  10  21         10.67         19.77        50.72 o                         
   1  10  21          7.72         13.71        34.32 o                         
   2  10  21         14.95         22.70        35.23 o                         
   3  10  21         17.22         39.39        44.00 o                         
   4  10  21          0.84         41.56        35.15 o                         
   1  11  21         64.75         66.26        40.03 o                         
   2  11  21          9.99         44.71        40.22 o                         
   3  11  21          4.72         44.63        32.65 o                         
   0  12  21          9.13        -13.25        79.19 o                         
   1  12  21          0.05        -15.81        68.18 o                         
   0   0  22        653.97        718.79        78.22 o                         
   1   0  22       3361.71       3903.77       116.74 o                         
   2   0  22        371.58        375.71        48.31 o                         
   3   0  22       4192.27       4000.85       150.88 o                         
   4   0  22        819.14        892.65        57.52 o                         
   5   0  22         43.92         18.65        43.22 o                         
   6   0  22          1.37          7.17        40.16 o                         
   7   0  22         24.33         57.13        47.34 o                         
   1   1  22       5396.99       5679.82        80.88 o                         
   2   1  22        325.27        300.21        29.08 o                         
   3   1  22          0.62        -17.92        30.61 o                         
   4   1  22          5.05        -12.09        31.94 o                         
   5   1  22        299.01        310.01        28.05 o                         
   6   1  22         91.17         99.26        32.43 o                         
   7   1  22          0.37         26.49        29.56 o                         
   0   2  22        133.53        196.14        49.01 o                         
   1   2  22        128.45        141.87        35.96 o                         
   2   2  22         35.69         80.33        32.71 o                         
   3   2  22          4.35         36.71        29.62 o                         
   4   2  22          2.70         48.87        29.60 o                         
   5   2  22         19.75         43.82        27.19 o                         
   6   2  22         80.73         97.75        28.60 o                         
   7   2  22         83.61         58.73        32.10 o                         
   1   3  22       2703.73       2560.93        94.04 o                         
   2   3  22         12.27         26.32        30.96 o                         
   3   3  22          1.22         28.15        32.36 o                         
   4   3  22        321.84        320.95        35.23 o                         
   5   3  22          0.68         13.47        30.03 o                         
   6   3  22         29.51          7.45        32.44 o                         
   7   3  22         17.28         92.54        39.80 o                         
   0   4  22        330.51        240.97        44.29 o                         
   1   4  22        156.51        145.46        35.76 o                         
   2   4  22        190.14        179.75        35.34 o                         
   3   4  22        157.14        124.98        33.49 o                         
   4   4  22          0.19         59.17        32.87 o                         
   5   4  22         36.16          9.65        37.03 o                         
   6   4  22         47.14         99.75        32.19 o                         
   7   4  22         20.53         56.32        34.09 o                         
   1   5  22        470.61        507.63        37.87 o                         
   2   5  22        416.02        454.54        39.67 o                         
   3   5  22        120.71        157.52        31.28 o                         
   4   5  22         52.65        116.61        30.74 o                         
   5   5  22        125.18        140.68        35.80 o                         
   6   5  22          2.81        -11.27        38.37 o                         
   0   6  22        822.49        816.58        55.29 o                         
   1   6  22        453.65        504.34        39.76 o                         
   2   6  22         37.69         31.52        34.93 o                         
   3   6  22        707.87        742.97        52.06 o                         
   4   6  22         69.34         96.86        35.98 o                         
   5   6  22         70.62         42.32        34.45 o                         
   6   6  22          7.85         13.70        35.47 o                         
   1   7  22         95.93        111.62        32.86 o                         
   2   7  22        224.84        184.48        37.30 o                         
   3   7  22        342.34        347.85        36.85 o                         
   4   7  22         58.48         60.31        32.28 o                         
   5   7  22        177.65        234.86        33.50 o                         
   6   7  22          8.66         32.80        36.70 o                         
   0   8  22         44.94         76.73        58.46 o                         
   1   8  22       1848.07       1739.72        45.21 o                         
   2   8  22         53.39         12.78        37.84 o                         
   3   8  22       2147.35       2273.75        86.38 o                         
   4   8  22          6.32         76.24        35.38 o                         
   5   8  22         55.99        -19.75        44.71 o                         
   1   9  22       2307.47       2233.15        62.90 o                         
   2   9  22         21.36         78.39        38.26 o                         
   3   9  22        168.38        144.13        40.18 o                         
   4   9  22         23.00         25.56        38.82 o                         
   5   9  22        817.05        614.84        74.79 o                         
   0  10  22         40.16        -15.69        45.62 o                         
   1  10  22         56.72        101.74        36.14 o                         
   2  10  22          0.39         37.91        39.28 o                         
   3  10  22        332.90        266.07        61.81 o                         
   4  10  22         54.89         42.46        33.45 o                         
   1  11  22         42.65         38.86        39.59 o                         
   2  11  22          9.38         23.93        38.06 o                         
   3  11  22         48.39         88.37        55.55 o                         
   1   1  23        316.98        346.81        36.71 o                         
   2   1  23         91.48        125.32        32.98 o                         
   3   1  23          1.32         50.40        32.33 o                         
   4   1  23          0.42          3.36        30.96 o                         
   5   1  23        246.58        299.53        31.11 o                         
   6   1  23          0.75         21.82        31.21 o                         
   7   1  23         10.86         10.72        30.12 o                         
   0   2  23        903.36        990.01        57.08 o                         
   1   2  23          1.50         21.69        32.97 o                         
   2   2  23         75.36        105.63        32.44 o                         
   3   2  23         87.07         90.22        27.75 o                         
   4   2  23          1.42         40.38        32.31 o                         
   5   2  23         11.58         67.88        30.97 o                         
   6   2  23         22.77         81.32        32.20 o                         
   7   2  23         37.03         70.04        32.26 o                         
   1   3  23        430.98        457.61        32.99 o                         
   2   3  23         62.59         66.59        33.49 o                         
   3   3  23         15.63         68.04        32.91 o                         
   4   3  23          3.00        -32.92        32.92 o                         
   5   3  23         28.87         41.91        32.59 o                         
   6   3  23          8.01         25.76        33.12 o                         
   7   3  23          0.55         60.42        33.81 o                         
   0   4  23         76.07         71.62        39.34 o                         
   1   4  23         13.09         45.85        32.29 o                         
   2   4  23         54.56         83.24        35.56 o                         
   3   4  23        353.15        426.33        38.17 o                         
   4   4  23         21.21         37.85        34.57 o                         
   5   4  23         45.96         75.28        32.70 o                         
   6   4  23          7.25         33.87        34.36 o                         
   7   4  23         25.42         41.75        39.55 o                         
   1   5  23          1.89         13.43        34.34 o                         
   2   5  23         32.50         81.00        38.75 o                         
   3   5  23         18.37         53.19        41.53 o                         
   4   5  23          2.76         89.10        37.12 o                         
   5   5  23         14.35         40.59        36.46 o                         
   6   5  23          8.93         20.81        37.38 o                         
   0   6  23         20.19          4.40        47.85 o                         
   1   6  23          1.90         -4.25        36.51 o                         
   2   6  23        129.02        163.15        39.79 o                         
   3   6  23         40.73        116.34        37.22 o                         
   4   6  23        107.65        197.40        56.48 o                         
   5   6  23         53.98        121.53        38.18 o                         
   6   6  23         20.53         48.10        34.95 o                         
   1   7  23        151.44        108.36        36.66 o                         
   2   7  23        714.83        714.99        36.11 o                         
   3   7  23         82.61         64.76        35.24 o                         
   4   7  23         19.25         52.80        36.87 o                         
   5   7  23          9.95         48.92        34.33 o                         
   6   7  23         28.45         20.94        45.13 o                         
   0   8  23       1762.08       1696.08        64.08 o                         
   1   8  23        126.40        117.02        32.42 o                         
   2   8  23         24.20         40.21        38.89 o                         
   3   8  23        102.10         89.72        35.51 o                         
   4   8  23        541.24        514.88        34.37 o                         
   5   8  23          4.54         44.28        39.28 o                         
   1   9  23        221.73        151.28        38.06 o                         
   2   9  23       1103.68       1091.18        40.33 o                         
   3   9  23        202.16        164.22        47.41 o                         
   4   9  23        267.11        257.94        32.97 o                         
   0  10  23        494.77        514.68        56.36 o                         
   1  10  23         73.23         71.09        34.18 o                         
   2  10  23         97.01         75.27        41.02 o                         
   3  10  23          9.16         91.54        39.56 o                         
   4  10  23        112.02         -7.09        48.90 o                         
   1  11  23          6.97         87.21        36.84 o                         
   2  11  23         23.69         59.60        34.57 o                         
   0   0  24       1695.64       1728.38        83.73 o                         
   1   0  24        583.92        657.11        54.75 o                         
   2   0  24        357.89        366.60        50.27 o                         
   3   0  24       3475.34       3351.81       113.76 o                         
   4   0  24          9.22         40.73        45.70 o                         
   5   0  24        591.59        550.72        47.86 o                         
   6   0  24         13.04         44.13        39.34 o                         
   7   0  24         95.25        112.60        48.54 o                         
   1   1  24       3062.24       3271.08        43.58 o                         
   2   1  24        390.15        456.07        32.33 o                         
   3   1  24        500.90        487.23        36.67 o                         
   4   1  24        104.60        104.87        32.06 o                         
   5   1  24        125.54        121.89        31.76 o                         
   6   1  24         29.89        117.67        32.47 o                         
   7   1  24         72.78         61.97        31.34 o                         
   0   2  24        118.18        129.38        49.45 o                         
   1   2  24         84.17         55.82        36.25 o                         
   2   2  24         23.56         53.26        30.87 o                         
   3   2  24        154.35        154.64        32.37 o                         
   4   2  24         92.11        150.67        30.87 o                         
   5   2  24          2.06         49.40        32.19 o                         
   6   2  24         10.22         46.75        28.95 o                         
   7   2  24         13.01         35.27        28.49 o                         
   1   3  24       1166.20       1085.94        47.17 o                         
   2   3  24        316.17        302.45        36.78 o                         
   3   3  24         35.89         48.73        27.40 o                         
   4   3  24          0.26         19.43        34.63 o                         
   5   3  24        182.37        206.81        28.13 o                         
   6   3  24         97.99         95.42        28.39 o                         
   7   3  24          4.04         58.72        31.69 o                         
   0   4  24        164.20        197.25        43.12 o                         
   1   4  24         74.94        113.96        31.58 o                         
   2   4  24          8.51         55.03        34.11 o                         
   3   4  24        132.94        152.13        38.53 o                         
   4   4  24         16.53         76.52        35.04 o                         
   5   4  24          5.16          5.33        28.52 o                         
   6   4  24         35.28         95.27        35.31 o                         
   1   5  24          7.56         36.79        36.27 o                         
   2   5  24        814.35        794.03        38.56 o                         
   3   5  24         21.57         69.67        36.81 o                         
   4   5  24        159.04        166.60        36.61 o                         
   5   5  24         67.59         40.28        32.91 o                         
   6   5  24         39.46         91.09        32.41 o                         
   0   6  24       2888.99       2995.83       149.28 o                         
   1   6  24        127.05        183.11        38.98 o                         
   2   6  24         18.17         57.75        39.30 o                         
   3   6  24        585.25        558.44        38.43 o                         
   4   6  24        920.67        934.53        36.98 o                         
   5   6  24         70.94         89.02        31.84 o                         
   6   6  24        101.20         49.45        46.12 o                         
   1   7  24       1034.26       1105.94        39.89 o                         
   2   7  24        684.63        715.77        44.49 o                         
   3   7  24         86.09        130.79        34.97 o                         
   4   7  24         37.46         31.89        35.45 o                         
   5   7  24         91.20         53.45        33.34 o                         
   0   8  24         84.14        101.17        45.88 o                         
   1   8  24        484.21        501.91        41.88 o                         
   2   8  24         16.36         31.00        33.60 o                         
   3   8  24        124.59        103.77        34.96 o                         
   4   8  24         26.90         75.20        38.24 o                         
   5   8  24        122.12         54.39        35.43 o                         
   1   9  24         11.34         50.20        35.76 o                         
   2   9  24        260.09        218.49        39.05 o                         
   3   9  24         53.05        100.60        38.41 o                         
   4   9  24         35.89         56.86        33.92 o                         
   0  10  24          2.48        -21.20        50.98 o                         
   1  10  24        144.77        118.58        35.70 o                         
   2  10  24         40.55         42.99        36.47 o                         
   3  10  24        161.39        111.20        36.97 o                         
   1  11  24         96.64        136.16        40.90 o                         
   2  11  24        120.29        125.37        39.90 o                         
   1   1  25       2796.63       3084.74        45.77 o                         
   2   1  25        178.08        189.25        30.68 o                         
   3   1  25        224.45        221.04        34.52 o                         
   4   1  25          8.88          2.41        33.31 o                         
   5   1  25        180.77        193.09        30.64 o                         
   6   1  25          4.06         51.28        28.70 o                         
   7   1  25         13.96         60.04        32.47 o                         
   0   2  25        175.61        209.35        53.83 o                         
   1   2  25       1942.92       1917.07        40.68 o                         
   2   2  25         84.21        142.58        33.81 o                         
   3   2  25       1630.71       1624.37        56.33 o                         
   4   2  25         72.41         71.93        28.31 o                         
   5   2  25          1.34         14.80        32.70 o                         
   6   2  25         19.26         41.49        34.66 o                         
   7   2  25          4.43         15.28        35.38 o                         
   1   3  25         18.91         29.93        35.93 o                         
   2   3  25         69.38        102.55        30.94 o                         
   3   3  25        100.28        134.40        33.93 o                         
   4   3  25          4.32         24.85        35.14 o                         
   5   3  25        119.09        121.29        33.74 o                         
   6   3  25          4.81          1.56        34.13 o                         
   7   3  25          8.49          0.42        42.48 o                         
   0   4  25        337.96        336.58        45.62 o                         
   1   4  25        189.38        178.63        35.69 o                         
   2   4  25          3.34         31.73        35.62 o                         
   3   4  25        175.53        210.70        38.64 o                         
   4   4  25        330.07        370.57        32.74 o                         
   5   4  25         14.64         53.37        35.24 o                         
   6   4  25         12.71         33.01        35.44 o                         
   1   5  25         46.12         95.00        37.05 o                         
   2   5  25       1792.21       1765.64        45.56 o                         
   3   5  25        106.37        133.53        34.92 o                         
   4   5  25         29.15         50.82        31.33 o                         
   5   5  25         60.50         62.64        32.65 o                         
   6   5  25        345.35        332.69        36.41 o                         
   0   6  25        388.76        393.89        49.85 o                         
   1   6  25       1558.33       1653.17        64.89 o                         
   2   6  25        197.70        152.71        35.79 o                         
   3   6  25       1150.59       1145.36        60.31 o                         
   4   6  25        544.91        583.14        39.99 o                         
   5   6  25         45.20         84.98        41.07 o                         
   6   6  25          0.03         43.34        43.12 o                         
   1   7  25       4315.90       4150.33        60.12 o                         
   2   7  25         82.43        124.17        38.04 o                         
   3   7  25        279.38        262.95        36.18 o                         
   4   7  25          4.32         13.64        32.11 o                         
   5   7  25        361.00        295.93        35.69 o                         
   0   8  25        717.00        739.80        62.53 o                         
   1   8  25        388.10        427.80        38.86 o                         
   2   8  25          4.13         10.88        35.64 o                         
   3   8  25        633.30        570.44        38.91 o                         
   4   8  25         92.71         67.03        33.28 o                         
   5   8  25         63.22        101.02        40.48 o                         
   1   9  25         37.12         79.14        40.24 o                         
   2   9  25         37.55         32.82        37.65 o                         
   3   9  25        218.82        168.65        34.60 o                         
   4   9  25          0.01         53.43        40.36 o                         
   0  10  25          9.58         46.63        45.63 o                         
   1  10  25        260.72        221.91        37.66 o                         
   2  10  25          8.19         13.79        39.21 o                         
   3  10  25        237.35        202.35        41.21 o                         
   1  11  25         29.26         99.87        39.36 o                         
   2  11  25          6.40         43.87        43.92 o                         
   0   0  26       2777.18       2659.72       114.39 o                         
   1   0  26        382.68        443.60        54.19 o                         
   2   0  26        261.03        290.61        46.22 o                         
   3   0  26        311.22        298.34        41.73 o                         
   4   0  26        421.26        402.00        42.70 o                         
   5   0  26        106.15         78.95        48.99 o                         
   6   0  26        216.48        188.24        47.19 o                         
   7   0  26         90.34         64.37        48.77 o                         
   1   1  26       1134.07       1160.90        38.92 o                         
   2   1  26         78.56         93.48        32.35 o                         
   3   1  26        233.04        232.70        35.32 o                         
   4   1  26        253.23        293.40        30.03 o                         
   5   1  26         29.39         73.85        32.61 o                         
   6   1  26         39.85         54.00        29.90 o                         
   7   1  26         23.94         66.66        35.17 o                         
   0   2  26       1082.09        951.47        55.18 o                         
   1   2  26        101.31         94.10        32.32 o                         
   2   2  26         12.77         39.14        33.57 o                         
   3   2  26          0.55         44.19        32.50 o                         
   4   2  26        260.26        306.32        28.97 o                         
   5   2  26        102.51         82.65        28.11 o                         
   6   2  26         67.80         66.66        35.66 o                         
   7   2  26          6.19         34.58        37.30 o                         
   1   3  26        198.36        242.41        38.98 o                         
   2   3  26        429.67        437.94        34.03 o                         
   3   3  26         56.89         69.59        32.81 o                         
   4   3  26        131.20        146.35        33.14 o                         
   5   3  26          0.33        -12.80        31.46 o                         
   6   3  26          0.02         37.62        29.19 o                         
   0   4  26         10.48         33.04        45.92 o                         
   1   4  26          1.85         45.10        34.39 o                         
   2   4  26        422.20        438.11        37.11 o                         
   3   4  26          0.43         28.83        35.53 o                         
   4   4  26         65.30         68.76        36.93 o                         
   5   4  26         11.54         24.44        31.18 o                         
   6   4  26        144.45        126.78        37.11 o                         
   1   5  26        120.76        181.30        35.61 o                         
   2   5  26          5.83         50.39        33.71 o                         
   3   5  26        285.00        277.88        34.53 o                         
   4   5  26        505.70        501.70        32.61 o                         
   5   5  26         29.76         43.65        32.56 o                         
   6   5  26         32.84        100.50        36.66 o                         
   0   6  26       2369.82       2280.96       119.33 o                         
   1   6  26        492.61        528.52        41.12 o                         
   2   6  26        361.82        360.77        39.88 o                         
   3   6  26        383.88        384.29        35.25 o                         
   4   6  26         79.21         95.57        39.12 o                         
   5   6  26          2.13          8.02        45.69 o                         
   6   6  26         28.01          7.44        32.48 o                         
   1   7  26        546.64        570.41        40.64 o                         
   2   7  26       1467.65       1488.83        77.09 o                         
   3   7  26          1.63         17.82        42.42 o                         
   4   7  26         45.77         15.03        41.98 o                         
   5   7  26        128.68        120.75        42.52 o                         
   0   8  26        511.06        543.22        55.49 o                         
   1   8  26         17.92         24.28        38.50 o                         
   2   8  26          8.85         36.29        34.45 o                         
   3   8  26        278.01        249.90        34.80 o                         
   4   8  26         91.81         67.86        36.93 o                         
   5   8  26         62.10         77.35        40.56 o                         
   1   9  26         87.80        160.13        37.81 o                         
   2   9  26          1.84         91.48        35.32 o                         
   3   9  26          1.75         70.99        35.98 o                         
   4   9  26          7.85         39.49        40.90 o                         
   0  10  26         19.84         -4.97        56.70 o                         
   1  10  26         30.50         10.24        41.55 o                         
   2  10  26          7.50         75.51        34.82 o                         
   3  10  26          6.74         11.81        35.07 o                         
   1  11  26          3.11          2.57        38.81 o                         
   1   1  27       2286.91       2531.88        43.31 o                         
   2   1  27        378.23        393.44        34.43 o                         
   3   1  27         39.02         66.62        35.71 o                         
   4   1  27        170.91        171.23        28.01 o                         
   5   1  27        600.18        671.90        33.13 o                         
   6   1  27         18.34         40.54        32.33 o                         
   7   1  27         15.30         45.87        38.37 o                         
   0   2  27        105.24        113.83        53.54 o                         
   1   2  27       1938.36       1949.91        51.38 o                         
   2   2  27        107.23        138.06        33.85 o                         
   3   2  27       2468.00       2551.31        59.01 o                         
   4   2  27        157.35        137.84        29.24 o                         
   5   2  27          7.50         17.93        28.90 o                         
   6   2  27          0.57         66.02        30.92 o                         
   1   3  27        144.28        176.02        37.37 o                         
   2   3  27        229.56        274.89        33.97 o                         
   3   3  27       1093.66       1186.32        38.17 o                         
   4   3  27        335.13        359.92        37.76 o                         
   5   3  27        265.71        285.40        31.68 o                         
   6   3  27         21.80         20.30        32.08 o                         
   0   4  27       2986.82       3051.28       162.73 o                         
   1   4  27          0.08         74.87        36.84 o                         
   2   4  27        510.30        512.19        33.89 o                         
   3   4  27        596.25        676.88        34.94 o                         
   4   4  27        547.61        512.30        33.81 o                         
   5   4  27        709.73        720.18        33.99 o                         
   6   4  27        314.09        322.21        33.99 o                         
   1   5  27       1856.58       1886.38        65.25 o                         
   2   5  27       4010.51       4136.03       135.02 o                         
   3   5  27        241.84        199.66        36.70 o                         
   4   5  27        247.99        218.31        35.79 o                         
   5   5  27        120.36        153.47        41.24 o                         
   6   5  27        125.33         79.76        33.23 o                         
   0   6  27       3710.49       3841.48       156.06 o                         
   1   6  27         31.46         17.00        38.77 o                         
   2   6  27         78.03        101.09        40.87 o                         
   3   6  27         88.77        136.27        33.28 o                         
   4   6  27        270.59        309.38        43.70 o                         
   5   6  27         10.68         54.97        33.12 o                         
   1   7  27        422.67        406.61        36.74 o                         
   2   7  27         21.24         26.24        33.49 o                         
   3   7  27         24.58         14.48        36.15 o                         
   4   7  27          0.11         74.44        38.36 o                         
   5   7  27         24.75         25.75        36.53 o                         
   0   8  27          6.58         41.95        53.09 o                         
   1   8  27        143.15        222.59        42.84 o                         
   2   8  27         66.26         84.68        32.25 o                         
   3   8  27        241.72        185.05        42.58 o                         
   4   8  27         43.90         48.10        41.13 o                         
   1   9  27         10.07         33.77        35.54 o                         
   2   9  27         19.82         46.74        37.49 o                         
   3   9  27          0.52         66.26        33.18 o                         
   4   9  27         31.90        147.88        37.36 o                         
   0  10  27        114.13        151.07        56.95 o                         
   1  10  27         69.45         50.84        40.25 o                         
   2  10  27          0.11          0.84        37.91 o                         
   3  10  27        167.90        144.84        50.66 o                         
   1  11  27        248.86        205.21        70.62 o                         
   0   0  28       1882.33       2030.29        84.04 o                         
   1   0  28        135.13        147.77        54.72 o                         
   2   0  28        645.03        679.61        51.41 o                         
   3   0  28        910.38       1006.88        51.31 o                         
   4   0  28        340.78        329.92        39.05 o                         
   5   0  28        498.38        439.59        49.53 o                         
   6   0  28        372.43        248.46        58.76 o                         
   1   1  28          0.08         58.35        33.12 o                         
   2   1  28       1520.13       1606.22        46.79 o                         
   3   1  28        184.98        202.27        34.13 o                         
   4   1  28        359.18        406.04        33.54 o                         
   5   1  28         69.25        103.92        29.77 o                         
   6   1  28         39.74         46.50        30.80 o                         
   0   2  28       2060.43       2070.85        56.06 o                         
   1   2  28        850.03        797.58        36.46 o                         
   2   2  28          6.62         42.30        34.16 o                         
   3   2  28        169.79        168.22        35.29 o                         
   4   2  28        105.07         80.66        31.14 o                         
   5   2  28        331.06        331.89        34.33 o                         
   6   2  28          5.90         39.90        30.80 o                         
   1   3  28        268.27        243.08        35.81 o                         
   2   3  28          1.05         20.04        31.04 o                         
   3   3  28        196.81        193.13        31.61 o                         
   4   3  28         16.81         20.87        36.36 o                         
   5   3  28          1.91         23.52        32.04 o                         
   6   3  28         61.69         63.43        30.61 o                         
   0   4  28       1281.49       1348.73        67.84 o                         
   1   4  28        194.30        179.25        34.27 o                         
   2   4  28          2.65          7.09        36.18 o                         
   3   4  28        402.36        391.13        34.56 o                         
   4   4  28        170.56        172.31        31.07 o                         
   5   4  28          6.82         32.72        34.20 o                         
   6   4  28         12.18         -1.98        38.17 o                         
   1   5  28       2662.66       2519.07        98.68 o                         
   2   5  28        111.11        109.62        34.68 o                         
   3   5  28         64.66         61.59        33.40 o                         
   4   5  28         64.71         86.80        35.09 o                         
   5   5  28        367.84        393.15        59.72 o                         
   6   5  28          4.18         21.81        32.84 o                         
   0   6  28        197.60        200.14        54.23 o                         
   1   6  28        714.40        688.37        37.66 o                         
   2   6  28         20.20         52.58        33.28 o                         
   3   6  28        934.29        912.81        58.67 o                         
   4   6  28        401.55        347.21        34.19 o                         
   5   6  28          0.03         50.76        42.09 o                         
   1   7  28        219.83        167.60        40.11 o                         
   2   7  28        637.92        639.53        48.52 o                         
   3   7  28         28.66         58.21        35.30 o                         
   4   7  28          3.22         -4.56        35.64 o                         
   5   7  28         39.89         52.73        40.83 o                         
   0   8  28        101.31         41.87        42.88 o                         
   1   8  28          1.76        -15.88        41.39 o                         
   2   8  28          2.48        -15.21        33.73 o                         
   3   8  28          4.40         22.65        33.99 o                         
   4   8  28          4.69         20.97        43.78 o                         
   1   9  28         39.35         52.78        38.67 o                         
   2   9  28         55.32        110.91        37.18 o                         
   3   9  28         41.76         56.42        37.54 o                         
   0  10  28          6.43          9.28        44.45 o                         
   1  10  28         23.21        -10.80        39.55 o                         
   2  10  28         80.04        128.13        41.86 o                         
   1   1  29        711.38        794.09        36.47 o                         
   2   1  29        558.26        667.06        36.27 o                         
   3   1  29         21.79         61.26        33.93 o                         
   4   1  29         12.87         33.19        31.90 o                         
   5   1  29        163.46        180.70        31.07 o                         
   6   1  29          6.33          6.80        31.24 o                         
   0   2  29        238.98        279.20        52.93 o                         
   1   2  29         35.58          1.72        34.47 o                         
   2   2  29         37.36         45.65        32.53 o                         
   3   2  29        161.46        172.47        32.98 o                         
   4   2  29          0.54         56.00        32.21 o                         
   5   2  29         61.28         67.10        33.47 o                         
   6   2  29          3.31         54.78        32.99 o                         
   1   3  29       1331.79       1502.10        65.11 o                         
   2   3  29        744.89        752.92        37.72 o                         
   3   3  29         25.16         49.42        33.61 o                         
   4   3  29         89.45        100.28        30.61 o                         
   5   3  29         55.24         64.39        35.21 o                         
   6   3  29         44.09         42.30        32.97 o                         
   0   4  29       1789.70       1847.55        76.34 o                         
   1   4  29        955.89        977.88        37.22 o                         
   2   4  29         68.44         79.55        30.98 o                         
   3   4  29       1563.46       1647.30        71.73 o                         
   4   4  29        462.21        472.92        36.22 o                         
   5   4  29          3.43         49.86        34.66 o                         
   6   4  29         29.41         33.82        35.13 o                         
   1   5  29       1767.56       1868.40        56.62 o                         
   2   5  29        368.80        435.84        38.83 o                         
   3   5  29          3.29         53.24        38.08 o                         
   4   5  29         15.34        -35.84        35.84 o                         
   5   5  29        222.91        196.04        39.82 o                         
   6   5  29         12.03         52.06        45.01 o                         
   0   6  29        153.54        134.84        50.06 o                         
   1   6  29        186.27        167.92        32.25 o                         
   2   6  29        157.49        220.38        41.97 o                         
   3   6  29        232.97        203.61        39.16 o                         
   4   6  29          0.06          9.52        38.04 o                         
   5   6  29          2.57         57.13        38.28 o                         
   1   7  29         16.79         75.93        36.38 o                         
   2   7  29        115.72        110.73        36.12 o                         
   3   7  29         96.99         67.00        36.45 o                         
   4   7  29         60.76         93.97        34.77 o                         
   5   7  29         14.08          4.87        34.14 o                         
   0   8  29        857.48        645.52        61.33 o                         
   1   8  29         36.36         65.29        34.48 o                         
   2   8  29         28.52         46.95        38.92 o                         
   3   8  29         84.72         55.97        35.04 o                         
   4   8  29         52.27         81.19        38.10 o                         
   1   9  29        116.06        108.92        41.66 o                         
   2   9  29        247.15        219.80        37.69 o                         
   3   9  29          0.75         43.64        36.89 o                         
   0  10  29          2.58         21.37        53.04 o                         
   1  10  29          3.13         18.29        36.47 o                         
   2  10  29          0.22         83.32        42.35 o                         
   0   0  30        847.54        779.91        78.30 o                         
   1   0  30        204.36        244.10        53.07 o                         
   2   0  30         98.30        106.72        49.66 o                         
   3   0  30        314.42        344.29        47.21 o                         
   4   0  30         15.50         72.31        46.66 o                         
   5   0  30          4.79         42.66        43.78 o                         
   6   0  30         53.80         22.37        43.43 o                         
   1   1  30         45.74         83.98        37.26 o                         
   2   1  30        403.95        426.86        31.97 o                         
   3   1  30         90.02        144.54        36.55 o                         
   4   1  30        302.05        337.70        32.87 o                         
   5   1  30          9.58         36.99        35.02 o                         
   6   1  30          0.43         77.80        32.04 o                         
   0   2  30       1007.89       1094.61        63.57 o                         
   1   2  30        795.45        811.52        36.50 o                         
   2   2  30        572.94        623.46        36.58 o                         
   3   2  30       1164.10       1136.13        35.76 o                         
   4   2  30         88.56        104.76        32.41 o                         
   5   2  30        151.02        108.35        30.50 o                         
   6   2  30        388.52        381.61        34.46 o                         
   1   3  30       5218.16       5238.03       114.89 o                         
   2   3  30        445.80        460.37        35.19 o                         
   3   3  30         27.94         38.07        35.19 o                         
   4   3  30        416.93        409.42        38.11 o                         
   5   3  30        460.77        426.64        35.94 o                         
   6   3  30         21.85         25.92        37.02 o                         
   0   4  30         29.21         31.01        55.35 o                         
   1   4  30        869.33        850.84        39.34 o                         
   2   4  30         56.81         82.45        34.23 o                         
   3   4  30       1333.74       1314.10        65.13 o                         
   4   4  30        148.53        123.63        29.77 o                         
   5   4  30         77.79         88.18        35.16 o                         
   6   4  30          2.88         57.07        36.36 o                         
   1   5  30        142.58        154.49        34.11 o                         
   2   5  30         12.28         14.72        32.75 o                         
   3   5  30          3.10         23.21        31.57 o                         
   4   5  30        314.94        345.86        36.15 o                         
   5   5  30          7.45        -36.12        36.12 o                         
   0   6  30        717.41        686.30        69.32 o                         
   1   6  30        442.52        449.45        34.18 o                         
   2   6  30        372.82        337.60        42.21 o                         
   3   6  30        457.79        426.82        33.16 o                         
   4   6  30          0.06         31.35        35.09 o                         
   5   6  30          0.50         66.24        36.62 o                         
   1   7  30         67.96         82.59        39.12 o                         
   2   7  30        254.59        225.16        39.53 o                         
   3   7  30          6.00         82.35        33.29 o                         
   4   7  30         35.41         53.40        36.99 o                         
   5   7  30          5.14        104.52        72.45 o                         
   0   8  30         37.81         38.72        53.19 o                         
   1   8  30        258.28        241.58        38.30 o                         
   2   8  30          2.00         73.71        35.83 o                         
   3   8  30        293.59        251.88        44.43 o                         
   4   8  30         14.73         40.70        35.01 o                         
   1   9  30        691.50        621.12        94.89 o                         
   2   9  30         24.66         62.85        36.10 o                         
   3   9  30          5.59         96.75        39.70 o                         
   0  10  30        118.49        112.18        67.06 o                         
   1  10  30          0.01         11.10        40.29 o                         
   2  10  30          0.59         -1.00        77.73 o                         
   1   1  31       1698.11       1743.93        41.08 o                         
   2   1  31       2105.52       2163.78        52.03 o                         
   3   1  31          0.39         41.82        37.01 o                         
   4   1  31        254.65        272.77        33.04 o                         
   5   1  31        360.21        311.99        34.04 o                         
   6   1  31        271.84        208.25        39.49 o                         
   0   2  31       4314.89       4523.13       115.47 o                         
   1   2  31        924.79        979.99        37.37 o                         
   2   2  31        246.08        248.86        34.35 o                         
   3   2  31       1949.92       1929.44        60.19 o                         
   4   2  31       1208.26       1219.01        34.81 o                         
   5   2  31         23.85         77.76        32.27 o                         
   6   2  31        172.03        164.68        35.24 o                         
   1   3  31       3275.43       3285.83       106.00 o                         
   2   3  31        808.96        829.46        37.15 o                         
   3   3  31         23.84         47.09        28.51 o                         
   4   3  31         31.70         65.46        34.67 o                         
   5   3  31        272.90        233.60        31.25 o                         
   6   3  31         98.79         66.25        34.61 o                         
   0   4  31         29.13         28.06        49.16 o                         
   1   4  31       1150.67       1099.71        48.05 o                         
   2   4  31          8.57         25.68        31.35 o                         
   3   4  31        899.30        951.76        38.30 o                         
   4   4  31          2.19         17.92        38.39 o                         
   5   4  31          7.22         33.09        36.03 o                         
   6   4  31          8.56         74.87        57.45 o                         
   1   5  31       1245.15       1263.55        47.26 o                         
   2   5  31        123.62        124.62        35.16 o                         
   3   5  31         55.41         83.23        38.43 o                         
   4   5  31          0.67         51.50        31.59 o                         
   5   5  31        114.04        124.47        43.30 o                         
   0   6  31        316.89        244.09        49.41 o                         
   1   6  31         70.50         93.84        34.99 o                         
   2   6  31          2.08        -20.48        34.05 o                         
   3   6  31        234.90        271.66        36.70 o                         
   4   6  31         14.72         -0.81        33.71 o                         
   5   6  31         14.53         57.15        44.56 o                         
   1   7  31          5.47         19.23        39.21 o                         
   2   7  31         12.80         -6.96        38.68 o                         
   3   7  31          2.07         90.59        42.03 o                         
   4   7  31          0.88         43.38        40.14 o                         
   0   8  31          1.02         32.87        54.84 o                         
   1   8  31          8.76         66.81        37.74 o                         
   2   8  31         32.77         31.96        38.61 o                         
   3   8  31          0.18         37.31        36.22 o                         
   4   8  31         51.23         93.15        44.46 o                         
   1   9  31          0.37         43.71        37.91 o                         
   2   9  31          2.36         20.34        38.08 o                         
   3   9  31         48.25        -27.70        35.95 o                         
   0  10  31        125.11        186.10        59.76 o                         
   1  10  31          0.79         10.53        38.46 o                         
   0   0  32         79.09        130.02        75.04 o                         
   1   0  32       2459.23       2642.03       109.12 o                         
   2   0  32         18.96         91.03        50.97 o                         
   3   0  32       5688.04       5824.37       303.69 o                         
   4   0  32         11.49          2.53        45.25 o                         
   5   0  32         89.37        112.94        44.04 o                         
   6   0  32          5.73         15.20        48.96 o                         
   1   1  32       3119.10       3257.08        43.90 o                         
   2   1  32          6.55         36.66        37.77 o                         
   3   1  32        220.32        258.20        35.72 o                         
   4   1  32          6.56          4.63        29.82 o                         
   5   1  32       1148.46       1075.95        49.67 o                         
   6   1  32         20.62          5.40        33.22 o                         
   0   2  32        349.77        433.76        50.40 o                         
   1   2  32        254.65        236.18        34.57 o                         
   2   2  32         10.72         80.52        35.08 o                         
   3   2  32         64.85        110.22        30.60 o                         
   4   2  32         34.92         63.63        33.71 o                         
   5   2  32        116.17        140.89        35.02 o                         
   6   2  32          9.57         10.16        37.62 o                         
   1   3  32        466.12        485.03        40.17 o                         
   2   3  32        380.03        396.01        36.10 o                         
   3   3  32        119.27        142.66        30.11 o                         
   4   3  32         49.77         29.46        37.33 o                         
   5   3  32        121.70        120.27        33.56 o                         
   6   3  32          5.13         35.76        34.78 o                         
   0   4  32       1519.36       1515.05       126.11 o                         
   1   4  32        273.16        300.39        34.68 o                         
   2   4  32        254.57        251.45        35.71 o                         
   3   4  32        381.76        335.69        35.38 o                         
   4   4  32         46.39          4.57        38.61 o                         
   5   4  32          1.24         13.52        36.65 o                         
   1   5  32          1.90          6.44        34.08 o                         
   2   5  32        880.77        854.66        36.87 o                         
   3   5  32        489.70        529.01        40.18 o                         
   4   5  32        179.24        143.93        39.26 o                         
   5   5  32         10.83         13.22        32.89 o                         
   0   6  32       1202.02       1195.58        97.00 o                         
   1   6  32          0.33         40.65        35.35 o                         
   2   6  32        217.67        203.76        34.46 o                         
   3   6  32        153.96        205.71        39.30 o                         
   4   6  32         36.23         61.10        37.29 o                         
   5   6  32        255.62        190.07        39.23 o                         
   1   7  32        179.36        233.25        32.87 o                         
   2   7  32          3.13         27.69        39.01 o                         
   3   7  32         18.96         96.61        38.79 o                         
   4   7  32         50.78         99.59        37.36 o                         
   0   8  32        210.20        177.67        59.08 o                         
   1   8  32          0.16         83.08        38.37 o                         
   2   8  32          0.62         -5.25        39.38 o                         
   3   8  32         32.82         23.18        36.41 o                         
   1   9  32        282.47        257.21        39.85 o                         
   2   9  32         25.69         14.48        46.83 o                         
   0  10  32         13.02         28.96        98.62 o                         
   1   1  33       2803.50       2710.86        41.90 o                         
   2   1  33       1377.47       1372.05        39.56 o                         
   3   1  33         53.33         58.15        35.22 o                         
   4   1  33         71.28         55.48        32.28 o                         
   5   1  33         40.25         67.08        31.77 o                         
   6   1  33         80.09         75.74        32.03 o                         
   0   2  33       1350.97       1412.91        60.31 o                         
   1   2  33        714.98        703.90        38.50 o                         
   2   2  33         11.84         59.96        34.07 o                         
   3   2  33        695.07        705.04        36.53 o                         
   4   2  33        482.39        458.97        35.31 o                         
   5   2  33         61.41         14.09        32.06 o                         
   6   2  33         55.62         95.97        35.47 o                         
   1   3  33          0.13         36.37        38.73 o                         
   2   3  33         23.33         48.99        28.56 o                         
   3   3  33        579.37        639.01        36.86 o                         
   4   3  33          5.29         55.10        35.71 o                         
   5   3  33        131.74        132.47        32.74 o                         
   0   4  33        519.88        594.04        52.88 o                         
   1   4  33       1440.35       1357.93        50.37 o                         
   2   4  33         73.11         65.90        29.88 o                         
   3   4  33       1098.44       1190.64        44.26 o                         
   4   4  33          1.79          1.78        36.04 o                         
   5   4  33         88.94        125.54        39.92 o                         
   1   5  33       1017.98        955.76        41.75 o                         
   2   5  33        233.56        208.48        34.98 o                         
   3   5  33         69.46         86.88        36.03 o                         
   4   5  33         53.27         27.17        35.20 o                         
   5   5  33        324.74        298.15        35.80 o                         
   0   6  33        234.50        168.48        51.86 o                         
   1   6  33         18.38         -5.02        33.50 o                         
   2   6  33          6.18         43.20        38.53 o                         
   3   6  33         82.54        128.36        36.01 o                         
   4   6  33        158.72         98.02        36.07 o                         
   1   7  33         73.19         90.52        34.27 o                         
   2   7  33        188.54        135.75        38.47 o                         
   3   7  33         97.10         48.18        34.53 o                         
   4   7  33          2.12         55.82        32.62 o                         
   0   8  33          0.16         26.85        56.14 o                         
   1   8  33          4.44         32.37        39.42 o                         
   2   8  33          9.40         89.98        40.18 o                         
   3   8  33         13.66         58.05        37.83 o                         
   1   9  33         51.81         36.37        40.02 o                         
   2   9  33         32.76         31.17        38.69 o                         
   0   0  34      10441.56      11211.58       111.23 o                         
   1   0  34          0.03        -31.39        51.57 o                         
   2   0  34          2.84         -6.46        45.16 o                         
   3   0  34        256.38        267.32        46.81 o                         
   4   0  34       4445.31       4462.80       199.45 o                         
   5   0  34         36.57         63.24        40.73 o                         
   6   0  34        357.94        270.02        62.34 o                         
   1   1  34        660.83        697.58        39.53 o                         
   2   1  34       3612.85       3696.58        62.60 o                         
   3   1  34          7.15         81.89        33.23 o                         
   4   1  34        133.54         88.79        34.36 o                         
   5   1  34        273.31        253.49        35.76 o                         
   6   1  34        494.00        297.61       116.77 o                         
   0   2  34         21.07         88.65        55.52 o                         
   1   2  34       1255.27       1230.44        38.96 o                         
   2   2  34          3.48         52.24        28.41 o                         
   3   2  34       1002.80       1021.55        43.85 o                         
   4   2  34          0.05         31.00        30.18 o                         
   5   2  34         24.31         60.59        30.20 o                         
   1   3  34       1018.61       1038.53        41.30 o                         
   2   3  34       1056.98       1075.65        37.78 o                         
   3   3  34        153.06        162.97        33.70 o                         
   4   3  34         12.77         25.87        39.48 o                         
   5   3  34         86.68        140.61        36.37 o                         
   0   4  34        145.60         57.90        43.31 o                         
   1   4  34         12.57         39.33        31.73 o                         
   2   4  34          4.89         42.71        35.86 o                         
   3   4  34          2.21         15.64        31.48 o                         
   4   4  34        404.58        375.43        37.43 o                         
   5   4  34         43.85         76.07        34.31 o                         
   1   5  34        700.99        644.66        37.16 o                         
   2   5  34          1.06         23.11        31.24 o                         
   3   5  34        166.05        170.85        39.58 o                         
   4   5  34         62.42         77.06        36.97 o                         
   5   5  34         27.16          4.27        40.92 o                         
   0   6  34         31.67         86.04        46.48 o                         
   1   6  34        331.58        309.18        35.51 o                         
   2   6  34          0.28         23.18        33.40 o                         
   3   6  34        390.02        350.30        40.03 o                         
   4   6  34          2.61        -22.54        34.61 o                         
   1   7  34        243.39        180.72        34.90 o                         
   2   7  34         37.36          3.35        40.12 o                         
   3   7  34          0.76         27.03        35.40 o                         
   4   7  34         48.94         54.51        52.55 o                         
   0   8  34        385.10        327.35        52.23 o                         
   1   8  34         14.11         95.59        48.42 o                         
   2   8  34         77.50         81.39        37.50 o                         
   3   8  34         71.03        102.06        38.31 o                         
   1   9  34          0.56         52.85        40.90 o                         
   2   9  34        346.57        217.41       105.96 o                         
   1   1  35        554.67        564.78        38.19 o                         
   2   1  35        320.40        357.08        34.44 o                         
   3   1  35        543.60        584.34        38.06 o                         
   4   1  35         39.03         57.48        34.02 o                         
   5   1  35          7.34         49.51        34.49 o                         
   0   2  35        633.49        677.59        54.29 o                         
   1   2  35         61.08        114.80        34.40 o                         
   2   2  35          2.26         62.11        32.91 o                         
   3   2  35        419.08        418.26        33.65 o                         
   4   2  35         76.76         89.86        30.91 o                         
   5   2  35        250.55        228.07        33.84 o                         
   1   3  35        523.38        550.84        35.30 o                         
   2   3  35         12.05         51.60        34.70 o                         
   3   3  35         12.01         59.92        32.94 o                         
   4   3  35         67.52         52.76        36.70 o                         
   5   3  35         64.99         69.14        35.84 o                         
   0   4  35          2.88         65.20        46.75 o                         
   1   4  35         12.78         55.88        32.39 o                         
   2   4  35        152.76        181.51        31.93 o                         
   3   4  35        347.98        249.33        32.45 o                         
   4   4  35         70.83         65.84        40.78 o                         
   5   4  35         68.39         85.83        37.64 o                         
   1   5  35        703.83        674.69        35.92 o                         
   2   5  35         67.87        123.26        36.94 o                         
   3   5  35         19.93         79.59        38.76 o                         
   4   5  35          1.95         13.47        37.71 o                         
   0   6  35         88.42         67.20        45.94 o                         
   1   6  35        104.36        112.10        34.86 o                         
   2   6  35         49.81        103.73        40.28 o                         
   3   6  35         64.28         34.93        37.01 o                         
   4   6  35         26.10         71.35        38.50 o                         
   1   7  35         88.36         61.43        35.11 o                         
   2   7  35         18.71         67.61        40.14 o                         
   3   7  35          0.30          5.99        38.42 o                         
   0   8  35          3.16         76.86        56.00 o                         
   1   8  35         70.75         81.34        44.51 o                         
   2   8  35         11.35         44.16        38.57 o                         
   1   9  35         57.05        127.30        59.24 o                         
   0   0  36        845.12        846.84        98.81 o                         
   1   0  36       2480.59       2511.24        59.08 o                         
   2   0  36         56.39         74.52        58.36 o                         
   3   0  36       2683.06       2497.42       123.67 o                         
   4   0  36          7.32         53.65        49.60 o                         
   5   0  36         49.67         23.64        46.69 o                         
   1   1  36       1400.78       1429.05        39.15 o                         
   2   1  36         11.71        -19.58        35.73 o                         
   3   1  36        101.26        153.88        35.86 o                         
   4   1  36          0.98         -0.37        33.94 o                         
   5   1  36        385.90        352.77        37.77 o                         
   0   2  36        725.78        729.94        54.63 o                         
   1   2  36        167.97        177.04        34.63 o                         
   2   2  36          4.29         12.31        32.64 o                         
   3   2  36          9.28         30.00        32.60 o                         
   4   2  36         81.89         89.00        34.15 o                         
   5   2  36         24.81          9.28        36.28 o                         
   1   3  36        825.18        738.96        35.89 o                         
   2   3  36       1268.21       1137.45        36.04 o                         
   3   3  36         76.34        105.07        32.98 o                         
   4   3  36        124.71        166.79        36.92 o                         
   5   3  36         59.42         35.78        34.97 o                         
   0   4  36       2308.42       2067.00        82.73 o                         
   1   4  36         32.37         56.87        32.25 o                         
   2   4  36        545.09        506.10        37.13 o                         
   3   4  36        167.57        135.80        36.75 o                         
   4   4  36         81.78         38.19        33.13 o                         
   5   4  36         29.31         14.47        50.73 o                         
   1   5  36         26.07         -9.69        34.89 o                         
   2   5  36        339.82        280.52        33.87 o                         
   3   5  36         66.36         75.10        36.87 o                         
   4   5  36        462.67        379.14        42.32 o                         
   0   6  36        224.97        320.51        65.64 o                         
   1   6  36         13.25          1.46        35.65 o                         
   2   6  36        176.88        166.99        37.53 o                         
   3   6  36          7.40         -6.17        37.48 o                         
   4   6  36          0.47         76.97        41.61 o                         
   1   7  36         43.75         34.58        36.83 o                         
   2   7  36          1.70         45.76        37.51 o                         
   3   7  36         35.57         64.44        41.20 o                         
   0   8  36          4.90         40.35        55.39 o                         
   1   8  36          8.74         65.80        38.87 o                         
   2   8  36          0.22        -12.26        37.77 o                         
   1   1  37       2014.34       1909.61        38.16 o                         
   2   1  37        535.09        514.64        32.97 o                         
   3   1  37         41.80         69.33        37.52 o                         
   4   1  37          0.04         22.38        32.39 o                         
   5   1  37        101.75        103.86        35.19 o                         
   0   2  37        273.08        215.16        61.27 o                         
   1   2  37        592.44        550.52        34.60 o                         
   2   2  37         11.44         58.34        33.37 o                         
   3   2  37        827.58        830.59        37.07 o                         
   4   2  37        207.69        152.99        35.87 o                         
   5   2  37          7.71         28.70        34.00 o                         
   1   3  37        162.12        130.37        35.33 o                         
   2   3  37        124.67        162.50        35.78 o                         
   3   3  37        109.77        109.12        31.64 o                         
   4   3  37          2.62          0.13        32.07 o                         
   5   3  37          2.15         41.62        35.70 o                         
   0   4  37       2054.13       2004.04        88.59 o                         
   1   4  37        118.12        146.34        32.90 o                         
   2   4  37         21.35         67.18        30.69 o                         
   3   4  37        171.42        190.79        36.88 o                         
   4   4  37        235.59        247.16        38.53 o                         
   1   5  37        126.34        148.14        36.60 o                         
   2   5  37        652.87        659.13        48.59 o                         
   3   5  37         17.89         49.61        37.61 o                         
   4   5  37         12.80         43.26        35.85 o                         
   0   6  37          0.59         26.12        52.05 o                         
   1   6  37         21.10         13.33        34.45 o                         
   2   6  37          0.52         -5.60        37.49 o                         
   3   6  37          0.00         -0.36        36.44 o                         
   4   6  37          2.40       -109.26       109.26 o                         
   1   7  37         79.38        108.49        38.61 o                         
   2   7  37        169.50        164.53        37.93 o                         
   3   7  37          6.30         -8.06        37.92 o                         
   0   8  37         30.77          0.95        60.10 o                         
   1   8  37         54.60        141.83        40.55 o                         
   2   8  37          8.29         23.22        57.95 o                         
   0   0  38       1615.30       1550.26        66.91 o                         
   1   0  38        364.97        455.45        52.52 o                         
   2   0  38        694.66        743.99        60.86 o                         
   3   0  38        135.57        122.18        43.78 o                         
   4   0  38         41.78         52.42        46.32 o                         
   5   0  38        177.27        100.45        45.71 o                         
   1   1  38        287.74        267.57        38.27 o                         
   2   1  38        538.92        560.46        34.32 o                         
   3   1  38        222.37        217.01        35.12 o                         
   4   1  38        320.88        255.89        33.77 o                         
   5   1  38        164.72         99.74        32.54 o                         
   0   2  38        609.71        483.79        61.57 o                         
   1   2  38        333.66        332.82        33.60 o                         
   2   2  38         19.00         12.64        34.44 o                         
   3   2  38        518.46        423.93        34.51 o                         
   4   2  38        129.39         77.52        35.44 o                         
   5   2  38          3.31         19.00        40.82 o                         
   1   3  38       1001.39       1010.10        37.19 o                         
   2   3  38        284.62        278.92        36.13 o                         
   3   3  38          0.00          4.33        32.79 o                         
   4   3  38          0.01         28.88        40.28 o                         
   0   4  38          0.14        -46.29        55.19 o                         
   1   4  38         88.77         51.10        35.90 o                         
   2   4  38         13.54         -0.29        35.24 o                         
   3   4  38         98.03         73.34        35.16 o                         
   4   4  38         67.19         99.68        41.22 o                         
   1   5  38         38.30         39.31        34.02 o                         
   2   5  38         77.16         97.61        33.06 o                         
   3   5  38         63.17         97.44        41.33 o                         
   4   5  38         16.99         38.08        41.75 o                         
   0   6  38        373.43        275.45        50.41 o                         
   1   6  38        271.94        245.49        34.08 o                         
   2   6  38          5.24         56.05        39.08 o                         
   3   6  38        218.35        258.25        41.48 o                         
   1   7  38         97.62         51.42        35.18 o                         
   2   7  38         30.71         15.21        39.77 o                         
   0   8  38         45.61         57.72        48.90 o                         
   1   8  38          0.46          8.83        46.73 o                         
   1   1  39         40.10         60.05        38.89 o                         
   2   1  39          0.22         64.40        32.64 o                         
   3   1  39         64.69         71.72        32.71 o                         
   4   1  39          6.59         52.71        33.70 o                         
   5   1  39         13.63         60.13        74.43 o                         
   0   2  39        263.57        151.55        60.23 o                         
   1   2  39          1.96         29.43        32.60 o                         
   2   2  39         23.23         28.13        33.15 o                         
   3   2  39         17.82         62.74        35.36 o                         
   4   2  39          1.49         39.05        33.28 o                         
   1   3  39        255.07        272.82        35.66 o                         
   2   3  39        320.03        353.31        35.76 o                         
   3   3  39         56.16         82.96        35.98 o                         
   4   3  39         53.65         81.90        38.29 o                         
   0   4  39        464.50        466.49        50.99 o                         
   1   4  39          8.09         63.87        35.32 o                         
   2   4  39         65.43         71.49        31.62 o                         
   3   4  39         90.29        119.87        35.12 o                         
   4   4  39         29.16         76.41        38.38 o                         
   1   5  39         28.32         60.05        34.69 o                         
   2   5  39         27.36         89.72        36.63 o                         
   3   5  39          6.46         60.03        40.60 o                         
   0   6  39          1.16         61.55        48.83 o                         
   1   6  39          4.28         39.80        35.02 o                         
   2   6  39         25.47         84.72        40.85 o                         
   3   6  39         10.54         55.08        41.20 o                         
   1   7  39          2.90         41.25        33.84 o                         
   2   7  39          8.21         11.90        38.50 o                         
   0   0  40       1437.45       1298.66       132.54 o                         
   1   0  40         25.36         81.92        50.93 o                         
   2   0  40        127.59         94.29        50.06 o                         
   3   0  40        254.94        224.20        51.68 o                         
   4   0  40         68.76         94.57        50.80 o                         
   1   1  40         61.87         44.89        31.85 o                         
   2   1  40        325.81        320.92        35.25 o                         
   3   1  40         48.47         68.86        36.11 o                         
   4   1  40          7.30         44.29        35.46 o                         
   0   2  40         32.60          8.50        58.91 o                         
   1   2  40         76.31        115.28        29.05 o                         
   2   2  40          1.32         58.89        30.58 o                         
   3   2  40         88.35         56.92        32.83 o                         
   4   2  40         10.32         17.04        33.25 o                         
   1   3  40        512.81        483.17        35.45 o                         
   2   3  40         50.34         52.60        35.85 o                         
   3   3  40          1.77          6.25        34.36 o                         
   4   3  40         44.01         42.80        41.39 o                         
   0   4  40        113.62        133.25        51.56 o                         
   1   4  40         48.70         50.75        33.33 o                         
   2   4  40         86.17         88.26        36.43 o                         
   3   4  40         39.06          2.50        38.45 o                         
   4   4  40          3.87         30.78        59.37 o                         
   1   5  40        127.38         99.28        37.35 o                         
   2   5  40         29.82         30.60        38.49 o                         
   3   5  40          1.14         42.08        38.43 o                         
   0   6  40          1.79        -46.05        48.35 o                         
   1   6  40        235.59        180.70        32.59 o                         
   2   6  40          7.78         27.50        38.53 o                         
   1   7  40        216.93        176.95        36.27 o                         
   1   1  41         10.75         86.65        36.53 o                         
   2   1  41        101.07        123.54        33.35 o                         
   3   1  41         93.19         94.79        32.61 o                         
   4   1  41          3.26         11.60        35.84 o                         
   0   2  41        144.68        165.41        57.93 o                         
   1   2  41          4.70         32.57        34.27 o                         
   2   2  41          1.75         43.87        30.85 o                         
   3   2  41         14.21         10.63        31.41 o                         
   4   2  41        162.55        133.42        32.93 o                         
   1   3  41        436.81        354.67        37.81 o                         
   2   3  41         50.37         43.55        35.79 o                         
   3   3  41          5.53         21.12        33.08 o                         
   4   3  41          0.82         21.32        45.63 o                         
   0   4  41         81.25         86.48        49.77 o                         
   1   4  41         85.04        106.11        34.28 o                         
   2   4  41         42.44         89.63        35.13 o                         
   3   4  41        169.64        185.56        38.51 o                         
   1   5  41          2.73         43.67        32.42 o                         
   2   5  41         63.23         95.85        38.81 o                         
   3   5  41         47.97         76.98        36.29 o                         
   0   6  41         41.39          1.37        55.61 o                         
   1   6  41        125.19         66.48        32.72 o                         
   2   6  41         28.88         61.73        43.07 o                         
   0   0  42        419.16        370.14        71.79 o                         
   1   0  42        164.27        104.99        49.93 o                         
   2   0  42         33.17         30.22        50.73 o                         
   3   0  42         55.85         45.75        42.60 o                         
   4   0  42          0.80          4.74        46.53 o                         
   1   1  42          1.71        -13.75        35.84 o                         
   2   1  42         10.64         67.95        36.15 o                         
   3   1  42         38.24         43.97        33.81 o                         
   4   1  42         10.57         11.24        34.40 o                         
   0   2  42         51.16        101.85        58.62 o                         
   1   2  42         79.94         59.56        35.80 o                         
   2   2  42         11.81         -1.22        33.33 o                         
   3   2  42         91.11         71.54        36.39 o                         
   4   2  42         20.69         40.33       104.86 o                         
   1   3  42        266.37        235.29        32.32 o                         
   2   3  42         63.90         22.26        35.98 o                         
   3   3  42          0.16         46.18        37.08 o                         
   0   4  42          2.76         95.02        50.65 o                         
   1   4  42          1.87         30.32        35.04 o                         
   2   4  42         21.54        108.91        35.94 o                         
   3   4  42         56.55         64.95        35.68 o                         
   1   5  42         12.09         43.56        37.26 o                         
   2   5  42        186.43        123.77        35.08 o                         
   0   6  42        161.79        164.91        53.39 o                         
   1   6  42          5.44         -0.39        36.15 o                         
   1   1  43         87.73        171.24        38.64 o                         
   2   1  43          2.70         37.75        35.08 o                         
   3   1  43          0.56         57.81        36.87 o                         
   0   2  43          0.30         60.16        49.59 o                         
   1   2  43        135.67        125.34        32.79 o                         
   2   2  43         14.70          0.53        33.94 o                         
   3   2  43        202.81        184.20        37.95 o                         
   1   3  43         20.24          6.66        35.74 o                         
   2   3  43         26.85         46.83        39.09 o                         
   3   3  43         74.36        107.92        35.51 o                         
   0   4  43          0.29         57.18        43.47 o                         
   1   4  43          4.68         52.43        34.01 o                         
   2   4  43          2.07         36.76        34.81 o                         
   1   5  43         49.40         71.04        36.83 o                         
   2   5  43          8.50         38.40        40.61 o                         
   0   6  43         12.33        138.59       102.66 o                         
   0   0  44       1516.26       1547.66       118.24 o                         
   1   0  44          0.03         27.97        50.27 o                         
   2   0  44        219.22        131.69        49.78 o                         
   3   0  44          0.45         74.11        50.83 o                         
   1   1  44         15.94         10.28        36.03 o                         
   2   1  44        184.98        166.19        33.90 o                         
   3   1  44         10.91         65.75        36.54 o                         
   0   2  44         49.74        -19.16        52.16 o                         
   1   2  44         84.46         37.16        35.52 o                         
   2   2  44          2.35         27.10        36.22 o                         
   3   2  44         32.19        131.86        37.73 o                         
   1   3  44          3.85         13.99        32.81 o                         
   2   3  44        219.53        172.58        35.39 o                         
   0   4  44        130.74        126.24        47.09 o                         
   1   4  44         32.43         72.44        37.99 o                         
   2   4  44         52.93         91.23        34.00 o                         
   1   5  44         78.77        124.79        46.48 o                         
   1   1  45         27.32         31.62        35.45 o                         
   2   1  45         19.74         39.80        37.00 o                         
   3   1  45         43.04         -4.77        78.09 o                         
   0   2  45        110.87        156.23        53.13 o                         
   1   2  45         18.08         52.81        34.61 o                         
   2   2  45         32.84         30.75        31.34 o                         
   1   3  45         71.24         77.13        39.09 o                         
   2   3  45          7.88         96.25        37.59 o                         
   0   4  45         26.53         47.97        51.61 o                         
   1   4  45         59.71         85.85        34.55 o                         
   0   0  46         64.38         67.44        72.64 o                         
   1   0  46         25.21         53.63        51.17 o                         
   2   0  46        162.09         96.79        52.83 o                         
   1   1  46         18.97         74.08        35.83 o                         
   2   1  46          0.05         14.37        31.75 o                         
   0   2  46          0.01         51.77        51.81 o                         
   1   2  46         67.36         45.40        39.29 o                         
   2   2  46          6.24         36.89        44.63 o                         
   1   3  46        144.82         98.86        36.38 o                         
   1   1  47          5.05          2.38        35.87 o                         
   0   2  47        413.00        422.27        55.49 o                         
   1   2  47          2.18         -2.18        42.26 o                         
   0   0  48          4.19         31.58        73.02 o                         
                                                                                
